# Supplementary material for: Literature Lab: a method of automated literature interrogation to infer biology from microarray analysis
Source: BMC Genomics. 2007 Dec 18;8:461. doi: 10.1186/1471-2164-8-461 (PMC2244637; doi:10.1186/1471-2164-8-461)
Supplement: Additional file 2 — Term Lists. Excel spreadsheet of term lists used for physiology, metabolism, and pathway domains. [file 1471-2164-8-461-S2.xls]

## Sheet: Sheet1
Pathway List	MeSH Physiology	MeSH Metabolism
4-1BB	Anaphase	Absorption
Acetaminophen	Anoikis	Acetylation
acetyl-CoA	Apoptosis	Active Transport, Cell Nucleus
actin filament	Autocrine Communication	Acylation
acute inflammatory response	Autophagocytosis	Alkylation
Acute Myocardial Infarction	Axonal Transport	Amination
ADP Ribosylation	Bystander Effect	Amino Acid Activation
Agrin	Cell Adhesion	Anaerobic Threshold
Ahr	Cell Aggregation	Axonal Transport
AIF	Cell Aging	Basal Metabolism
AKAP13	Cell Communication	Biological Transport
AKAP95	Cell Compartmentation	Biological Transport, Active
AKT	Cell Cycle	Biotinylation
alanine	Cell Death	Calcium Signaling
ALK	Cell Degranulation	Capillary Permeability
Alternative Complement	Cell Differentiation	Cell Membrane Permeability
Anandamide	Cell Division Phases	Citric Acid Cycle
Angiotensin II	Cell Division	Cyclization
Anthrax	Cell Fusion	Cytoplasmic Streaming
Antigen	Cell Hypoxia	Dealkylation
Antigen B Cell	Cell Membrane Permeability	Deamination
Antisense	Cell Movement	Decarboxylation
Arginine	Cell Polarity	Dimerization
asparagine	Cell Respiration	DNA Methylation
Aspirin Platelet	Cell Size	Electron Transport
ATM	Cell Survival	Energy Metabolism
B Cell Receptor	Chemotaxis	Enterohepatic Circulation
B Cell Survival	Chemotaxis, Leukocyte	Enzyme Activation
B Lymphocyte Surface	Chromatin Assembly and Disassembly	Esterification
BAD phosphorylation	Chromosome Pairing	Fermentation
BCR	Chromosome Positioning	Gluconeogenesis
beta-arrestin	Chromosome Segregation	Glycolysis
Beta-Oxidation Fatty	Contact Inhibition	Glycosylation
Bone Mineralization	Cytoplasmic Streaming	Gravitropism
Bone Remodelling	DNA Fragmentation	Hydrogenation
Botulinum	DNA Packaging	Hydrolysis
BRCA1	Embryonic Induction	Hydroxylation
BTG	Endocytosis	Ion Transport
Bystander B	Erythrocyte Aging	Kallikrein-Kinin System
Cadmium	Erythropoiesis	Lipid Mobilization
calcineurin	Exocytosis	Lipid Peroxidation
CAM	G0 Phase	Lipolysis
Cardiolipin	G1 Phase	Membrane Potentials
CARM1	G2 Phase	Methylation
Caspase Cascade	Gametogenesis	Nitrogen Fixation
CCR3	Hematopoiesis	Nitrosation
CCR5	Hematopoiesis, Extramedullary	Oxidation-Reduction
CD40L	Immunologic Capping	Oxidative Phosphorylation
cdc25	Interphase	Oxidative Stress
CDK	Ion Channel Gating	Oxygen Consumption
CDK5	Leukocyte Rolling	Pentosephosphate Pathway
Cell Adhesion	Leukopoiesis	Peptide Chain Elongation
cell type 1 cytokine receptor	Lymphocyte Cooperation	Peptide Chain Initiation
cell type 2 cytokine receptor	Lymphopoiesis	Peptide Chain Termination
Centrosome	Mechanotransduction, Cellular	Peptide Synthesis
Ceramide	Meiosis	Phosphorylation
chemokine leukocyte	Membrane Fusion	Photophosphorylation
ChREBP	Metaphase	Photosynthesis
Circadian Rhythm	Mitochondrial Swelling	Phototropism
Citric Acid Cycle	Mitosis	Plant Diseases
Complement	Myelopoiesis	Plant Transpiration
Corticosteroid	Necrosis	Plant Tumors
Co-Stimulatory T-cell	Oogenesis	Protein Binding
CREB	Ovum Transport	Protein Transport
CREM	Paracrine Communication	Proton-Motive Force
Csk	Phagocytosis	Pulmonary Gas Exchange
CTCF	Pinocytosis	Renin-Angiotensin System
CTL	Prophase	Respiratory Burst
CXCR4	Receptor Aggregation	Respiratory Transport
Cyclin	Receptor Cross-Talk	RNA Transport
Cyclin E	Respiratory Burst	Secretory Rate
Cysteine	S Phase	Substrate Cycling
Cystic fibrosis	Signal Transduction	Substrate Cycling
Cytokine	Sperm Maturation	Tissue Distribution
Cytokine Inflammatory Response	Sperm Motility	Tropism
cytokine leukocyte	Sperm Transport
Cytomegalovirus	Spermatogenesis
D4-GDI	Synaptonemal Complex
dbpb	Telophase
Dicer	Thrombopoiesis
DNA Damage	Vitellogenesis
DNA fragmentation
DNA methylation
Double Stranded RNA
DR3
DREAM
Dual Specificity Phosphatase
E2F1
Efp
EGF
Eicosanoid
EIF2
eIF4e
Electron Transport
Eosinophils Chemokine Allergy
Eph
EPO
ERAD
ERBB2
ErbB3
ErbB4
Erk
Erk1
Erk5
Erythrocyte differentiation
FAS
Fc Epsilon
Fibrinolysis
fMLP
FOSB
Free Radical apoptosis
FXR
FYVE
G1 cell cycle
G2 cell cycle
Gamma-aminobutyric Acid
GATA
GATA3
Ghrelin
Gleevec
Glutamate
Glutamine
glycine
Glycolysis
GPCR Attenuation
G-Protein receptor
Granulocyte Adhesion
Granzyme A
Growth Hormone
Gsk3
HBx
HDAC
hematopoiesis
Hemoglobin
hemophilus influenzae
Hepatocyte Growth
HIF
Histidine
HIV CEM15
HIV Nef
HIV T Cell
Hop
HSP
hSWI
Huntington disease
Hypoxia
Hypoxia p53
IFN alpha
IFN gamma
IFN-beta
IGF-1
IGF-1R
IL 10
IL 12
IL 17
IL 18
IL 2
IL 2 T Cell
IL 22
IL 3
IL 4
IL 5
IL 6
IL 7
IL1R
Insulin
Insulin Leptin
Integrin
interferon
Ion Channel endothelium
IRES
isoleucine
JAK
JNK
Keratinocyte Differentiation
Lactose
Lck
Lectin complement
Leloir
leucine
Lipid Metabolism receptor
Lissencephaly
Low-density lipoprotein
Lymphocyte Adhesion
Lysine
MAL
Malate
MAPKinase
Matrix Metalloproteinase
mCalpain
MEF2D
MEK1
Methionine
METS
Mitochondria Apoptotic
Mitochondrial Carnitine Palmitoyltransferase
MITR
Monocyte Surface
Msp
MTA-3
mTOR
Multi-Drug Resistance
myosin
NDK
Nerve growth factor
neurotransmitter
Neutrophil surface molecule
NFAT
NF-kB
nicotinic acetylcholine
Nitric Oxide
Notch
Nrf2
Oligosaccaride
Omega Oxidation
OX40
Oxidation Polyunsaturated Fatty Acid
p27 Phosphorylation
p38
p53
Parkinson
PDF
PDGF
Pelp1
pentose phosphate
Peptide Induced
PGC-1a
Phorbal Ester
Phosphatidylcholine
Phosphoinositide
Phospholipase C
Phospholipid
PI3K
Pigmentation
Pitx2
PKA
PKC
plasmalogen
Platelet Amyloid
Plk3
PML
Polyadenylation mRNA
PPAR
PPAR-gamma
PRC2
presenilin
Prion
pro inflammatory
Proepithelin
Progesterone oocyte maturation
Proline
Proteasome Complex
Protein Import Nucleus
Prothrombin
PS1
PTEN
Pyk2
Rab
Rac 1
Ran
RAR
Ras
Ras RHO
Ras-Independent
RB Tumor
Reelin
RelA
Rho motility
RNA polymerase III
ROS
Rtg1
salmonella
salvage
Sam68
SARS
Segmentation
serine
Shh
SLRP
SMRT
SODD
spermidine
sphingolipid
Spliceosomal
Sprouty
Src
src beta-arrestin
SREBP
Starch
Stat3
Stathmin
Sucrose
SUMOylation
Synaptic Protein Junction
T Cell CD3
T Cell polarization
T Cell Receptor
T Cytotoxic Cell Surface
T Helper Cell Surface
TACI
tau beta amyloid
Telomere
TGF beta
TH1
TH2
threonine
Thrombin protease
TNF
TNFR1
TNFR2
Tob
Toll-Like
TPO
Trefoil
Trka
tryptophan
TSP-1
Tubby
type 1 glutamate
Ubiquitin
urea cycle
valine
VEGF
VIP
Visceral Fat
Visual Signal
Vitamin C
Vitamin D
West Nile Virus
WNT
