# Supplementary material for: Literature Lab: a method of automated literature interrogation to infer biology from microarray analysis
Source: BMC Genomics. 2007 Dec 18;8:461. doi: 10.1186/1471-2164-8-461 (PMC2244637; doi:10.1186/1471-2164-8-461)
Supplement: Additional file 3 — Gene Thesaurus. Excel spreadsheet of all genes with all aliases used for all experiments in this manuscript. [file 1471-2164-8-461-S3.xls]

## Sheet: Sheet1
Cluster ID	Symbol	Name	Synonyms
Hs.78019	24432	hypothetical protein 24432
Hs.278902	2005-04-02	apoptosis related protein
Hs.9527	2005-04-03	apoptosis related protein APR-3
Hs.131168	2005-09-01	strand-exchange protein 1	XRN1; EXORIBONUCLEASE 1; STRAND EXCHANGE PROTEIN 1
Hs.511897	2005-09-01	septin 1	LARP; SEP1; MGC20394; PNUTL3; DIFF6; differentiation 6 (deoxyguanosine triphosphate triphosphohydrolase); serologically defined breast cancer antigen NY-BR-24
Hs.368109	2005-09-03	septin 3	2005-09-03
Hs.90998	2005-09-06	septin 6	MGC16619; SEP2; MGC20339; KIAA0128; septin 2; septin 6 isoform A; septin 6 isoform B; septin 6 isoform D
Hs.307944	2005-09-08	septin 8	KIAA0202; Septin-like protein KIAA0202
Hs.355455	2005-09-10	septin 10
Hs.90606	2005-09-15	15 kDa selenoprotein	SELENOPROTEIN, 15-KD; 15 kDa selenoprotein precursor
Hs.350556	2005-11-01	2005-11-01
Hs.158035	2005-12-01	deleted in esophageal cancer 1
Hs.149443	101F6	putative tumor suppressor 101F6	TSP10; 101F6 GENE
Hs.390874	13CDNA73	hypothetical protein CG003
Hs.355608	182-FIP	82-kD FMRP Interacting Protein
Hs.128702	20D7-FC4	hypothetical protein 20D7-FC4
Hs.515473	20D7-FC4	hypothetical protein 20D7-FC4
Hs.145068	24b2/STAC2	24b2/STAC2 protein
Hs.180903	384D8-2	hypothetical protein 384D8_6	MGC5305; MGC15858; MGC2455; MGC4133; MGC8640; hypothetical protein MGC18000
Hs.20000	3'HEXO	3' exoribonuclease
Hs.497941	76P	gamma tubulin ring complex protein (76p gene)
Hs.257479	7A5	putative binding protein 7a5
Hs.9291	7h3	hypothetical protein FLJ13511
Hs.515218	7h3	hypothetical protein FLJ13511
Hs.333427	8D6A	8D6 antigen
Hs.390608	A1BG	alpha-1-B glycoprotein	A1B; ABG; Alpha-1B-glycoprotein precursor; GAB
Hs.57937	A2BP1	ataxin 2-binding protein 1
Hs.43509	A2LP	ataxin 2 related protein	A2LG; A2D; A2RP; ataxin-2 domain protein; ATX2 DOMAIN PROTEIN; ATAXIN 2 DOMAIN PROTEIN; ataxin 2 related protein isoform A; ataxin 2 related protein isoform B; ataxin 2 related protein isoform C; ataxin 2 related protein isoform D; ataxin 2 related protein isoform E; ataxin 2 related protein isoform F
Hs.74561	A2M	alpha-2-macroglobulin	Alpha-2-macroglobulin precursor; MACROGLOBULIN, ALPHA-2 ALPHA-2-MACROGLOBULIN DEFICIENCY; alpha 2 macroglobulin precursor
Hs.105956	A4GALT	alpha 1,4-galactosyltransferase	ALPHA-1,4-GALACTOSYLTRANSFERASE; 4-@N-ACETYLGLUCOSAMINYLTRANSFERASE; CD77 SYNTHASE; GB3 SYNTHASE; P(k) ANTIGEN SYNTHASE
Hs.369144	AAAS	achalasia, adrenocortical insufficiency, alacrimia (Allgrove, triple-A)	adracalin; GL003; DKFZp586G1624; ADRACALA; aladin
Hs.239758	AACS	acetoacetyl-CoA synthetase
Hs.444003	AADAC	arylacetamide deacetylase (esterase)	DAC; EC 3.1.1.-
Hs.211477	AADAT	aminoadipate aminotransferase
Hs.135941	AAK1	AP2 associated kinase 1	KIAA1048; adaptor-associated kinase 1
Hs.83347	AAMP	angio-associated, migratory cell protein	Angio-associated migratory cell protein
Hs.431417	AANAT	arylalkylamine N-acetyltransferase	DSPS; Serotonin acetylase; SNAT; AA-NAT; EC 2.3.1.87; Aralkylamine N-acetyltransferase; serotonin N-acetyltransferase; SNAT DELAYED SLEEP PHASE SYNDROME
Hs.315137	AARS	alanyl-tRNA synthetase	AlaRS; Alanine--tRNA ligase; EC 6.1.1.7
Hs.158381	AARSL	alanyl-tRNA synthetase like
Hs.64595	AASDHPPT	aminoadipate-semialdehyde dehydrogenase-phosphopantetheinyl transferase	AASDPPT; DKFZP566E2346; CGI-80; ALPHA-AMINOADIPATE SEMIALDEHYDE DEHYDROGENASE-PHOSPHOPANTETHEINYL TRANSFERASE; LYS5, S. CEREVISIAE, HOMOLOG OF
Hs.433075	AASS	aminoadipate-semialdehyde synthase	LKR/SDH; LORSDH; 1.5.1.7; 1.5.1.8; 1.5.1.9; LKRSDH; lysine-2-oxoglutarate reductase; ALPHA-AMINOADIPIC SEMIALDEHYDE SYNTHASE; lysine-ketoglutarate reductase /saccharopine dehydrogenase
Hs.341906	AAT1	AAT1-alpha
Hs.311079	AATF	apoptosis antagonizing transcription factor	CHE-1; DED
Hs.514575	AATK	apoptosis-associated tyrosine kinase	KIAA0641; AATYK
Hs.106290	AB026190	Kelch motif containing protein
Hs.1588	ABAT	4-aminobutyrate aminotransferase	GABA-AT; GAMMA-AMINOBUTYRATE TRANSAMINASE; EC 2.6.1.19; GABA aminotransferase; NPD009 protein; GABA transaminase; Gamma-amino-N-butyrate transaminase; GABAT; 4-@AMINOBUTYRATE AMINOTRANSFERASE; 4-aminobutyrate aminotransferase precursor; GABA transferase; GABA TRANSFERASE GABA-TRANSAMINASE DEFICIENCY; 4-aminobutyrate aminotransferase, mitochondrial precursor
Hs.17230	ABC1	amplified in breast cancer 1
Hs.147259	ABCA1	ATP-binding cassette, sub-family A (ABC1), member 1	ABC-1; TD; ABC1; CERP; HDLDT1; TGD; Tangier disease; ABC TRANSPORTER 1; ATP-binding cassette 1; ATP-binding cassette transporter 1; cholesterol efflux regulatory protein; ATP-binding cassette, sub-family A member 1; ATP-binding cassette, sub-family A, member 1; ATP-BINDING CASSETTE, SUBFAMILY A, MEMBER 1; high density lipoprotein deficiency, Tangier type, 1
Hs.345473	ABCA10	ATP-binding cassette, sub-family A (ABC1), member 10	EST698739; ATP-binding cassette A10; ATP-binding cassette, sub-family A, member 10
Hs.134585	ABCA12	ATP-binding cassette, sub-family A (ABC1), member 12	LI2; ICR2B; DKFZp434G232; ATP-BINDING CASSETTE, SUBFAMILY A, MEMBER 12; ATP-binding cassette, sub-family A, member 12 isoform b; ATP-binding cassette, sub-family A, member 12 isoform a
Hs.226568	ABCA13	ATP binding cassette gene, sub-family A (ABC1), member 13	ATP-BINDING CASSETTE, SUBFAMILY A, MEMBER 13
Hs.421202	ABCA2	ATP-binding cassette, sub-family A (ABC1), member 2	ABC2; KIAA1062; ABC TRANSPORTER 2; ATP-BINDING CASSETTE 2; ATP-BINDING CASSETTE TRANSPORTER 2; ATP-BINDING CASSETTE, SUBFAMILY A, MEMBER 2; ATP-binding cassette, sub-family A, member 2
Hs.26630	ABCA3	ATP-binding cassette, sub-family A (ABC1), member 3	ABC-C; EST111653; LBM180; ABC-C transporter; ABC3; ATP-binding cassette 3; ABC transporter 3; ATP-binding cassette transporter 3; ATP-binding cassette, sub-family A member 3; ATP-BINDING CASSETTE, SUBFAMILY A, MEMBER 3; ATP-binding cassette, sub-family A, member 3
Hs.416707	ABCA4	ATP-binding cassette, sub-family A (ABC1), member 4	ARMD2; STGD1; RP19; STGD; FFM; ABCR; RMP; ABC10; RIM ABC transporter; ABC TRANSPORTER, RETINA-SPECIFIC; PHOTORECEPTOR RIM PROTEIN; Stargardt disease protein; rim protein; ATP-BINDING CASSETTE TRANSPORTER, RETINA-SPECIFIC; ATP-binding transporter, retina-specific; Retinal-specific ATP-binding cassette transporter; retinitis pigmentosa 19 (autosomal recessive); ATP binding cassette transporter; ATP…
Hs.421474	ABCA5	ATP-binding cassette, sub-family A (ABC1), member 5	EST90625; ABC13; ATP-binding cassette A5; ATP-binding cassette, sub-family A , member 5
Hs.15780	ABCA6	ATP-binding cassette, sub-family A (ABC1), member 6	EST155051; ATP-binding cassette A6; ABC transporter ABCA6; ATP-binding cassette, sub-family A, member 6 isoform a; ATP-binding cassette, sub-family A, member 6 isoform b
Hs.134514	ABCA7	ATP-binding cassette, sub-family A (ABC1), member 7	ABCA-SSN; ABCX; autoantigen SS-N; macrophage ABC transporter; SJOGREN SYNDROME ANTIGEN SS-N; ATP-BINDING CASSETTE, SUBFAMILY A, MEMBER 7; ATP-binding cassette, sub-family A, member 7 isoform a; ATP-binding cassette, sub-family A, member 7 isoform b
Hs.58351	ABCA8	ATP-binding cassette, sub-family A (ABC1), member 8	KIAA0822; ATP-binding cassette, sub-family A member 8
Hs.388917	ABCA9	ATP-binding cassette, sub-family A (ABC1), member 9	EST640918; ATP-binding cassette A9; ATP-binding cassette, sub-family A, member 9 isoform a; ATP-binding cassette, sub-family A, member 9 isoform b
Hs.21330	ABCB1	ATP-binding cassette, sub-family B (MDR/TAP), member 1	DOXORUBICIN RESISTANCE; P-gp; PGY1; GP170; CD243 antigen; P-glycoprotein 1; CD243; ABC20; MDR1; multidrug resistance 1; P-glycoprotein-1/multiple drug resistance-1; Multidrug resistance protein 1; ATP-BINDING CASSETTE, SUBFAMILY B, MEMBER 1; P glycoprotein 1/multiple drug resistance 1
Hs.1710	ABCB10	ATP-binding cassette, sub-family B (MDR/TAP), member 10	MABC2; M-ABC2; EST20237; MTABC2; MITOCHONDRIAL ABC PROTEIN 2; ATP-BINDING CASSETTE, SUBFAMILY B, MEMBER 10; ATP-binding cassette, sub-family B, member 10
Hs.158316	ABCB11	ATP-binding cassette, sub-family B (MDR/TAP), member 11	ABC16; SPGP; BSEP; PGY4; PFIC-2; PFIC2; SISTER OF P-GLYCOPROTEIN; bile salt export pump; ABC member 16, MDR/TAP subfamily; ATP-BINDING CASSETTE, SUBFAMILY B, MEMBER 11; ATP-binding cassette, sub-family B, member 11; progressive familial intrahepatic cholestasis 2; bile salt export pump (ABC member 16, MDR/TAP subfamily)
Hs.73812	ABCB4	ATP-binding cassette, sub-family B (MDR/TAP), member 4	PFIC3; MDR2/3; MDR3; PGY3; P-glycoprotein 3; ABC21; PFIC-3; MULTIDRUG RESISTANCE 3; P-glycoprotein-3/multiple drug resistance-3; Multidrug resistance protein 3; P glycoprotein 3/multiple drug resistance 3; ATP-binding cassette, subfamily B, member 4 isoform C; ATP-binding cassette, subfamily B, member 4 isoform A; ATP-binding cassette, subfamily B, member 4 isoform B
Hs.310735	ABCB5	ATP-binding cassette, sub-family B (MDR/TAP), member 5
Hs.107911	ABCB6	ATP-binding cassette, sub-family B (MDR/TAP), member 6	EST45597; ABC14; MTABC3; umat; MITOCHONDRIAL ABC PROTEIN 3; ATP-binding cassette, sub-family B, member 6; ATP-BINDING CASSETTE, SUBFAMILY B, MEMBER 6
Hs.370480	ABCB7	ATP-binding cassette, sub-family B (MDR/TAP), member 7	Atm1p; ABC7; ASAT; EST140535; ATP-binding cassette 7; ATP-binding cassette transporter 7; ABC transporter 7 protein; ATP-BINDING CASSETTE, SUBFAMILY B, MEMBER 7; ATP-binding cassette, sub-family B, member 7, mitochondrial precursor
Hs.118634	ABCB8	ATP-binding cassette, sub-family B (MDR/TAP), member 8	MABC1; M-ABC1; EST328128; mitochondrial ABC protein; MITOCHONDRIAL ATP-BINDING CASSETTE 1; ATP-BINDING CASSETTE, SUBFAMILY B, MEMBER 8; ATP-binding cassette, sub-family B, member 8
Hs.511951	ABCB9	ATP-binding cassette, sub-family B (MDR/TAP), member 9	KIAA1520; TAPL; EST122234; ATP-BINDING CASSETTE, SUBFAMILY B, MEMBER 9; ATP-binding cassette, sub-family B, member 9 isoform 1; ATP-binding cassette, sub-family B, member 9 isoform 2
Hs.391464	ABCC1	ATP-binding cassette, sub-family C (CFTR/MRP), member 1	MRP1; GS-X; ABC29; MRP; ABCC; multidrug resistance protein; Multidrug resistance-associated protein 1; multiple drug resistance-associated protein; multiple drug resistance protein 1; ATP-BINDING CASSETTE, SUBFAMILY C, MEMBER 1; ATP-binding cassette, sub-family C, member 1 isoform 7; ATP-binding cassette, sub-family C, member 1 isoform 6; ATP-binding cassette, sub-family C, member 1 isoform 1; AT…
Hs.55879	ABCC10	ATP-binding cassette, sub-family C (CFTR/MRP), member 10
Hs.335891	ABCC11	ATP-binding cassette, sub-family C (CFTR/MRP), member 11	MRP8; MULTIDRUG RESISTANCE-ASSOCIATED PROTEIN 8; ATP-BINDING CASSETTE, SUBFAMILY C, MEMBER 11
Hs.410111	ABCC12	ATP-binding cassette, sub-family C (CFTR/MRP), member 12	MRP9; MULTIDRUG RESISTANCE-ASSOCIATED PROTEIN 9; ATP-BINDING CASSETTE, SUBFAMILY C, MEMBER 12
Hs.366575	ABCC13	ATP-binding cassette, sub-family C (CFTR/MRP), member 13
Hs.193852	ABCC2	ATP-binding cassette, sub-family C (CFTR/MRP), member 2	CMOAT1; ABC#; CMOAT; cMRP; MRP2; DJS; ABC30; Canalicular multidrug resistance protein; Multidrug resistance-associated protein 2; MULTISPECIFIC ORGANIC ANION TRANSPORTER, CANALICULAR; Canalicular multispecific organic anion transporter 1; canalicular multispecific organic anion transporter; ATP-BINDING CASSETTE, SUBFAMILY C, MEMBER 2
Hs.90786	ABCC3	ATP-binding cassette, sub-family C (CFTR/MRP), member 3	MLP2; MRP3; EST90757; ABC31; MOAT-D; cMOAT2; Multidrug resistance-associated protein 3; Multi-specific organic anion tranporter-D; canicular multispecific organic anion transporter; Canalicular multispecific organic anion transporter 2; ATP-BINDING CASSETTE, SUBFAMILY C, MEMBER 3; ATP-binding cassette, sub-family C, member 3 isoform MRP3B; ATP-binding cassette, sub-family C, member 3 isoform MRP3…
Hs.307915	ABCC4	ATP-binding cassette, sub-family C (CFTR/MRP), member 4	MOATB; MOAT-B; EST170205; MRP4; MRP/cMOAT-related ABC transporter; Multidrug resistance-associated protein 4; Multi-specific organic anion tranporter-B; MULTISPECIFIC ORGANIC ANION TRANSPORTER B; ATP-binding cassette, sub-family C, member 4; ATP-BINDING CASSETTE, SUBFAMILY C, MEMBER 4; canalicular multispecific organic anion transporter (ABC superfamily)
Hs.34744	ABCC5	ATP-binding cassette, sub-family C (CFTR/MRP), member 5	MRP5; SMRP; MOAT-C; ABC33; MOATC; EST277145; pABC11; Multidrug resistance-associated protein 5; Multi-specific organic anion tranporter-C; ATP-BINDING CASSETTE, SUBFAMILY C, MEMBER 5; ATP-binding cassette, sub-family C, member 5; canalicular multispecific organic anion transporter C
Hs.442182	ABCC6	ATP-binding cassette, sub-family C (CFTR/MRP), member 6	MOAT-E; ABC34; ARA; MLP1; PXE; MOATE; MRP6; pseudoxanthoma elasticum; EST349056; anthracycline resistance-associated; Anthracycline resistance-associated protein; Multi-specific organic anion tranporter-E; Multidrug resistance-associated protein 6; ATP-BINDING CASSETTE, SUBFAMILY C, MEMBER 6; ATP-binding cassette, sub-family C, member 6
Hs.54470	ABCC8	ATP-binding cassette, sub-family C (CFTR/MRP), member 8	SUR1; PHHI; MRP8; SUR; ABC36; HRINS; Sulfonylurea receptor; Sulfonylurea receptor 1; sulfonylurea receptor (hyperinsulinemia); SULFONYLUREA RECEPTOR, BETA-CELL HIGH-AFFINITY; ATP-binding cassette, sub-family C, member 8; ATP-BINDING CASSETTE, SUBFAMILY C, MEMBER 8
Hs.137418	ABCC9	ATP-binding cassette, sub-family C (CFTR/MRP), member 9	ABC37; SUR2; sulfonylurea receptor 2A; ATP-BINDING CASSETTE, SUBFAMILY C, MEMBER 9; ATP-binding cassette, sub-family C, member 9 isoform SUR2B; ATP-binding cassette, sub-family C, member 9 isoform SUR2A-delta-14
Hs.159546	ABCD1	ATP-binding cassette, sub-family D (ALD), member 1	X-ALD; adrenoleukodystrophy/adrenomyeloneuropathy; ALD; AMN; X-linked adrenoleukodystrophy; adrenoleukodystrophy; ABC42; ALDP; adrenoleukodystrophy protein; ATP-BINDING CASSETTE, SUBFAMILY D, MEMBER 1
Hs.117852	ABCD2	ATP-binding cassette, sub-family D (ALD), member 2	ALDL1; hALDR; ABC39; ALDRP; ADRENOLEUKODYSTROPHY-RELATED; adrenoleukodystrophy-like 1; ATP-BINDING CASSETTE, SUBFAMILY 3, MEMBER 2; ATP-binding cassette, sub-family D, member 2
Hs.76781	ABCD3	ATP-binding cassette, sub-family D (ALD), member 3	ZWS2; PXMP1; ABC43; PMP70; PMP70 ZELLWEGER SYNDROME 2; peroxisomal membrane protein-1; PEROXISOMAL MEMBRANE PROTEIN, 70-KD; 70 kDa peroxisomal membrane protein; Peroxisomal membrane protein-1 (70kD); ATP-binding cassette, sub-family D, member 3; ATP-BINDING CASSETTE, SUBFAMILY D, MEMBER 3; peroxisomal membrane protein 1 (70kD, Zellweger syndrome)
Hs.94395	ABCD4	ATP-binding cassette, sub-family D (ALD), member 4	PXMP1-L; P70R; P79R; PXMP1L; PMP69; ABC41; EST352188; Peroxisomal membrane protein 69; peroxisomal membrane protein 1-like; ATP-BINDING CASSETTE, SUBFAMILY D, MEMBER 4; ATP-binding cassette, sub-family D, member 4 isoform 5; ATP-binding cassette, sub-family D, member 4 isoform 4; ATP-binding cassette, sub-family D, member 4 isoform 3; ATP-binding cassette, sub-family D, member 4 isoform 2; ATP-bi…
Hs.12013	ABCE1	ATP-binding cassette, sub-family E (OABP), member 1	RNASELI; RLI; ABC38; RNS4I; RNase L INHIBITOR; RIBONUCLEASE 4 INHIBITOR; ribonuclease L (2',5'-oligoisoadenylate synthetase-dependent) inhibitor; ATP-BINDING CASSETTE, SUBFAMILY E, MEMBER 1; ATP-binding cassette, sub-family E, member 1
Hs.9573	ABCF1	ATP-binding cassette, sub-family F (GCN20), member 1	EST123147; ABC50; ABC27; ATP-binding cassette 50 (TNF-alpha stimulated); ATP-binding cassette, sub-family F, member 1; ATP-BINDING CASSETTE, SUBFAMILY F, MEMBER 1
Hs.438823	ABCF2	ATP-binding cassette, sub-family F (GCN20), member 2	EST133090; DKFZp586K1823; M-ABC1; ABC28; HUSSY-18; ABC-type transport protein; Iron inhibited ABC transporter 2; ATP-binding cassette, sub-family F, member 2 isoform b; ATP-binding cassette, sub-family F, member 2 isoform a
Hs.361323	ABCF3	ATP-binding cassette, sub-family F (GCN20), member 3
Hs.369055	ABCG1	ATP-binding cassette, sub-family G (WHITE), member 1	WHT1; ABC8; WHITE1; WHITE, DROSOPHILA, HOMOLOG OF; ABC transporter 8; ATP-BINDING CASSETTE, SUBFAMILY G, MEMBER 1; ATP-binding cassette sub-family G member 1 isoform b; white protein homolog (ATP-binding cassette transporter 8); ATP-binding cassette 8 (homolog of Drosophila white); ATP-binding cassette sub-family G member 1 isoform a; white (Drosophila) homolog 1, ATP binding casette transporter …
Hs.194720	ABCG2	ATP-binding cassette, sub-family G (WHITE), member 2	ABCP; EST157481; MRX; BMDP; MXR1; ABC15; BCRP1; MITOXANTRONE-RESISTANCE PROTEIN; mitoxantrone resistance protein; placenta specific MDR protein; ATP-BINDING CASSETTE TRANSPORTER, PLACENTA-SPECIFIC; breast cancer resistance protein; ATP-BINDING CASSETTE, SUBFAMILY G, MEMBER 2; ATP-binding cassette, sub-family G, member 2
Hs.126378	ABCG4	ATP-binding cassette, sub-family G (WHITE), member 4	WHITE2; putative ABC transporter; WHITE, DROSOPHILA, HOMOLOG OF, 2; ATP-binding cassette, sub-family G, member 4; ATP-binding cassette, subfamily G, member 4
Hs.132992	ABCG5	ATP-binding cassette, sub-family G (WHITE), member 5 (sterolin 1)	Sterolin-1; ATP-binding cassette, sub-family G, member 5; ATP-binding cassette, subfamily G, member 5
Hs.413931	ABCG8	ATP-binding cassette, sub-family G (WHITE), member 8 (sterolin 2)	Sterolin-2; ATP-binding cassette, sub-family G, member 8; ATP-binding cassette, subfamily G, member 8
Hs.375791	ABHD1	abhydrolase domain containing 1
Hs.412022	ABHD2	abhydrolase domain containing 2	HS1-2; MGC26249; LABH2; PHPS1-2; Protein PHPS1-2; abhydrolase domain containing 1; Abhydrolase domain containing protein 2; lung alpha/beta hydrolase 2; alpha/beta hydrolase domain containing protein 2
Hs.464526	ABHD3	abhydrolase domain containing 3
Hs.445665	ABHD4	abhydrolase domain containing 4
Hs.19385	ABHD5	abhydrolase domain containing 5	CGI58; NCIE2 GENE; COMPARATIVE GENE IDENTIFICATION 58
Hs.39056	ABHD6	abhydrolase domain containing 6
Hs.201555	ABHD7	abhydrolase domain containing 7
Hs.321046	ABHD8	abhydrolase domain containing 8
Hs.156457	ABHD9	abhydrolase domain containing 9
Hs.387906	ABI-2	abl-interactor 2	AblBP3; AIP-1; AIP1; argBPIA; ABI2B; ABL INTERACTOR 2; abl-interactor protein 2b; abl binding protein 3; abl-interacting protein 1 (SH3-containing protein); arg protein tyrosine kinase-binding protein; similar to spectrin SH3 domain binding protein 1
Hs.446504	ABL1	v-abl Abelson murine leukemia viral oncogene homolog 1	v-abl; EC 2.7.1.112; JTK7; c-ABL; p150; TRANSFORMATION GENE: ONCOGENE ABL; proto-oncogene tyrosine-protein kinase ABL1; ABELSON STRAIN OF MURINE LEUKEMIA VIRUS; Abelson murine leukemia viral (v-abl) oncogene homolog 1; v-abl Abelson murine leukemia viral oncogene homolog 1 isoform a; v-abl Abelson murine leukemia viral oncogene homolog 1 isoform b
Hs.159472	ABL2	v-abl Abelson murine leukemia viral oncogene homolog 2 (arg, Abelson-related gene)	ARG; EC 2.7.1.112; ABLL; ONCOGENE ABLL; ONCOGENE ABL2; Tyrosine kinase ARG; Abelson-related gene; Tyrosine-protein kinase ABL2; ONCOGENE ARG ABL2/ETV6 FUSION GENE; Abelson murine leukemia viral (v-abl) oncogene homolog 2; v-abl Abelson murine leukemia viral oncogene homolog 2 isoform a; v-abl Abelson murine leukemia viral oncogene homolog 2 isoform b
Hs.442540	ABLIM1	actin binding LIM protein 1	KIAA0059; LIMAB1; limatin; LIM actin-binding protein 1; actin-binding LIM protein 1 isoform a; actin-binding LIM protein 1 isoform m; actin-binding LIM protein 1 isoform s
Hs.233404	ABLIM2	actin binding LIM protein 2
Hs.113271	ABO	ABO blood group (transferase A, alpha 1-3-N-acetylgalactosaminyltransferase; transferase B, alpha 1-3-galactosyltransferase)	Fucosylglycoprotein 3-alpha-galactosyltransferase; Fucosylglycoprotein alpha-N-acetylgalactosaminyltransferase; GTB; ABO blood type; BLOOD GROUP--ABO SYSTEM; Histo-blood group A transferase; ABO HISTO-BLOOD GROUP GLYCOSYLTRANSFERASES; Histo-blood group B transferase; Histo-blood group ABO system transferase; NAGAT) [Includes: Glycoprotein-fucosylgalactoside alpha-N-acetylgalactosaminyltransferase…
Hs.437420	ABP1	amiloride binding protein 1 (amine oxidase (copper-containing))	Histaminase; DAO1; EC 1.4.3.6; AOC1; DAO; Amiloride-binding protein-1; AMILORIDE-BINDING PROTEIN 1; diamine oxidase; amiloride binding protein 1 precursor; Amiloride-sensitive amine oxidase [copper-containing] precursor
Hs.434004	ABR	active BCR-related gene	MDB; Active breakpoint cluster region-related protein; active breakpoint cluster region-related protein isoform a; active breakpoint cluster region-related protein isoform b
Hs.254406	ABT1	activator of basal transcription 1	hABT1; TATA-binding protein-binding protein; basal transcriptional activator
Hs.107812	ABTB1	ankyrin repeat and BTB (POZ) domain containing 1	BPOZ; ANKYRIN REPEAT AND BTB/POZ DOMAIN CONTAINING 1
Hs.166160	ACAA1	acetyl-Coenzyme A acyltransferase 1 (peroxisomal 3-oxoacyl-Coenzyme A thiolase)	Beta-ketothiolase; PTHIO; EC 2.3.1.16; ACAA; ACETYL-CoA ACYLTRANSFERASE 1; 3-@OXOACYL-CoA THIOLASE, PEROXISOMAL; Peroxisomal 3-oxoacyl-CoA thiolase; 3-ketoacyl-CoA thiolase, peroxisomal precursor; peroxisomal 3-oxoacyl-Coenzyme A thiolase; Acetyl-Coenzyme A acyltransferase (peroxisomal 3-oxoacyl-Coenzyme A; acetyl-Coenzyme A acyltransferase (peroxisomal 3-oxoacyl-Coenzyme A thiolase)
Hs.172506	ACAA2	acetyl-Coenzyme A acyltransferase 2 (mitochondrial 3-oxoacyl-Coenzyme A thiolase)	Beta-ketothiolase; T1; Acetyl-CoA acyltransferase; DSAEC; EC 2.3.1.16; 3-ketoacyl-CoA thiolase, mitochondrial; beta ketothiolase; mitochondrial 3-oxoacyl-CoA thiolase
Hs.515492	ACAA2	acetyl-Coenzyme A acyltransferase 2 (mitochondrial 3-oxoacyl-Coenzyme A thiolase)	Beta-ketothiolase; T1; EC 2.3.1.16; DSAEC; beta ketothiolase; ACETYL-CoA ACYLTRANSFERASE 2; 3-@OXOACYL-CoA THIOLASE, MITOCHONDRIAL; 3-ketoacyl-CoA thiolase, mitochondrial; mitochondrial 3-oxoacyl-CoA thiolase
Hs.449863	ACACA	acetyl-Coenzyme A carboxylase alpha	ACCA; ACC1; ACAC DEFICIENCY; ACC DEFICIENCY; ACC; ACACA DEFICIENCY; EC 6.4.1.2; ACC1 DEFICIENCY; ACETYL-CoA CARBOXYLASE-ALPHA; ACAC; Acetyl-CoA carboxylase 1; ACC1 ACETYL-CoA CARBOXYLASE DEFICIENCY; acetyl-Coenzyme A carboxylase alpha isoform 5; acetyl-Coenzyme A carboxylase alpha isoform 6; ACC-alpha) [Includes: Biotin carboxylase (EC 6.3.4.14; acetyl-Coenzyme A carboxylase alpha isoform 1; acet…
Hs.234898	ACACB	acetyl-Coenzyme A carboxylase beta	HACC275; ACC2; ACETYL-CoA CARBOXYLASE-BETA; EC 6.4.1.2; ACCB; Acetyl-CoA carboxylase 2; ACC-beta) [Includes: Biotin carboxylase (EC 6.3.4.14
Hs.14791	ACAD8	acyl-Coenzyme A dehydrogenase family, member 8	ACAD-8; acyl-coenzyme A dehydrogenase 8; ACYL-CoA DEHYDROGENASE FAMILY, MEMBER 8
Hs.409209	ACAD9	acyl-Coenzyme A dehydrogenase family, member 9	ACAD-9; MGC14452; NPD002; acyl-CoA dehydrogenase 9; very-long-chain acyl-CoA dehydrogenase VLCAD
Hs.430108	ACADL	acyl-Coenzyme A dehydrogenase, long chain	EC 1.3.99.13; LCAD DEFICIENCY; ACAD4; LCAD; ACADL DEFICIENCY; ACYL-CoA DEHYDROGENASE, LONG-CHAIN, DEFICIENCY OF; acyl-Coenzyme A dehydrogenase, long chain precursor; Acyl-CoA dehydrogenase, long-chain specific, mitochondrial precursor; HYPOGLYCEMIA, NONKETOTIC, DUE TO DEFICIENCY OF ACYL-CoA DEHYDROGENASE ACYL-CoA DEHYDROGENASE, LONG-CHAIN
Hs.254593	ACADM	acyl-Coenzyme A dehydrogenase, C-4 to C-12 straight chain	MCAD; EC 1.3.99.3; ACAD1; MCADH; medium-chain acyl-CoA dehydrogenase; Acyl-CoA dehydrogenase, medium-chain specific, mitochondrial precursor
Hs.348900	ACADS	acyl-Coenzyme A dehydrogenase, C-2 to C-3 short chain	SCAD; ACAD3; EC 1.3.99.2; Butyryl-CoA dehydrogenase; SHORT-CHAIN ACYL-CoA DEHYDROGENASE; Acyl-CoA dehydrogenase, short-chain specific, mitochondrial precursor; ACYL-CoA DEHYDROGENASE, C-2 TO C-3 SHORT CHAIN; acyl-Coenzyme A dehydrogenase, C-2 to C-3 short chain precursor
Hs.81934	ACADSB	acyl-Coenzyme A dehydrogenase, short/branched chain	2-@METHYLBUTYRYLGLYCINURIA; 2-MEBCAD; EC 1.3.99.-; ACAD7; 2-methylbutyryl-CoA dehydrogenase; SBCAD; 2-methylbutyryl-coenzyme A dehydrogenase; SBCAD 2-@METHYLBUTYRYL-CoA DEHYDROGENASE; 2-methyl branched chain acyl-CoA dehydrogenase; acyl-Coenzyme A dehydrogenase, short/branched chain precursor; Acyl-CoA dehydrogenase, short/branched chain specific, mitochondrial precursor
Hs.437178	ACADVL	acyl-Coenzyme A dehydrogenase, very long chain	LCACD; VLCAD; ACAD6; EC 1.3.99.-; H.sapiens HVLCAD gene; ACYL-CoA DEHYDROGENASE, VERY LONG-CHAIN, DEFICIENCY OF; VLCAD DEFICIENCY ACYL-CoA DEHYDROGENASE, VERY LONG-CHAIN; Acyl-CoA dehydrogenase, very-long-chain specific, mitochondrial precursor; acyl-Coenzyme A dehydrogenase, very long chain precursor
Hs.14779	ACAS2	acetyl-Coenzyme A synthetase 2 (ADP forming)	ACS; ACETYL-CoA SYNTHETASE; ACETATE-CoA LIGASE
Hs.7218	ACAS2L	acetyl-Coenzyme A synthetase 2 (AMP forming)-like
Hs.37	ACAT1	acetyl-Coenzyme A acetyltransferase 1 (acetoacetyl Coenzyme A thiolase)	MAT; EC 2.3.1.9; THIL; T2; ACAT; MITOCHONDRIAL ACETOACETYL-CoA THIOLASE; ACETYL-CoA ACETYLTRANSFERASE 1; Acetyl-CoA acetyltransferase, mitochondrial precursor; acetyl-Coenzyme A acetyltransferase 1 precursor; acetoacetyl Coenzyme A thiolase
Hs.278544	ACAT2	acetyl-Coenzyme A acetyltransferase 2 (acetoacetyl Coenzyme A thiolase)	ACETYL-CoA ACETYLTRANSFERASE 2; ACETOCOENZYME A ACETYLTRANSFERASE 2; ACETOACETYL-CoA THIOLASE ACAT2 DEFICIENCY
Hs.298885	ACATE2	likely ortholog of mouse acyl-Coenzyme A thioesterase 2, mitochondrial	EC 3.1.2.-; CGI-16; MT-ACT48; Mitochondrial Acyl-CoA Thioesterase; Putative acyl-CoA thioester hydrolase CGI-16
Hs.6831	ACBD3	acyl-Coenzyme A binding domain containing 3	GOLPH1; GCP60; GOCAP1; GOLGI PHOSPHOPROTEIN 1; GOLGI COMPLEX-ASSOCIATED PROTEIN, 60-KD; GOLGI COMPLEX-ASSOCIATED PROTEIN 1
Hs.110298	ACBD4	acyl-Coenzyme A binding domain containing 4
Hs.14051	ACBD5	acyl-Coenzyme A binding domain containing 5
Hs.63220	ACBD6	acyl-Coenzyme A binding domain containing 6
Hs.6517	ACCN1	amiloride-sensitive cation channel 1, neuronal (degenerin)	ASIC2a; MDEG; hBNaC1; ACCN; degenerin; BNC1; ASIC2; MAMMALIAN DEGENERIN; Degenerin channel MDEG; BRAIN SODIUM CHANNEL 1; Amiloride-sensitive brain sodium channel BNaC1; Amiloride-sensitive cation channel neuronal 1; SODIUM CHANNEL, NONVOLTAGE-GATED, NEURONAL, 1; CATION CHANNEL, AMILORIDE-SENSITIVE, NEURONAL, 1; neuronal amiloride-sensitive cation channel 1 isoform 1; neuronal amiloride-sensitive …
Hs.274361	ACCN2	amiloride-sensitive cation channel 2, neuronal	ASIC1A; ASIC; hBNaC2; BRAIN SODIUM CHANNEL 2; Amiloride-sensitive cation channel neuronal 2; Amiloride-sensitive brain sodium channel BNaC2; Cation channel, amiloride-sensitive, neuronal, 2; amiloride-sensitive cation channel 2, neuronal isoform b; amiloride-sensitive cation channel 2, neuronal isoform a
Hs.98547	ACCN3	amiloride-sensitive cation channel 3	ASIC3; SLNAC1; TNaC1; modulatory subunit of ASIC2a; proton-gated cation channel subunit; testis sodium channel 1; amiloride-sensitive cation channel 3, testis; amiloride-sensitive cation channel 3 isoform a; amiloride-sensitive cation channel 3 isoform b; amiloride-sensitive cation channel 3 isoform c
Hs.87469	ACCN4	amiloride-sensitive cation channel 4, pituitary
Hs.381349	ACCN5	amiloride-sensitive cation channel 5, intestinal
Hs.298469	ACE	angiotensin I converting enzyme (peptidyl-dipeptidase A) 1	ACE-T; DCP; carboxycathepsin; EC 3.4.15.1; MGC26566; CD143; ACE1; DCP1; kininase II; Dipeptidyl carboxypeptidase I; CD143 antigen; peptidyl-dipeptidase A; peptidase P; dipeptidyl carboxypeptidase 1; Angiotensin-converting enzyme, testis-specific isoform precursor; angiotensin converting enzyme, somatic isoform; ANGIOTENSIN I-CONVERTING ENZYME, PLASMA LEVEL OF; KININASE II ANGIOTENSIN I-CONVERTING…
Hs.178098	ACE2	angiotensin I converting enzyme (peptidyl-dipeptidase A) 2	ACEH; ANGIOTENSIN I CONVERTING ENZYME 2
Hs.8349	ACF	apobec-1 complementation factor	ASP; ACF65; ACF64; APOBEC-1 stimulating protein; apo-B RNA editing protein; apobec-1 complementation factor isoform 2; apobec-1 complementation factor isoform 3; apobec-1 complementation factor isoform 1
Hs.154495	ACHE	acetylcholinesterase (YT blood group)	EC 3.1.1.7; Acetylcholinesterase precursor; YT; acetylcholinesterase PI-linked form precursor; acetylcholinesterase hydrophilic form precursor; ACETYLCHOLINE ACETYLHYDROLASE YT BLOOD GROUP
Hs.227133	ACINUS	apoptotic chromatin condensation inducer in the nucleus	KIAA0670; ACN
Hs.128392	ACK1	activated p21cdc42Hs kinase
Hs.387567	ACLY	ATP citrate lyase	4.1.3.8; ATPCL; CLATP; EC 2.3.3.8; ATP-citrate (pro-S-)-lyase; ATP-citrate synthase; Citrate cleavage enzyme; ATP citrate lyase isoform 2; ATP citrate lyase isoform 1
Hs.114088	ACMSD	aminocarboxymuconate semialdehyde decarboxylase
Hs.42785	ACN9	ACN9 homolog (S. cerevisiae)
Hs.319677	ACO1	aconitase 1, soluble	Aconitate hydratase; IREBP; IRP1; IREB1; Citrate hydro-lyase; EC 4.2.1.3; IRE-BP 1; Ferritin repressor protein; IRE-BINDING PROTEIN 1; Aconitase, soluble; Iron regulatory protein 1; IRON-RESPONSIVE ELEMENT-BINDING PROTEIN 1; iron-responsive element binding protein 1
Hs.300463	ACO2	aconitase 2, mitochondrial	Citrate hydro-lyase; ACONITASE, MITOCHONDRIAL; EC 4.2.1.3; Aconitate hydratase, mitochondrial precursor
Hs.379991	ACOX1	acyl-Coenzyme A oxidase 1, palmitoyl	AOX; SCOX; PSEUDONEONATAL ADRENOLEUKODYSTROPHY; MGC1198; Palmitoyl-CoA oxidase; PALMCOX; EC 1.3.3.6; ACOX; ACYL-CoA OXIDASE, STRAIGHT-CHAIN; ACYL-CoA OXIDASE, PALMITOYL, PEROXISOMAL; PEROXISOMAL ACYL-CoA OXIDASE DEFICIENCY; Acyl-coenzyme A oxidase 1, peroxisomal; CELL DIVISION PROTEIN KINASE 3; acyl-coenzyme A oxidase 1; acyl-Coenzyme A oxidase isoform a; acyl-Coenzyme A oxidase isoform b; ADRENO…
Hs.9795	ACOX2	acyl-Coenzyme A oxidase 2, branched chain	THCCox; BRCOX; BCOX; EC 1.3.3.6; BRCACOX; THCA-CoA oxidase; Trihydroxycoprostanoyl-CoA oxidase; branched-chain acyl-CoA oxidase, peroxisomal; ACYL-CoA OXIDASE, BRANCHED-CHAIN, PEROXISOMAL; ACYL-CoA OXIDASE 2, BRANCHED-CHAIN; Acyl-coenzyme A oxidase 2, peroxisomal; Peroxisomal branched chain acyl-CoA oxidase
Hs.12773	ACOX3	acyl-Coenzyme A oxidase 3, pristanoyl	PRCOX; EC 1.3.3.6; ACYL-CoA OXIDASE 3, PRISTANOYL; ACYL-CoA OXIDASE, PRISTANOYL, PEROXISOMAL; Acyl-coenzyme A oxidase 3, peroxisomal; Moderately similar to pristanoyl-CoA oxidase [R.norvegicus]
Hs.130873	ACP1	acid phosphatase 1, soluble	EC 3.1.3.48; MGC3499; EC 3.1.3.2; HAAP; protein tyrosine phosphatase; adipocyte acid phosphatase; PHOSPHATASE, ACID, OF ERYTHROCYTE; acid phosphatase of erythrocyte; Adipocyte acid phosphatase, isozyme alpha; acid phosphatase 1 isoform a; acid phosphatase 1 isoform b; acid phosphatase 1 isoform c; cytoplasmic phosphotyrosyl protein phosphatase; red cell acid phosphatase 1; Red cell acid phosphata…
Hs.75589	ACP2	acid phosphatase 2, lysosomal	LAP; EC 3.1.3.2; ACP2--BETA POLYPEPTIDE; Lysosomal acid phosphatase precursor; PHOSPHATASE, ACID, OF TISSUES; lysosomal acid phosphatase 2 precursor
Hs.242458	ACP33	acid cluster protein 33	MASPARDIN; ACIDIC CLUSTER PROTEIN, 33-KD
Hs.1211	ACP5	acid phosphatase 5, tartrate resistant	TR-AP; TrATPase; TRAP; EC 3.1.3.2; Tartrate-resistant acid ATPase; PHOSPHATASE, ACID, TYPE 5, TARTRATE-RESISTANT; Tartrate-resistant acid phosphatase type 5 precursor; tartrate resistant acid phosphatase 5 precursor
Hs.15871	ACP6	lysophosphatidic acid phosphatase
Hs.388677	ACPP	acid phosphatase, prostate	PAP; EC 3.1.3.2; PHOSPHATASE, PROSTATE-SPECIFIC ACID; Prostatic acid phosphatase precursor
Hs.293394	ACPT	acid phosphatase, testicular	TESTICULAR ACID PHOSPHATASE
Hs.183088	ACR	acrosin	PREPROACROSIN; ACRS; Acrosin precursor; proacrosin; ACR PROACROSIN; EC 3.4.21.10
Hs.20029	ACRBP	acrosin binding protein	OY-TES-1; PROACROSIN-BINDING PROTEIN SP32 PRECURSOR
Hs.135167	ACRC	acidic repeat containing	ACIDIC REPEAT-CONTAINING GENE
Hs.169222	ACRV1	acrosomal vesicle protein 1	SP-10 PROTEIN; D11S4365; SP-10; SPACA2; Acrosomal vesicle protein-1; Acrosomal protein SP-10 precursor; acrosomal vesicle protein 1 isoform f precursor; acrosomal vesicle protein 1 isoform e precursor; acrosomal vesicle protein 1 isoform k precursor; acrosomal vesicle protein 1 isoform b precursor; acrosomal vesicle protein 1 isoform d precursor; acrosomal vesicle protein 1 isoform j precursor; a…
Hs.1288	ACTA1	actin, alpha 1, skeletal muscle	NEM2; ACTA; ASMA; NEM1; Alpha-actin 1; ASMA ACTIN MYOPATHY; alpha 1 actin precursor; Actin, alpha skeletal muscle; ACTIN, ALPHA, SKELETAL MUSCLE 1; alpha skeletal muscle actin; MYOPATHY, CONGENITAL, WITH EXCESS OF THIN MYOFILAMENTS
Hs.208641	ACTA2	actin, alpha 2, smooth muscle, aorta	ACTVS; ACTSA; Alpha-actin 2; alpha-cardiac actin; alpha 2 actin; Actin, aortic smooth muscle; ACTIN, VASCULAR SMOOTH MUSCLE; ACTIN, ALPHA, SMOOTH MUSCLE, AORTIC; ACTIN, ALPHA-2, SMOOTH MUSCLE, AORTA
Hs.426930	ACTB	actin, beta	Beta-actin; beta actin; Actin, cytoplasmic 1; beta cytoskeletal actin
Hs.118127	ACTC	actin, alpha, cardiac muscle	ACTC1; Actin, alpha cardiac; SMOOTH MUSCLE ACTIN; actin, alpha, cardiac muscle precursor
Hs.14376	ACTG1	actin, gamma 1	DFNA26; DFNA20; ACTIN, GAMMA-1; ACTG; cytoskeletal gamma-actin; ACTIN, CYTOPLASMIC, 2; actin, cytoplasmic 2; actin, gamma 1 propeptide; Weakly similar to F36D4.2 gene product [C.elegans]
Hs.403989	ACTG2	actin, gamma 2, smooth muscle, enteric	ACTSG; ACTE; ACTA3; ACTA3, FORMERLY; Alpha-actin 3; actin, alpha-3; ACTIN, ALPHA-3, FORMERLY; actin, gamma 2 propeptide; Actin, gamma-enteric smooth muscle; ACTIN, GAMMA-2, SMOOTH MUSCLE, ENTERIC; TISSUE FACTOR PATHWAY INHIBITOR 2 PRECURSOR
Hs.259831	ACTL6	actin-like 6	ArpNalpha; BAF53B; Actin-related protein Baf53b; Actin-like protein 6; actin-related protein; hArpN alpha; 53 kDa BRG1-associated factor B
Hs.123530	ACTL7A	actin-like 7A	Actin-like-7-alpha; actin-like 7-alpha
Hs.119287	ACTL7B	actin-like 7B	Actin-like-7-beta; actin-like 7-beta
Hs.119000	ACTN1	actinin, alpha 1	ACTININ, ALPHA-1; Alpha-actinin cytoskeletal isoform; Non-muscle alpha-actinin 1; F-actin cross linking protein
Hs.83672	ACTN2	actinin, alpha 2	ACTININ, ALPHA-2; Alpha-actinin 2; F-actin cross linking protein; Alpha actinin skeletal muscle isoform 2
Hs.445037	ACTN3	actinin, alpha 3	ACTININ, ALPHA-3; Alpha-actinin 3; F-actin cross linking protein; skeletal muscle specific actinin, alpha 3; Alpha actinin skeletal muscle isoform 3
Hs.443619	ACTN4	actinin, alpha 4	FSGS; ACTININ, ALPHA-4; FSGS1; Non-muscle alpha-actinin 4; F-actin cross linking protein
Hs.248569	ACTR10	actin-related protein 10 homolog (S. cerevisiae)
Hs.153961	ACTR1A	ARP1 actin-related protein 1 homolog A, centractin alpha (yeast)	Alpha-centractin; CTRN1; ARP1; actin-RPV; CENTRACTIN, ALPHA; centractin alpha; ACTIN-RELATED PROTEIN 1A; centrosome-associated actin homolog; ARP1, yeast homolog A; ARP1 (actin-related protein 1, yeast) homolog A (centractin alpha)
Hs.2477	ACTR1B	ARP1 actin-related protein 1 homolog B, centractin beta (yeast)	Beta-centractin; CENTRACTIN, BETA; ARP1B; CTRN2; PC3; Actin-related protein 1B; centractin beta; ARP1, yeast homolog B; ARP1 (actin-related protein 1, yeast) homolog B (centractin beta)
Hs.393201	ACTR2	ARP2 actin-related protein 2 homolog (yeast)	ARP2; ARP2 ARP2/3 COMPLEX; Actin-like protein 2; ARP2 (actin-related protein 2, yeast) homolog; Weakly similar to MOLYBDENUM COFACTOR BIOSYNTHESIS PROTEIN C [E.coli]
Hs.433512	ACTR3	ARP3 actin-related protein 3 homolog (yeast)	Actin-2; ARP3; Actin-like protein 3; ARP3 (actin-related protein 3, yeast) homolog; Homo sapiens actin-related protein Arp3 (ARP3) mRNA, complete cds
Hs.23259	ACTR6	actin-related protein 6
Hs.412186	ACTR8	ARP8 actin-related protein 8 homolog (yeast)	FLJ12934; FLJ22579; ARP8; ARP8 (actin-related protein 8, yeast) homolog
Hs.348646	ACTRT1	actin-related protein T1
Hs.150402	ACVR1	activin A receptor, type I	ACTR-I; TSR-I; ALK-2; ACVRLK2; ALK2; ACTRI; EC 2.7.1.37; SKR1; hydroxyalkyl-protein kinase; Activin receptor-like kinase 2; Serine/threonine-protein kinase receptor R1; Activin receptor type I precursor; TGF-B superfamily receptor type I; activin A type I receptor precursor; activin A receptor, type II-like kinase 2
Hs.371974	ACVR1B	activin A receptor, type IB	ALK-4; ACTR-IB; ACVRLK4; ACTRIB; SKR2; EC 2.7.1.37; ALK4; Serine/threonine-protein kinase receptor R2 precursor; activin receptor-like kinase 4; serine(threonine) protein kinase receptor R2; Human serine/threonine kinase receptor-2-2 (SKR2-2) mRNA, complete cds; activin A receptor, type II-like kinase 4; activin A type IB receptor isoform a precursor; activin A type IB receptor isoform b precurso…
Hs.352338	ACVR1C	activin A receptor, type IC
Hs.389846	ACVR2	activin A receptor, type II	2.7.1.-; ACTR-II; ACTRIIA; EC 2.7.1.37; ACTRII; Activin receptor type II precursor; activin A type II receptor precursor
Hs.23994	ACVR2B	activin A receptor, type IIB	ACTRIIB; ActR-IIB; EC 2.7.1.37; Activin receptor type IIB precursor; activin A type IIB receptor precursor; H.sapiens mRNA for activin type II receptor
Hs.410104	ACVRL1	activin A receptor type II-like 1	TSR-I; SKR3; ALK1; HHT; ACVRLK1; EC 2.7.1.37; ALK-1; HHT2; ORW2; Osler-Rendu-Weber syndrome 2; Activin receptor-like kinase 1; Serine/threonine-protein kinase receptor R3 precursor; TGF-B superfamily receptor type I; activin A receptor, type II-like 1; Activin A receptor, type II-like kinase 1
Hs.334707	ACY1	aminoacylase 1	Aminoacylase-1; ACY-1; ACYLASE; EC 3.5.1.14; N-acyl-L-amino-acid amidohydrolase; N-ACYL-L-AMINO ACID AMIDOHYDROLASE
Hs.356247	ACY1L2	aminoacylase 1-like 2
Hs.126265	ACY-3	aspartoacylase-3
Hs.18573	ACYP1	acylphosphatase 1, erythrocyte (common) type	ACYPE; Acylphosphate phosphohydrolase; EC 3.6.1.7; Acylphosphatase, erythrocyte isozyme; Acylphosphatase, organ-common type isozyme
Hs.433071	ACYP2	acylphosphatase 2, muscle type	EC 3.6.1.7; ACYM; ACYP; acylphosphate phosphohydrolase; muscle-type acylphosphatase 2; Acylphosphatase, muscle type isozyme
Hs.284250	AD-003	AD-003 protein
Hs.297304	AD-017	glycosyltransferase AD-017
Hs.82933	AD-020	protein x 013
Hs.325631	AD023	AD023 protein
Hs.421956	AD024	AD024 protein
Hs.44004	AD031	AD031 protein
Hs.412836	AD158	hypothetical protein AD158
Hs.74899	AD24	AD24 protein
Hs.129735	AD7C-NTP	neuronal thread protein	AD7CNTP; ALZHEIMER DISEASE NEURONAL THREAD PROTEIN
Hs.407135	ADA	adenosine deaminase	ADA-SCID; EC 3.5.4.4; adenosine aminohydrolase; SCID DUE TO ADA DEFICIENCY; ADENOSINE AMINOHYDROLASE SEVERE COMBINED IMMUNODEFICIENCY DUE TO ADENOSINE DEAMINASE DEFICIENCY
Hs.172028	ADAM10	a disintegrin and metalloproteinase domain 10	EC 3.4.24.81; kuz; MADM; Mammalian disintegrin-metalloprotease; kuzbanian; Kuzbanian protein homolog; ADAM 10 precursor; a disintegrin and metalloprotease domain 10
Hs.6088	ADAM11	a disintegrin and metalloproteinase domain 11	MDC; ADAM 11 precursor; Metalloproteinase-like, disintegrin-like, and cysteine-rich protein; metalloproteinase-like, disintegrin-like, cysteine-rich protein; a disintegrin and metalloprotease domain 11 isoform 1 preproprotein; a disintegrin and metalloprotease domain 11 isoform 2 preproprotein
Hs.8850	ADAM12	a disintegrin and metalloproteinase domain 12 (meltrin alpha)	MLTN; EC 3.4.24.-; MCMP; MCMPMltna; ADAM 12 precursor; meltrin alpha; a disintegrin and metalloprotease domain 12 isoform 2 preproprotein; Highly similar to CELL SURFACE ANTIGEN MS2 PRECURSOR [Mus musculus]; a disintegrin and metalloprotease domain 12 isoform 1 preproprotein; A disintegrin and metalloproteinase domain 12 (Meltrin-alpha, mouse, homolog of)
Hs.312098	ADAM15	a disintegrin and metalloproteinase domain 15 (metargidin)	MDC-15; EC 3.4.24.-; MDC15; metargidin; ADAM 15 precursor; Metalloprotease RGD disintegrin protein; Human metargidin precursor mRNA, complete cds; Metalloproteinase-like, disintegrin-like, and cysteine-rich protein 15; a disintegrin and metalloproteinase domain 15 preproprotein
Hs.404914	ADAM17	a disintegrin and metalloproteinase domain 17 (tumor necrosis factor, alpha, converting enzyme)	TNF-alpha convertase; EC 3.4.24.86; CD156b; cSVP; CD156b antigen; TACE; ADAM 17 precursor; TNF-alpha converting enzyme; snake venom-like protease; TUMOR NECROSIS FACTOR-ALPHA CONVERTING ENZYME; a disintegrin and metalloproteinase domain 17 isoform 2 preproprotein; a disintegrin and metalloproteinase domain 17 isoform 1 preproprotein
Hs.127930	ADAM18	a disintegrin and metalloproteinase domain 18	ADAM27; tMDCIII; tMDC III; ADAM 18 precursor; Transmembrane metalloproteinase-like, disintegrin-like, and cysteine-rich protein III; a disintegrin and metalloproteinase domain 18 preproprotein
Hs.289368	ADAM19	a disintegrin and metalloproteinase domain 19 (meltrin beta)	MADDAM; MLTNB; FKSG34; EC 3.4.24.-; ADAM 19 precursor; meltrin beta; MELTRIN-BETA, MOUSE, HOMOLOG OF; Metalloprotease and disintegrin dentritic antigen marker; a disintegrin and metalloproteinase domain 19 isoform 1 preproprotein; a disintegrin and metalloproteinase domain 19 isoform 2 preproprotein
Hs.177959	ADAM2	a disintegrin and metalloproteinase domain 2 (fertilin beta)	PH-30b; FTNB; PH30; FERTILIN, BETA; fertilin beta; Fertilin beta subunit; ADAM 2 precursor; a disintegrin and metalloproteinase domain 2 proprotein; fertilin beta (a disintegrin and metalloproteinase domain 2)
Hs.177984	ADAM20	a disintegrin and metalloproteinase domain 20	EC 3.4.24.-; ADAM 20 precursor; a disintegrin and metalloproteinase domain 20 preproprotein
Hs.497352	ADAM20	a disintegrin and metalloproteinase domain 20	EC 3.4.24.-; ADAM 20 precursor; a disintegrin and metalloproteinase domain 20 preproprotein
Hs.178748	ADAM21	a disintegrin and metalloproteinase domain 21	ADAM31; a disintegrin and metalloproteinase domain 21 preproprotein
Hs.256398	ADAM22	a disintegrin and metalloproteinase domain 22	Metalloproteinase-disintegrin ADAM22-3; MDC2; ADAM 22 precursor; MDC2 delta; Metalloproteinase-like, disintegrin-like, and cysteine-rich protein 2
Hs.432317	ADAM23	a disintegrin and metalloproteinase domain 23	MDC3; METALLOPROTEINASE-LIKE, DISINTEGRIN-LIKE, AND CYSTEINE-RICH PROTEIN 3; a disintegrin and metalloproteinase domain 23 preproprotein
Hs.174030	ADAM28	a disintegrin and metalloproteinase domain 28	MDCL; MDC-Lm; ADAM23; MDC-Ls; eMDCII; METALLOPROTEINASE-LIKE, DISINTEGRIN-LIKE, AND CYSTEINE-RICH PROTEIN, LYMPHOCYTE-EXPRESSED; a disintegrin and metalloproteinase domain 28 isoform 2 preproprotein; a disintegrin and metalloproteinase domain 28 isoform 1 preproprotein; a disintegrin and metalloproteinase domain 28 isoform 3 preproprotein
Hs.126838	ADAM29	a disintegrin and metalloproteinase domain 29	svph1; a disintegrin and metalloproteinase domain 29 isoform 2 preproprotein; a disintegrin and metalloproteinase domain 29 isoform 3 preproprotein; a disintegrin and metalloproteinase domain 29 isoform 1 preproprotein
Hs.283011	ADAM30	a disintegrin and metalloproteinase domain 30	svph4; a disintegrin and metalloproteinase domain 30 preproprotein
Hs.338203	ADAM32	a disintegrin and metalloprotease domain 32
Hs.173716	ADAM33	a disintegrin and metalloproteinase domain 33
Hs.166003	ADAM7	a disintegrin and metalloproteinase domain 7	GP83; EAPI; ADAM 7 precursor; sperm maturation-related glycoprotein GP-83; epididymal apical protein I
Hs.86947	ADAM8	a disintegrin and metalloproteinase domain 8	CD156a antigen; EC 3.4.24.-; MS2; CD156; ADAM 8 precursor; Cell surface antigen MS2; HUMAN LEUKOCYTE DIFFERENTIATION ANTIGEN; a disintegrin and metalloprotease domain 8; a disintegrin and metalloproteinase domain 8 precursor
Hs.2442	ADAM9	a disintegrin and metalloproteinase domain 9 (meltrin gamma)	ADAM12; MCMP-PEN; KIAA0021; MCMP; EC 3.4.24.-; MDC9; Mltng; Myeloma cell metalloproteinase; meltrin gamma; Metalloprotease/disintegrin/cysteine-rich protein 9; ADAM 9 precursor; Cellular disintegrin-related protein; METALLOPROTEINASE-LIKE, DISINTEGRIN-LIKE, AND CYSTEINE-RICH PROTEIN 9; a disintegrin and metalloproteinase domain 9 preproprotein; Human metalloprotease/disintegrin/cysteine-rich prot…
Hs.145296	ADAMDEC1	ADAM-like, decysin 1	M12.219; disintegrin protease; ADAM-LIKE PROTEIN DECYSIN 1; A DISINTEGRIN AND METALLOPROTEINASE DOMAIN-LIKE PROTEIN DECYSIN 1
Hs.8230	ADAMTS1	a disintegrin-like and metalloprotease (reprolysin type) with thrombospondin type 1 motif, 1	KIAA1346; C3-C5; METH1; human metalloproteinase with thrombospondin type 1 motifs; a disintegrin and metalloprotease with thrombospondin motifs-1 preproprotein; A DISINTEGRIN-LIKE AND METALLOPROTEINASE WITH THROMBOSPONDIN TYPE 1 MOTIF, 1
Hs.143902	ADAMTS10	a disintegrin-like and metalloprotease (reprolysin type) with thrombospondin type 1 motif, 10	ADAM-TS 10; ADAM-TS10; EC 3.4.24.-; ADAMTS-10 precursor; A disintegrin and metalloproteinase with thrombospondin motifs 10; a disintegrin-like and metalloprotease domain with thrombospondin type I repeats 10
Hs.155824	ADAMTS12	a disintegrin-like and metalloprotease (reprolysin type) with thrombospondin type 1 motif, 12	ADAM-TS12; ADAMTS-12 precursor; ADAM-TS 12; EC 3.4.24.-; A disintegrin and metalloproteinase with thrombospondin motifs 12; A DISINTEGRIN-LIKE AND METALLOPROTEINASE WITH THROMBOSPONDIN TYPE 1 MOTIF, 12
Hs.131433	ADAMTS13	a disintegrin-like and metalloprotease (reprolysin type) with thrombospondin type 1 motif, 13	C9orf8; VWFCP; vWF-CP; DKFZp434C2322; TTP; von Willebrand factor-cleaving protease; chromosome 9 open reading frame 8; A DISINTEGRIN-LIKE AND METALLOPROTEASE WITH THROMBOSPONDIN TYPE 1 MOTIF, 13; a disintegrin-like and metalloprotease (reprolysin type) with thrombospondin type 1 motif, 13 isoform 2 preproprotein; a disintegrin-like and metalloprotease (reprolysin type) with thrombospondin type 1 …
Hs.522541	ADAMTS13	a disintegrin-like and metalloprotease (reprolysin type) with thrombospondin type 1 motif, 13	C9orf8; VWFCP; vWF-CP; DKFZp434C2322; TTP; von Willebrand factor-cleaving protease; chromosome 9 open reading frame 8; A DISINTEGRIN-LIKE AND METALLOPROTEASE WITH THROMBOSPONDIN TYPE 1 MOTIF, 13; a disintegrin-like and metalloprotease (reprolysin type) with thrombospondin type 1 motif, 13 isoform 2 preproprotein; a disintegrin-like and metalloprotease (reprolysin type) with thrombospondin type 1 …
Hs.352156	ADAMTS14	a disintegrin-like and metalloprotease (reprolysin type) with thrombospondin type 1 motif, 14	A DISINTEGRIN-LIKE AND METALLOPROTEINASE WITH THROMBOSPONDIN TYPE 1 MOTIF, 14
Hs.244612	ADAMTS15	a disintegrin-like and metalloprotease (reprolysin type) with thrombospondin type 1 motif, 15	A DISINTEGRIN-LIKE AND METALLOPROTEINASE WITH THROMBOSPONDIN TYPE 1 MOTIF, 15
Hs.352628	ADAMTS16	a disintegrin-like and metalloprotease (reprolysin type) with thrombospondin type 1 motif, 16	A DISINTEGRIN-LIKE AND METALLOPROTEINASE WITH THROMBOSPONDIN TYPE 1 MOTIF, 16
Hs.437080	ADAMTS17	a disintegrin-like and metalloprotease (reprolysin type) with thrombospondin type 1 motif, 17	A DISINTEGRIN-LIKE AND METALLOPROTEINASE WITH THROMBOSPONDIN TYPE 1 MOTIF, 17
Hs.188746	ADAMTS18	a disintegrin-like and metalloprotease (reprolysin type) with thrombospondin type 1 motif, 18	A DISINTEGRIN-LIKE AND METALLOPROTEINASE WITH THROMBOSPONDIN TYPE 1 MOTIF, 18
Hs.353114	ADAMTS19	a disintegrin-like and metalloprotease (reprolysin type) with thrombospondin type 1 motif, 19	A DISINTEGRIN-LIKE AND METALLOPROTEINASE WITH THROMBOSPONDIN TYPE 1 MOTIF, 19
Hs.120330	ADAMTS2	a disintegrin-like and metalloprotease (reprolysin type) with thrombospondin type 1 motif, 2	pNPI; PCINP; hPCPNI; PC I-NP; ADAM-TS 2; EC 3.4.24.14; NPI; ADAMTS-3; EDS VIIB; ADAM-TS2; EDS VIIC; ADAMTS-2 precursor; Procollagen N-endopeptidase; procollagen I N-proteinase; Procollagen I/II amino-propeptide processing enzyme; A disintegrin and metalloproteinase with thrombospondin motifs 2; a disintegrin and metalloprotease with thrombospondin motifs-2 isoform 1; a disintegrin and metalloprot…
Hs.287554	ADAMTS20	a disintegrin-like and metalloprotease (reprolysin type) with thrombospondin type 1 motif, 20
Hs.512845	ADAMTS3	a disintegrin-like and metalloprotease (reprolysin type) with thrombospondin type 1 motif, 3	ADAM-TS3; ADAMTS-3 precursor; ADAM-TS 3; KIAA0366; EC 3.4.24.-; ADAMTS-4; PC II-NP; zinc metalloendopeptidase; Procollagen II N-proteinase; Procollagen II amino-propeptide processing enzyme; Similar to Bovine procollagen I N-proteinase; A disintegrin and metalloproteinase with thrombospondin motifs 3; A DISINTEGRIN-LIKE AND METALLOPROTEINASE WITH THROMBOSPONDIN TYPE 1 MOTIF, 3; a disintegrin-like…
Hs.518679	ADAMTS3	a disintegrin-like and metalloprotease (reprolysin type) with thrombospondin type 1 motif, 3	ADAM-TS3; ADAMTS-3 precursor; ADAM-TS 3; KIAA0366; EC 3.4.24.-; ADAMTS-4; PC II-NP; zinc metalloendopeptidase; Procollagen II N-proteinase; Procollagen II amino-propeptide processing enzyme; Similar to Bovine procollagen I N-proteinase; A disintegrin and metalloproteinase with thrombospondin motifs 3; A DISINTEGRIN-LIKE AND METALLOPROTEINASE WITH THROMBOSPONDIN TYPE 1 MOTIF, 3; a disintegrin-like…
Hs.211604	ADAMTS4	a disintegrin-like and metalloprotease (reprolysin type) with thrombospondin type 1 motif, 4	ADAM-TS4; EC 3.4.24.82; ADAM-TS 4; Aggrecanase 1; ADAMTS-4 precursor; ADAMTS-4; aggrecanase-1; KIAA0688; ADAMTS-2; ADMP-1; a disintegrin and metalloproteinase with thrombospondin motifs-4 precursor; A disintegrin and metalloproteinase with thrombospondin motifs 4; A DISINTEGRIN-LIKE AND METALLOPROTEINASE WITH THROMBOSPONDIN TYPE 1 MOTIF, 4; a disintegrin-like and metalloprotease (reprolysin type)…
Hs.58324	ADAMTS5	a disintegrin-like and metalloprotease (reprolysin type) with thrombospondin type 1 motif, 5 (aggrecanase-2)	ADMP-2; AGGRECANASE 2; ADAMTS11, FORMERLY; a disintegrin and metalloprotease with thrombospondin motifs-5 preproprotein; disintegrin-like and metalloprotease with thrombospondin type 1 motif, 5; A DISINTEGRIN-LIKE AND METALLOPROTEINASE WITH THROMBOSPONDIN TYPE 1 MOTIF, 5
Hs.279874	ADAMTS6	a disintegrin-like and metalloprotease (reprolysin type) with thrombospondin type 1 motif, 6	ADAM-TS6; a disintegrin and metalloprotease with thrombospondin motifs-6; A DISINTEGRIN-LIKE AND METALLOPROTEINASE WITH THROMBOSPONDIN TYPE 1 MOTIF, 6
Hs.16441	ADAMTS7	a disintegrin-like and metalloprotease (reprolysin type) with thrombospondin type 1 motif, 7
Hs.284221	ADAMTS7	a disintegrin-like and metalloprotease (reprolysin type) with thrombospondin type 1 motif, 7	DKFZp434H204; ADAM-TS7; a disintegrin and metalloprotease with thrombospondin motifs-7 preproprotein; A DISINTEGRIN-LIKE AND METALLOPROTEINASE WITH THROMBOSPONDIN TYPE 1 MOTIF, 7
Hs.449781	ADAMTS7	a disintegrin-like and metalloprotease (reprolysin type) with thrombospondin type 1 motif, 7	DKFZp434H204; ADAM-TS7; a disintegrin and metalloprotease with thrombospondin motifs-7 preproprotein; A DISINTEGRIN-LIKE AND METALLOPROTEINASE WITH THROMBOSPONDIN TYPE 1 MOTIF, 7
Hs.271605	ADAMTS8	a disintegrin-like and metalloprotease (reprolysin type) with thrombospondin type 1 motif, 8	ADAM-TS8; METH2; a disintegrin and metalloprotease with thrombospondin motifs-8; A DISINTEGRIN-LIKE AND METALLOPROTEINASE WITH THROMBOSPONDIN TYPE 1 MOTIF, 8
Hs.318751	ADAMTS9	a disintegrin-like and metalloprotease (reprolysin type) with thrombospondin type 1 motif, 9	ADAM-TS9; ADAM-TS 9; EC 3.4.24.-; ADAMTS-9 precursor; KIAA1312; A disintegrin and metalloproteinase with thrombospondin motifs 9; A DISINTEGRIN-LIKE AND METALLOPROTEINASE WITH THROMBOSPONDIN TYPE 1 MOTIF, 9
Hs.148564	ADAMTSL1	ADAMTS-like 1
Hs.7957	ADAR	adenosine deaminase, RNA-specific	K88DSRBP; IFI4; P136; ADAR1; DSH; DSRAD; IFI-4 protein; EC 3.5.4.-; DRADA; Interferon-inducible protein 4; Double-stranded RNA-specific adenosine deaminase; ADENOSINE DEAMINASE, RNA-SPECIFIC, 1; adenosine deaminase, RNA-specific isoform ADAR-a; adenosine deaminase, RNA-specific isoform ADAR-b; adenosine deaminase, RNA-specific isoform ADAR-c; 136 kDa double-stranded RNA binding protein
Hs.148822	ADARB1	adenosine deaminase, RNA-specific, B1 (RED1 homolog rat)	RED1; DRABA2; EC 3.5.-.-; DRADA2; ADAR2; RNA EDITASE 1; RNA editase; RNA editing deaminase 1; RNA editing enzyme 1; Double-stranded RNA-specific editase 1; ADENOSINE DEAMINASE, RNA-SPECIFIC, 2; human dsRNA adenosine deaminase DRADA2b; RNA-EDITING ENZYME 1, RAT, HOMOLOG OF; RNA-specific adenosine deaminase B1 isoform DRADA2a; RNA-specific adenosine deaminase B1 isoform DRADA2c; RNA-specific adenos…
Hs.192731	ADARB2	adenosine deaminase, RNA-specific, B2 (RED2 homolog rat)	ADAR3; hRED2; homolog of rat BLUE; double-stranded RNA specific adenosine deaminase; RNA-EDITING ENZYME 2, RAT, HOMOLOG OF; adenosine deaminase, RNA-specific, B2 (RED1 homolog rat)
Hs.188661	ADAT1	adenosine deaminase, tRNA-specific 1	HADAT1; ADENOSINE DEAMINASE, tRNA-SPECIFIC, 1; adenosine deaminase acting on tRNA
Hs.15251	ADCK1	aarF domain containing kinase 1
Hs.210397	ADCK2	aarF domain containing kinase 2
Hs.130712	ADCK4	aarF domain containing kinase 4
Hs.283374	ADCK5	aarF domain containing kinase 5
Hs.259768	ADCY1	adenylate cyclase 1 (brain)	EC 4.6.1.1; adenyl cyclase; ATP pyrophosphate-lyase; Adenylate cyclase, type I; Ca(2+)/calmodulin activated adenylyl cyclase; brain adenylate cyclase 1; 3',5'-cyclic AMP synthetase; adenylate cyclase type I; ADENYLYL CYCLASE, FETAL BRAIN, TYPE I
Hs.414591	ADCY2	adenylate cyclase 2 (brain)	KIAA1060; HBAC2; EC 4.6.1.1; ATP pyrophosphate-lyase; adenylyl cyclase 2; 3',5'-cyclic AMP synthetase; Adenylate cyclase, type II; adenylate cyclase II; type II adenylate cyclase; ADENYLYL CYCLASE, BRAIN, TYPE II
Hs.188402	ADCY3	adenylate cyclase 3	AC-III; EC 4.6.1.1; AC3; KIAA0511; ATP pyrophosphate-lyase; Adenylate cyclase, olfactive type; Adenylate cyclase type III; adenylyl cyclase, type III
Hs.443428	ADCY4	adenylate cyclase 4
Hs.477365	ADCY5	adenylate cyclase 5	EC 4.6.1.1; Adenylyl cyclase; ATP pyrophosphate-lyase; adenylate cyclase, type V
Hs.12373	ADCY6	adenylate cyclase 6	KIAA0422; EC 4.6.1.1; ATP pyrophosphate-lyase; Ca(2+)-inhibitable adenylyl cyclase; Adenylate cyclase, type VI; adenylate cyclase 6 isoform b; adenylate cyclase 6 isoform a
Hs.172199	ADCY7	adenylate cyclase 7	EC 4.6.1.1; KIAA0037; Adenylyl cyclase; ATP pyrophosphate-lyase; Adenylate cyclase, type VII
Hs.511773	ADCY8	adenylate cyclase 8 (brain)	EC 4.6.1.1; ADCY3, FORMERLY; ATP pyrophosphate-lyase; HBAC1; ADCY3; Adenylyl cyclase-8, brain; Adenylate cyclase, type VIII; ADENYLATE CYCLASE 3, FORMERLY; Ca(2+)/calmodulin activated adenylyl cyclase; ADENYLYL CYCLASE, BRAIN, TYPE I
Hs.20196	ADCY9	adenylate cyclase 9	KIAA0520; EC 4.6.1.1; Adenylyl cyclase; ATP pyrophosphate-lyase; Adenylate cyclase, type IX
Hs.68137	ADCYAP1	adenylate cyclase activating polypeptide 1 (pituitary)	PACAP38; PACAP; ADENYLATE CYCLASE-ACTIVATING POLYPEPTIDE 1; PITUITARY ADENYLATE CYCLASE-ACTIVATING POLYPEPTIDE; Pituitary adenylate cyclase activating polypeptide precursor; PACAP27); Pituitary adenylate cyclase activating polypeptide-38 (PACAP-38; PACAP) [Contains: PACAP-related peptide (PRP-48); Pituitary adenylate cyclase activating polypeptide-27 (PACAP-27
Hs.377783	ADCYAP1R1	adenylate cyclase activating polypeptide 1 (pituitary) receptor type I	PACAP-R-1; PACAPR; PACAPRI; PACAP type I receptor; PACAP RECEPTOR, TYPE I; ADENYLATE CYCLASE-ACTIVATING POLYPEPTIDE 1, RECEPTOR FOR; PITUITARY ADENYLATE CYCLASE-ACTIVATING POLYPEPTIDE RECEPTOR, TYPE I; type I adenylate cyclase activating polypeptide receptor precursor; Pituitary adenylate cyclase activating polypeptide type I receptor precursor; adenylate cyclase activating polypeptide 1 (pituita…
Hs.183706	ADD1	adducin 1 (alpha)	ADDA; MGC3339; Alpha adducin; ADDUCIN, ALPHA; MGC44427; adducin 1 (alpha) isoform d; erythrocyte adducin alpha subunit; adducin 1 (alpha) isoform a; adducin 1 (alpha) isoform b; adducin 1 (alpha) isoform c
Hs.113614	ADD2	adducin 2 (beta)	ADDUCIN, BETA; ADDB; Adducin-2 (beta); beta adducin; adducin 2 isoform b; adducin 2 isoform c; adducin 2 isoform d; adducin 2 isoform e; adducin 2 isoform f; adducin 2 isoform g; adducin 2 isoform h; Erythrocyte adducin beta subunit; adducin 2 isoform a
Hs.324470	ADD3	adducin 3 (gamma)	adducin-like; ADDL; ADDUCIN, GAMMA; ADD3/NUP98 FUSION GENE; adducin 3 isoform a; adducin 3 isoform b
Hs.3416	ADFP	adipose differentiation-related protein	MGC10598; ADRP; adipophilin
Hs.422855	ADH1A	alcohol dehydrogenase 1A (class I), alpha polypeptide	ADH1; EC 1.1.1.1; aldehyde reductase; ADH, alpha subunit; Alcohol dehydrogenase alpha chain; ALCOHOL DEHYDROGENASE 1A, ALPHA POLYPEPTIDE; class I alcohol dehydrogenase, alpha subunit; alcohol dehydrogenase 1 (class I), alpha polypeptide
Hs.4	ADH1B	alcohol dehydrogenase IB (class I), beta polypeptide	EC 1.1.1.1; ADH2; aldehyde reductase; Alcohol dehydrogenase beta chain; alcohol dehydrogenase 2; ADH, beta subunit; ALCOHOL DEHYDROGENASE 1B, BETA POLYPEPTIDE; alcohol dehydrogenase 2 (class I), beta polypeptide; alcohol dehydrogenase 1B (class I), beta polypeptide
Hs.2523	ADH1C	alcohol dehydrogenase 1C (class I), gamma polypeptide	ADH3; EC 1.1.1.1; aldehyde reductase; alcohol dehydrogenase 3; Alcohol dehydrogenase gamma chain; ADH, gamma subunit; ALCOHOL DEHYDROGENASE 1C, GAMMA POLYPEPTIDE; class I alcohol dehydrogenase, gamma subunit; alcohol dehydrogenase 3 (class I), gamma polypeptide
Hs.1219	ADH4	alcohol dehydrogenase 4 (class II), pi polypeptide	EC 1.1.1.1; ADH-2; aldehyde reductase; ADH, CLASS II; ALCOHOL DEHYDROGENASE, PI ISOZYME; Alcohol dehydrogenase class II pi chain precursor; class II alcohol dehydrogenase 4 pi subunit
Hs.78989	ADH5	alcohol dehydrogenase 5 (class III), chi polypeptide	HGNC:3630; ADH-3; FDH; EC 1.1.1.1; ADHX; EC 1.2.1.1; ADH, CLASS III; FORMALDEHYDE DEHYDROGENASE, GLUTATHIONE-DEPENDENT; ALCOHOL DEHYDROGENASE, CHI ISOZYME; glutathione-dependent formaldehyde dehydrogenase; ALCOHOL DEHYDROGENASE 5, CHI POLYPEPTIDE; Alcohol dehydrogenase class III chi chain; Alcohol dehydrogenase (class III), chi polypeptide; class III alcohol dehydrogenase 5 chi subunit
Hs.449332	ADH5B	alcohol dehydrogenase 5B
Hs.429896	ADH6	alcohol dehydrogenase 6 (class V)	EC 1.1.1.1; ADH-5; aldehyde reductase; UDP-GLUCURONOSYLTRANSFERASE 2B10 PRECURSOR, MICROSOMAL; class V alcohol dehydrogenase 6
Hs.389	ADH7	alcohol dehydrogenase 7 (class IV), mu or sigma polypeptide	Retinol dehydrogenase; ADH-4; EC 1.1.1.1; Alcohol dehydrogenase-7; ADH, CLASS IV; gastric alcohol dehydrogenase; Alcohol dehydrogenase class IV mu/sigma chain; class IV alcohol dehydrogenase 7 mu or sigma subunit
Hs.347107	ADHFE1	alcohol dehydrogenase, iron containing, 1
Hs.5298	ADIPOR1	adiponectin receptor 1	CGI45
Hs.334854	ADIPOR2	adiponectin receptor 2	FLJ21432
Hs.355533	ADK	adenosine kinase	EC 2.7.1.20; AK; adenosine 5'-phosphotransferase; adenosine kinase isoform b; adenosine kinase isoform a
Hs.441047	ADM	adrenomedullin	PAMP; preproadrenomedullin; AM; ProAM N-terminal 20 peptide; ADM precursor [Contains: Adrenomedullin; AM); Proadrenomedullin N-20 terminal peptide (ProAM-N20
Hs.369104	ADMP	ADMP
Hs.16743	ADMR	adrenomedullin receptor	AM-R; 7TMR; hrhAMR
Hs.448540	ADNP	activity-dependent neuroprotector	KIAA0784; activity-dependent neuroprotective protein
Hs.77867	ADORA1	adenosine A1 receptor	RDC7
Hs.197029	ADORA2A	adenosine A2a receptor	ADORA2; hA2aR; RDC8; adenosine A2 receptor; adenosine receptor subtype A2a
Hs.45743	ADORA2B	adenosine A2b receptor	ADORA2
Hs.28847	ADORA3	adenosine A3 receptor	A3AR
Hs.99884	ADPRH	ADP-ribosylarginine hydrolase	EC 3.2.2.19; ADP-ribose-L-arginine cleaving enzyme
Hs.98669	ADPRHL1	ADP-ribosylhydrolase like 1
Hs.18021	ADPRHL2	ADP-ribosylhydrolase like 2
Hs.177766	ADPRT	ADP-ribosyltransferase (NAD+; poly (ADP-ribose) polymerase)	poly(ADP-ribosyl)transferase; PARP1; PPOL; PARP; ADPRT1; EC 2.4.2.30; pADPRT-1; Poly[ADP-ribose] synthetase-1; PARP-1; NAD(+) ADP-ribosyltransferase-1; Poly [ADP-ribose] polymerase-1; ADP-ribosyltransferase NAD(+); poly(ADP-ribose) synthetase; POLY(ADP-RIBOSE) POLYMERASE 1
Hs.437959	ADPRTL1	ADP-ribosyltransferase (NAD+; poly (ADP-ribose) polymerase)-like 1	I-alpha-I-related; PARPL; 2.4.2.30; VPARP; KIAA0177; VAULT3; PARP-related; PH5P; p193; H5 proline-rich; poly(ADP-ribose) synthetase; poly(ADP-ribosyl)transferase-like 1; ADP-RIBOSYLTRANSFERASE-LIKE 1; vault protein, 193-kDa; VAULT POLY(ADP-RIBOSE) POLYMERASE
Hs.409412	ADPRTL2	ADP-ribosyltransferase (NAD+; poly(ADP-ribose) polymerase)-like 2	pADPRT-2; ADPRT2; PARP-2; PARP2; ADPRTL3; 2.4.2.30; ADP-RIBOSYLTRANSFERASE-LIKE 2; poly(ADP-ribose) synthetase; ADP-RIBOSYLTRANSFERASE 2; POLY(ADP-RIBOSE) POLYMERASE 2; poly (ADP-ribosyl) transferase-like 2; ADP-ribosyltransferase (NAD+; poly (ADP-ribose) polymerase)-like 2
Hs.271742	ADPRTL3	ADP-ribosyltransferase (NAD+; poly (ADP-ribose) polymerase)-like 3	hPARP-3; pADPRT-3; PARP-2; IRT1; NAD(+) ADP-ribosyltransferase-3; ADP-RIBOSYLTRANSFERASE-LIKE 3; PARP3; PARP-3; EC 2.4.2.30; ADPRT3; Poly[ADP-ribose] synthetase-3; DKFZp566G0224; ADPRTL2; Poly [ADP-ribose] polymerase-3; poly(ADP-ribose) synthetase; POLY(ADP-RIBOSE) POLYMERASE 3; poly (ADP-ribosyl) transferase-like 3; ADP-ribosyltransferase (NAD+; poly (ADP-ribose) polymerase)-like 2; Weakly simil…
Hs.52931	ADRA1A	adrenergic, alpha-1A-, receptor	ADRA1L1; ADRA1C, FORMERLY; Alpha 1A-adrenoceptor; ADRA1C; ALPHA-1C-ADRENERGIC RECEPTOR, FORMERLY; Alpha-1A adrenergic receptor; Alpha-1C adrenergic receptor; alpha-1A-adrenergic receptor isoform 1; alpha-1A-adrenergic receptor isoform 2; alpha-1A-adrenergic receptor isoform 3; alpha-1A-adrenergic receptor isoform 4; adrenergic, alpha-1C-, receptor; adrenergic, alpha -1A-, receptor
Hs.520951	ADRA1A	adrenergic, alpha-1A-, receptor	ADRA1L1; ADRA1C, FORMERLY; Alpha 1A-adrenoceptor; ADRA1C; ALPHA-1C-ADRENERGIC RECEPTOR, FORMERLY; Alpha-1A adrenergic receptor; Alpha-1C adrenergic receptor; alpha-1A-adrenergic receptor isoform 1; alpha-1A-adrenergic receptor isoform 2; alpha-1A-adrenergic receptor isoform 3; alpha-1A-adrenergic receptor isoform 4; adrenergic, alpha-1C-, receptor; adrenergic, alpha -1A-, receptor
Hs.416813	ADRA1B	adrenergic, alpha-1B-, receptor	ADRA1; alpha-1B-adrenergic receptor; Alpha 1B-adrenoceptor; ALPHA-1-ADRENERGIC RECEPTOR; Alpha-1B adrenergic receptor; adrenergic, alpha -1B-, receptor
Hs.557	ADRA1D	adrenergic, alpha-1D-, receptor	ADRA1A; ADRA1R; Alpha 1D-adrenoceptor; ADRA1A, FORMERLY; alpha-1D-adrenergic receptor; ADRA1; Alpha-1D adrenergic receptor; Alpha-1A adrenergic receptor; ALPHA-1A-ADRENERGIC RECEPTOR, FORMERLY; adrenergic, alpha-1A-, receptor; adrenergic, alpha -1D-, receptor
Hs.249159	ADRA2A	adrenergic, alpha-2A-, receptor	ADRA2R; ADRENOCEPTOR, ALPHA-2A; Alpha-2A adrenoceptor; ADRAR; ZNF32; ADRA2; alpha-2A-adrenergic receptor; Alpha-2A adrenergic receptor; ALPHA-2-ADRENERGIC RECEPTOR, PLATELET TYPE; alpha-2AAR subtype C10
Hs.247686	ADRA2B	adrenergic, alpha-2B-, receptor	Subtype C2; Alpha-2B adrenoceptor; ADRA2RL1; ADRA2L1; ADRARL1; alpha-2B-adrenergic receptor; Alpha-2B adrenergic receptor; alpha-2-adrenergic receptor-like 1
Hs.123022	ADRA2C	adrenergic, alpha-2C-, receptor	ADRA2L2; ADRARL2; ADRA2RL2; Alpha-2C-adrenergic receptor; alpha2-AR-C4; Alpha-2C adrenoceptor; Subtype C4; ALPHA-2-ADRENERGIC RECEPTOR, RENAL TYPE
Hs.99913	ADRB1	adrenergic, beta-1-, receptor	beta-1-adrenergic receptor; RHR; B1AR; ADRB1R; Beta-1 adrenergic receptor
Hs.2551	ADRB2	adrenergic, beta-2-, receptor, surface	BETA-2-ADRENOCEPTOR; B2AR; ADRB2R; BAR; BETA-ADRENERGIC RECEPTOR; ADRBR; BETA-2-ADRENERGIC RECEPTOR; beta-2 adrenoceptor; catecholamine receptor; beta-2 adrenergic receptor
Hs.2549	ADRB3	adrenergic, beta-3-, receptor	ADRB3R; B3AR; BETA-3-ADRENERGIC RECEPTOR; Beta-3 adrenergic receptor
Hs.83636	ADRBK1	adrenergic, beta, receptor kinase 1	Beta-ARK-1; GRK2; BARK1; BETA-ARK1; EC 2.7.1.126; Beta-adrenergic receptor kinase 1; beta adrenergic receptor kinase 1; G-protein coupled receptor kinase 2; G PROTEIN-DEPENDENT RECEPTOR KINASE 2
Hs.445563	ADRBK2	adrenergic, beta, receptor kinase 2	Beta-ARK-2; EC 2.7.1.126; BARK2; GRK3; Beta-adrenergic receptor kinase 2; beta adrenergic receptor kinase 2; G-protein coupled receptor kinase 3
Hs.13944	ADRBK2	adrenergic, beta, receptor kinase 2	Beta-ARK-2; EC 2.7.1.126; BARK2; GRK3; Beta-adrenergic receptor kinase 2; beta adrenergic receptor kinase 2; G-protein coupled receptor kinase 3
Hs.90107	ADRM1	adhesion regulating molecule 1	GCAG-PEN; GP110; MGC29536; gastric carcinoma antigen; Adhesion regulating molecule 1 precursor; M(r) 110,000 surface antigen; 110 kDa cell membrane glycoprotein; Human mRNA for Mr 110,000 antigen, complete cds
Hs.75527	ADSL	adenylosuccinate lyase	AMPS; ASASE; ASL; adenylosuccinase; EC 4.3.2.2
Hs.90011	ADSS	adenylosuccinate synthase	ADSS2; EC 6.3.4.4; MGC20404; AdSS 2; ADEH; AMPSase 2; IMP--aspartate ligase 2; Ade(-)H, COMPLEMENT OF; Adenylosuccinate synthetase 2; Adenylosuccinate synthetase (Ade(-)H-complementing)
Hs.375179	ADSSL1	adenylosuccinate synthase like 1
Hs.467587	AE2	hypothetical protein AE2
Hs.512779	AE2	hypothetical protein AE2
Hs.439463	AEBP1	AE binding protein 1	ACLP; aortic carboxypeptidase-like protein; AE-binding protein 1; adipocyte enhancer binding protein 1 precursor
Hs.126497	AEBP2	AE(adipocyte enhancer)-binding protein 2
Hs.376780	AEGP	apical early endosomal glycoprotein precursor
Hs.446610	AES	amino-terminal enhancer of split	AES-1/AES-2; ESP1 protein; GRG protein; Amino enhancer of split; amino-terminal enhancer of split isoform a; amino-terminal enhancer of split isoform c; amino-terminal enhancer of split isoform b; Human homolog of Drosophila enhancer of split m9/m10 mRNA, complete cds
Hs.438994	AF020591	zinc finger protein	zinc finger protein AF020591
Hs.449626	AF038169	hypothetical protein AF038169
Hs.145567	AF038169	hypothetical protein AF038169
Hs.296200	AF053356_CDS3	hypothetical protein AF053356_CDS3
Hs.438982	AF15Q14	AF15q14 protein
Hs.75823	AF1Q	ALL1-fused gene from chromosome 1q	Protein AF1q; AF1Q protein; transmembrane protein
Hs.300624	AF311304	hypothetical protein AF311304
Hs.102929	AF3P21	SH3 protein interacting with Nck, 90 kDa	SPIN90; ALL1-FUSED GENE FROM CHROMOSOME 3p21; SH3 PROTEIN INTERACTING WITH NCK, 90-KD
Hs.446658	AF5Q31	ALL1 fused gene from 5q31	MCEF; ALL1 FUSED GENE FROM CHROMOSOME 5q31
Hs.115912	AFAP	actin filament associated protein
Hs.380188	AFAR3	aflatoxin B1 aldehyde reductase 3
Hs.486017	AFARP1	AKR7 family pseudogene
Hs.337620	AFG3L1	AFG3 ATPase family gene 3-like 1 (yeast)	AFG3; EC 3.4.24.-; AFG3-like protein 1; AFG3, YEAST, HOMOLOG OF; AFG3 (ATPase family gene 3, yeast)-like 1; ATPase family gene 3, yeast, homolog of
Hs.436683	AFG3L2	AFG3 ATPase family gene 3-like 2 (yeast)	Paraplegin-like protein; EC 3.4.24.-; AFG3-like protein 2; ATPase family gene 3, yeast; ATPase family gene 3-like 2; AFG3 (ATPase family gene 3, yeast)-like 2; Highly similar to MITOCHONDRIAL RESPIRATORY CHAIN COMPLEXES ASSEMBLY PROTEIN RCA1 [Saccharomyces cerevisiae]
Hs.168718	AFM	afamin	ALBA; ALB2; Afamin precursor; alpha-albumin; ALF
Hs.155421	AFP	alpha-fetoprotein	alpha-1-fetoprotein; HPAFP; AFP DEFICIENCY; FETA; Alpha-fetoprotein precursor; alpha-fetoglobulin; hereditary persistence of alpha-fetoprotein; AFP ALPHA-FETOPROTEIN, HEREDITARY PERSISTENCE OF
Hs.371148	AFURS1	ATPase family homolog up-regulated in senescence cells
Hs.207776	AGA	aspartylglucosaminidase	ASPARTYLGLUCOSAMINURIA; GLYCOASPARAGINASE; ASPARTYLGLUCOSAMINIDASE DEFICIENCY; GLYCOSYLASPARAGINASE DEFICIENCY; AGU; aspartylglycosaminuria; N(4)-(beta-N-acetylglucosaminyl)-L-asparaginase; ASPARTYLGLYCOSAMINURIA ASPARTYLGLUCOSAMINIDASE; EC 3.5.1.26; AGA DEFICIENCY; N(4)-(beta-N-acetylglucosaminyl)-L-asparaginase precursor; aspartylglucosaminidase precursor; glycosylasparaginase; N4-(N-acetyl-bet…
Hs.2159	AGC1	aggrecan 1 (chondroitin sulfate proteoglycan 1, large aggregating proteoglycan, antigen identified by monoclonal antibody A0122)	CSPCP; MSK16; CSPGCP; CSPG1; Aggrecan core protein precursor; Cartilage-specific proteoglycan core protein; aggrecan 1 isoform 2 precursor; aggrecan 1 isoform 1 precursor; Chondroitin sulfate proteoglycan core protein 1; chondroitin sulfate proteoglycan 1, large aggregating proteoglycan; Aggrecan-1 (chondroitin sulfate proteoglycan-1, large aggregating proteoglycan, antigen identifies by monoclon…
Hs.184	AGER	advanced glycosylation end product-specific receptor	RAGE; MGC22357; RECEPTOR FOR ADVANCED GLYCATION END PRODUCTS; Receptor for advanced glycosylation end products; Advanced glycosylation end product-specific receptor precursor; advanced glycosylation end product-specific receptor isoform 2 precursor; advanced glycosylation end product-specific receptor isoform 1 precursor
Hs.904	AGL	amylo-1, 6-glucosidase, 4-alpha-glucanotransferase (glycogen debranching enzyme, glycogen storage disease type III)	GDE; Dextrin 6-alpha-D-glucosidase; AMYLO-1,6-GLUCOSIDASE DEFICIENCY; CORI DISEASE; GDE DEFICIENCY; LIMIT DEXTRINOSIS; FORBES DISEASE; AGL DEFICIENCY; GLYCOGEN DEBRANCHER DEFICIENCY; GLYCOGEN DEBRANCHER ENZYME; amylo-1,6-glucosidase, 4-alpha-glucanotransf
Hs.461532	AGMAT	agmatine ureohydrolase (agmatinase)
Hs.409230	AGPAT1	1-acylglycerol-3-phosphate O-acyltransferase 1 (lysophosphatidic acid acyltransferase, alpha)	MGC4007; 1-AGPAT1; MGC5423; 1-AGPAT 1; G15 protein; G15; EC 2.3.1.51; LPAATA; LPAAT-alpha; Lysophosphatidic acid acyltransferase-alpha; 1-@ACYLGLYCEROL-3-PHOSPHATE O-ACYLTRANSFERASE 1; lysophospholipid acyltransferase; 1-acyl-sn-glycerol-3-phosphate acyltransferase alpha; 1-AGP acyltransferase 1; lysophosphatidic acid acyltransferase alpha
Hs.209119	AGPAT2	1-acylglycerol-3-phosphate O-acyltransferase 2 (lysophosphatidic acid acyltransferase, beta)	EC 2.3.1.51; LPAAT-beta; 1-AGPAT 2; BSCL; BSCL1; LPAAB; 1-AGP acyltransferase 2; Lysophosphatidic acid acyltransferase-beta; 1-@ACYLGLYCEROL-3-PHOSPHATE O-ACYLTRANSFERASE 2; 1-acyl-sn-glycerol-3-phosphate acyltransferase beta; Berardinelli-Seip congenital lipodsytrophy; LPAAT-BETA BERARDINELLI-SEIP CONGENITAL LIPODYSTROPHY 1; lysophosphatidic acid acyltransferase beta
Hs.443657	AGPAT3	1-acylglycerol-3-phosphate O-acyltransferase 3
Hs.512648	AGPAT4	1-acylglycerol-3-phosphate O-acyltransferase 4 (lysophosphatidic acid acyltransferase, delta)
Hs.407933	AGPS	alkylglycerone phosphate synthase	ADHAP-PEN; ADAPS; alkyl-dihydroxyacetonephosphate; ADAP-S; ADHAPS; ADPS; Alkyl-DHAP synthase; EC 2.5.1.26; ALDHPSY; ADAS; Alkylglycerone-phosphate synthase; Alkyldihydroxyacetonephosphate synthase, peroxisomal precursor; alkylglycerone phosphate synthase precursor
Hs.226391	AGR2	anterior gradient 2 homolog (Xenopus laevis)	HAG-2; GOB-4; AG2; XAG-2; secreted cement gland homolog; ANTERIOR GRADIENT 2, XENOPUS, HOMOLOG OF; anterior gradient 2 homolog (Xenepus laevis)
Hs.273330	AGRN	agrin
Hs.104633	AGRP	agouti related protein homolog (mouse)	ART; ASIP2; Agrt; Agouti-related protein precursor; agouti (mouse) related protein; AGOUTI-RELATED PROTEIN, MOUSE, HOMOLOG OF; agouti related protein homolog isoform 1; agouti related protein homolog isoform 2; Agouti-related transcript, mouse, homolog of
Hs.239370	AGS3	activator of G-protein signaling 3	DKFZP727I051
Hs.19383	AGT	angiotensinogen (serine (or cysteine) proteinase inhibitor, clade A (alpha-1 antiproteinase, antitrypsin), member 8)	Des-Asp[1]-angiotensin II; SERPINA8 ANGIOTENSINOGEN; ANHU; pre-angiotensinogen; SERPINA8; angiotensin I; angiotensin II precursor; Angiotensinogen precursor [Contains: Angiotensin I; Ang I); Angiotensin II (Ang II); Angiotensin III (Ang III
Hs.21542	AGTPBP1	ATP/GTP binding protein 1	NNA1; KIAA1035; ATP/GTP-BINDING PROTEIN 1; NERVOUS SYSTEM NUCLEAR PROTEIN INDUCED BY AXOTOMY
Hs.89472	AGTR1	angiotensin II receptor, type 1	HGNC:337; AT1AR; AT2R1B; HAT1R; essential hypertension; AGTR1B; AT2R1A; AT1B; AG2S; AT2R1; AGTR1A; AT1; ANGIOTENSIN RECEPTOR 1A; angiotensin receptor 1; angiotensin receptor 1B; Type-1 angiotensin II receptor; AGTR1A ANGIOTENSIN RECEPTOR 1B; Angiotensin II receptor type 1B; type-1B angiotensin II receptor; ANGIOTENSIN II RECEPTOR, VASCULAR TYPE 1
Hs.197063	AGTR1	angiotensin II receptor, type 1	HGNC:337; AT1AR; AT2R1B; HAT1R; essential hypertension; AGTR1B; AT2R1A; AT1B; AG2S; AT2R1; AGTR1A; AT1; ANGIOTENSIN RECEPTOR 1A; angiotensin receptor 1; angiotensin receptor 1B; Type-1 angiotensin II receptor; AGTR1A ANGIOTENSIN RECEPTOR 1B; Angiotensin II receptor type 1B; type-1B angiotensin II receptor; ANGIOTENSIN II RECEPTOR, VASCULAR TYPE 1
Hs.405348	AGTR2	angiotensin II receptor, type 2	AT2; angiotensin receptor 2; Type-2 angiotensin II receptor; AGTR2 MENTAL RETARDATION, NONSYNDROMIC, X-LINKED, AGTR2-RELATED; Human angiotensin II type 2 receptor mRNA, complete cds
Hs.12854	AGTRAP	angiotensin II receptor-associated protein
Hs.438311	AGTRL1	angiotensin II receptor-like 1	HG11; Apelin receptor; MGC45246; APJ; angiotensin receptor-like 1; Human G protein-coupled receptor APJ gene, complete cds; APJ PUTATIVE RECEPTOR PROTEIN RELATED TO ANGIOTENSIN RECEPTOR
Hs.144567	AGXT	alanine-glyoxylate aminotransferase (oxalosis I; hyperoxaluria I; glycolicaciduria; serine-pyruvate aminotransferase)	EC 2.6.1.51; Alanine--glyoxylate aminotransferase; Serine--pyruvate aminotransferase; AGXT1; SPT; SPAT; AGT; TLH6; AGT1; EC 2.6.1.44; serine-pyruvate aminotransferase; alanine-glyoxylate aminotransferase, liver-specific peroxisomal
Hs.193228	AGXT2	alanine-glyoxylate aminotransferase 2
Hs.106576	AGXT2L1	alanine-glyoxylate aminotransferase 2-like 1
Hs.388004	AHCY	S-adenosylhomocysteine hydrolase	AdoHcyase; EC 3.3.1.1; SAHH; S-adenosyl-L-homocysteine hydrolase; adenosylhomocysteinase; AHCY HYPERMETHIONINEMIA WITH DEFICIENCY OF S-ADENOSYLHOMOCYSTEINE HYDROLASE
Hs.4113	AHCYL1	S-adenosylhomocysteine hydrolase-like 1	AdoHcyase; DCAL; S-adenosyl-L-homocysteine hydrolase; EC 3.3.1.1; XPVKONA; IRBIT; Putative adenosylhomocysteinase 2; S-adenosyl homocysteine hydrolase homolog; Highly similar to ADENOSYLHOMOCYSTEINASE [Triticum aestivum]; dendritic cell expressed AHCY-like protein
Hs.273294	AHI1	Abelson helper integration site
Hs.170087	AHR	aryl hydrocarbon receptor	Ah receptor; Aryl hydrocarbon receptor precursor
Hs.204041	AHSA1	AHA1, activator of heat shock 90kDa protein ATPase homolog 1 (yeast)	HSPC322; p38; C14orf3; AHA1; chromosome 14 open reading frame 3; Activator of 90 kDa heat shock protein ATPase homolog 1
Hs.122440	AHSA2	AHA1, activator of heat shock 90kDa protein ATPase homolog 2 (yeast)
Hs.324746	AHSG	alpha-2-HS-glycoprotein	A2HS; PRO2743; Alpha-2-Z-globulin; Ba-alpha-2-glycoprotein; Fetuin-A; Alpha-2HS-glycoprotein; FETUA; AHS; FETUIN A; HSGA; Alpha-2-HS-glycoprotein precursor; FETUIN, MOUSE, HOMOLOG OF
Hs.149342	AICDA	activation-induced cytidine deaminase	AID
Hs.76364	AIF1	allograft inflammatory factor 1	IRT1; G1; IBA1; IRT-1; AIF-1; Em:AF129756.17; Allograft inflammatory factor-1; INTERFERON RESPONSE TRANSCRIPT 1; Ionized calcium-binding adapter molecule 1; ionized calcium-binding adapter molecule; interferon gamma responsive transcript; allograft inflammatory factor 1 isoform 2; allograft inflammatory factor 1 isoform 3; allograft inflammatory factor 1 isoform 1
Hs.390662	AIG1	androgen-induced 1
Hs.422550	AIM1	absent in melanoma 1	ST4; Absent in melanoma 1 protein
Hs.128738	AIM1L	absent in melanoma 1-like
Hs.105115	AIM2	absent in melanoma 2	AIM2-PEN; Interferon-inducible protein AIM2; Weakly similar to interferon gamma-induced protein IFI 16 [H.sapiens]
Hs.412433	AIP	aryl hydrocarbon receptor interacting protein	FKBP37; XAP2; ARA9; AH receptor-interacting protein; HBV-X associated protein; HBV-X associated protein 2; aryl hydrocarbon receptor-interacting protein; HEPATITIS B VIRUS X-ASSOCIATED PROTEIN 2; Homo sapiens immunophilin homolog ARA9 mRNA, complete cds
Hs.22599	AIP1	atrophin-1 interacting protein 1	MAGI-2; KIAA0705; ACVRIP1; ARIP1; ATROPHIN 1-INTERACTING PROTEIN 1; atrophin-1 interacting protein A; membrane associated guanylate kinase 2; likely ortholog of mouse activin receptor interacting protein 1
Hs.279887	AIPL1	aryl hydrocarbon receptor interacting protein-like 1	AIPL2; LCA4; ARYLHYDROCARBON-INTERACTING RECEPTOR PROTEIN-LIKE 1; aryl hydrocarbon receptor-interacting protein-like 1
Hs.129829	AIRE	autoimmune regulator (autoimmune polyendocrinopathy candidiasis ectodermal dystrophy)	PGAI; PGA1; APS1; APECED; APSI; AIRE protein; APECED protein; autoimmune regulator AIRE isoform 2; autoimmune regulator (APECED protein) (CHROW21); autoimmune regulator AIRE isoform 1; autoimmune regulator AIRE isoform 3; Autoimmune polyendocrinopathy candidiasis ectodermal dystrophy protein; autoimmune regulator (automimmune polyendocrinopathy candidiasis ectodermal dystrophy)
Hs.356605	AK000009	Acrg embryonic lethality (mouse) minimal region ortholog
Hs.76240	AK1	adenylate kinase 1	Myokinase; EC 2.7.4.3; ATP-AMP transphosphorylase; Adenylate kinase isoenzyme 1; ADENYLATE KINASE, SOLUBLE ADENYLATE KINASE DEFICIENCY
Hs.294008	AK2	adenylate kinase 2	EC 2.7.4.3; ADK2; ATP-AMP transphosphorylase; adenylate kinase, mitochondrial; adenylate kinase 2 isoform a; adenylate kinase 2 isoform b; adenylate kinase 2 isoform c; adenylate kinase isoenzyme 2, mitochondrial
Hs.10862	AK3	adenylate kinase 3	AK4; 2.7.4.10; EC 2.7.4.3; ATP-AMP transphosphorylase; ADENYLATE KINASE, MITOCHONDRIAL; GTP:AMP phosphotransferase; Adenylate kinase-3, mitochondrial; Adenylate kinase isoenzyme 4, mitochondrial
Hs.43436	AK3L1	adenylate kinase 3 like 1
Hs.18268	AK5	adenylate kinase 5	MGC33326; EC 2.7.4.3; AK6; ATP-AMP transphosphorylase; adenylate kinase 6; Adenylate kinase isoenzyme 5; adenylate kinase 5 isoform 1; adenylate kinase 5 isoform 2; Highly similar to ADENYLATE KINASE ISOENZYME 1 [Sus scrofa]
Hs.143883	AK7	adenylate kinase 7
Hs.78921	AKAP1	A kinase (PRKA) anchor protein 1	AKAP84-PEN; D-AKAP-1; S-AKAP84; AKAP 149; MGC1807; SAKAP84; PRKA1; AKAP121; AKAP149; AKAP; D-AKAP1; A-KINASE ANCHOR PROTEIN, 149-KD; A-kinase anchor protein 149 kDa; A kinase anchor protein(spermatid, p84); A-kinase anchor protein, 149kD; spermatid A-kinase anchor protein 84; dual-specificity A-kinase anchoring protein 1; Dual specificity A-kinase anchoring protein 1; protein kinase A anchoring p…
Hs.372446	AKAP10	A kinase (PRKA) anchor protein 10	D-AKAP-2; MGC9414; PRKA10; D-AKAP2; A-kinase anchor protein 10 precursor; dual-specificity A-kinase anchoring protein 2; Dual specificity A-Kinase anchoring protein 2; A kinase anchor protein 10, mitochondrial precursor; protein kinase A anchoring protein 10
Hs.414995	AKAP11	A kinase (PRKA) anchor protein 11	KIAA0629; AKAP220; PRKA11; FLJ11304; A-KINASE ANCHOR PROTEIN, 220-KD; A-kinase anchoring protein, 220kDa; A-kinase anchor protein 11 isoform 1; protein kinase A anchoring protein 11; A-kinase anchor protein 11 isoform 2
Hs.197081	AKAP12	A kinase (PRKA) anchor protein (gravin) 12	AKAP 250; AKAP250; A-KINASE ANCHOR PROTEIN, 250-KD; kinase scaffold protein gravin; myasthenia gravis autoantigen gravin; A-kinase anchor protein 250 kDa; A-kinase anchor protein, 250kDa; A-kinase anchor protein 12 isoform 2; A-kinase anchor protein 12 isoform 1
Hs.350631	AKAP13	A kinase (PRKA) anchor protein 13	P47; HGNC:6516; c-lbc; FLJ11952; BRX; PROTO-LB; PROTO-LBC; AKAP-Lbc; PROTO-LB LBC; LBC oncogene; Ht31; A-kinase anchoring protein; lymphoid blast crisis oncogene; A-kinase anchor protein 13 isoform 3; guanine nucleotide exchange factor Lbc; A-kinase anchor protein 13 isoform 1; A-kinase anchor protein 13 isoform 2; breast cancer nuclear receptor-binding auxiliary protein
Hs.184993	AKAP28	A-kinase anchoring protein 28	A-KINASE ANCHOR PROTEIN, 28-KD
Hs.98397	AKAP3	A kinase (PRKA) anchor protein 3	SOB1; PRKA3; FSP95; Fibrousheathin I; AKAP110; AKAP 110; fibrousheathin 1; Sperm oocyte binding protein; FIBROUS SHEATH PROTEIN, 95-KD; A-KINASE ANCHOR PROTEIN, 110-KD; A-kinase anchor protein 3; sperm oocyte-binding protein 1; fibrous sheath protein, 95kDa; A-kinase anchor protein, 110kDa; A-kinase anchor protein 110 kDa; Fibrous sheath protein of 95 kDa; protein kinase A anchoring protein 3
Hs.97633	AKAP4	A kinase (PRKA) anchor protein 4	hAKAP82; testis-specific gene HI; FSC1, MOUSE, HOMOLOG OF; A-KINASE ANCHOR PROTEIN, 82-KD; A-kinase anchor protein 82 kDa; A-kinase anchor protein 4 isoform 2; protein kinase A anchoring protein 4; A-kinase anchor protein 4 isoform 1
Hs.48714	AKAP5	A kinase (PRKA) anchor protein 5	AKAP 79; AKAP79; AKAP75; H21; AKAP75, BOVINE, HOMOLOG OF; A-KINASE ANCHOR PROTEIN, 79-KD; A-kinase anchor protein 5; A-kinase anchor protein, 79kDa; A-kinase anchor protein 79 kDa; A-kinase anchoring protein 75/79; cAMP-dependent protein kinase regulatory subunit II high affinity binding protein
Hs.419136	AKAP6	A kinase (PRKA) anchor protein 6	mAKAP; AKAP100; AKAP 100; ADAP100; PRKA6; ADAP6; KIAA0311; A-kinase anchor protein 6; A-KINASE ANCHOR PROTEIN, 100-KD; A-kinase anchor protein 100 kDa; A-kinase anchor protein 100; protein kinase A anchoring protein 6; Human A-kinase anchor protein AKAP100 (cf. U17195)
Hs.12835	AKAP7	A kinase (PRKA) anchor protein 7	AKAP18; A-kinase anchoring protein 18; A-kinase anchor protein, 18-kD; A-kinase anchor protein 7 isoform alpha; A-kinase anchor protein 9 kDa; A-kinase anchor protein 7 isoform gamma; A-kinase anchor protein 7 isoform beta; protein kinase A anchoring protein 7; A-kinase anchor protein 7 isoforms alpha and beta; Protein kinase A anchoring protein 7 isoforms alpha/beta
Hs.25059	AKAP8	A kinase (PRKA) anchor protein 8	DKFZp586B1222; AKAP95; AKAP 95; A-KINASE ANCHOR PROTEIN, 95-KD; A-kinase anchor protein 8; A-kinase anchor protein, 95kDa; A-kinase anchor protein 95 kDa; Weakly similar to A-kinase anchor protein 95, AKAP95 [R.norvegicus]
Hs.58103	AKAP9	A kinase (PRKA) anchor protein (yotiao) 9	CGNAP; PRKA9; AKAP450; CG-NAP; AKAP350; Hyperion protein; AKAP 450; yotiao; hyperion; KIAA0803; hgAKAP 350; Yotiao protein; AKAP120-like protein; AKAP 120 like protein; A-KINASE ANCHOR PROTEIN, 450-KD; kinase N-associated protein; A-kinase anchoring protein 450; centrosome- and golgi-localized protein; A-kinase anchor protein 350 kDa; A-kinase anchor protein 450 kDa; A-kinase anchor protein, 350k…
Hs.76239	AKIP	aurora-A kinase interacting protein
Hs.515706	AKIP	aurora-A kinase interacting protein
Hs.159578	AKNA	AT-hook transcription factor AKNA
Hs.372170	AKR1A1	aldo-keto reductase family 1, member A1 (aldehyde reductase)	MGC12529; ALR; ALDR1; MGC1380; EC 1.1.1.2; Alcohol dehydrogenase [NADP+]; aldehyde reductase; alcohol dehydrogenase; Aldo-keto reductase family 1 member A1
Hs.75313	AKR1B1	aldo-keto reductase family 1, member B1 (aldose reductase)	MGC1804; AR; ADR; ALDR1; EC 1.1.1.21; aldehyde reductase 1; low Km aldose reductase; Lii5-2 CTCL tumor antigen; aldehyde reductase 1 (low Km aldose reductase)
Hs.116724	AKR1B10	aldo-keto reductase family 1, member B10 (aldose reductase)	hARP; HGNC:383; ARL1; EC 1.1.1.-; HSI; ALDRLn; HSI REDUCTASE; AKR1B12; MGC14103; ARL-1; AKR1B11; HIS; aldose reductase-related protein; HUMAN SMALL INTESTINE REDUCTASE; aldose reductase-like peptide; small intestine reductase; aldose reductase-like 1; Aldo-keto reductase family 1 member B10; aldo-keto reductase family 1, member B11 (aldose reductase-like)
Hs.295131	AKR1C1	aldo-keto reductase family 1, member C1 (dihydrodiol dehydrogenase 1; 20-alpha (3-alpha)-hydroxysteroid dehydrogenase)	1.1.1.213; HBAB; DD2; DDH; MGC8954; EC 1.1.1.-; H-37; C9; 2-ALPHA-HSD; HAKRC; EC 1.3.1.20; MBAB; DDH1; 20-ALPHA-HSD; trans-1,2-dihydrobenzene-1,2-diol dehydrogenase; Dihydrodiol dehydrogenase 2; dihydrodiol dehydrogenase 1; chlordecone reductase homolog; aldo-keto reductase C; Chlordecone reductase homolog HAKRC; hepatic dihydrodiol dehydrogenase; 20 alpha-hydroxysteroid dehydrogenase; DIHYDRODIO…
Hs.201967	AKR1C2	aldo-keto reductase family 1, member C2 (dihydrodiol dehydrogenase 2; bile acid binding protein; 3-alpha hydroxysteroid dehydrogenase, type III)	DD/BABP; 1.1.1.213; EC 1.3.1.20; AKR1C-pseudo; HBAB; DD; DDH2; DD2; BABP; EC 1.1.1.-; MCDR2; HAKRD; pseudo-chlordecone reductase; ALDO-KETO REDUCTASE D; trans-1,2-dihydrobenzene-1,2-diol dehydrogenase; Chlordecone reductase homolog HAKRD; 3-@ALPHA-HYDROXYSTEROID DEHYDROGENASE, TYPE III; Dihydrodiol dehydrogenase/bile acid-binding protein; DIHYDRODIOL DEHYDROGENASE, TYPE II; dihydrodiol dehydrogen…
Hs.78183	AKR1C3	aldo-keto reductase family 1, member C3 (3-alpha hydroxysteroid dehydrogenase, type II)	3alpha-HSD; DDH1; HGNC:5214; 1.1.1.213; HSD17B5; DD3; HA1753; EC 1.1.1.188; EC 1.1.1.-; 3-alpha-hydroxysteroid dehydrogenase; hluPGFS; HAKRe; EC 1.3.1.20; KIAA0119; HAKRB; trans-1,2-dihydrobenzene-1,2-diol dehydrogenase; ALDO-KETO REDUCTASE B; dihydrodiol dehydrogenase 3; Dihydrodiol dehydrogenase, type I; prostaglandin F synthase; 3-@ALPHA-HYDROXYSTEROID DEHYDROGENASE, TYPE II; chlordecone reduc…
Hs.177687	AKR1C4	aldo-keto reductase family 1, member C4 (chlordecone reductase; 3-alpha hydroxysteroid dehydrogenase, type I; dihydrodiol dehydrogenase 4)	1.3.1.20; 1.1.1.213; 3-alpha-HSD; CDR; CHDR; HAKRA; EC 1.1.1.-; MGC22581; EC 1.1.1.50; C11; EC 1.1.1.225; chlordecone reductase; ALDO-KETO REDUCTASE A; 3-@ALPHA-HYDROXYSTEROID DEHYDROGENASE, TYPE I; 3-alpha-hydroxysteroid dehydrogenase variant; dihydrodiol dehydrogenase 4; dihydrodiol dehydrogenase isozyme DD4; type I 3-alpha-hydroxysteroid dehydrogenase; Aldo-keto reductase family 1 member C4
Hs.250469	AKR1CL2	aldo-keto reductase family 1, member C-like 2
Hs.201667	AKR1D1	aldo-keto reductase family 1, member D1 (delta 4-3-ketosteroid-5-beta-reductase)	5-@BETA-REDUCTASE; EC 1.3.99.6; SRD5B1; Delta(4)-3-ketosteroid 5-beta-reductase; 3o5bred; 3-oxo-5-beta-steroid 4-dehydrogenase; DELTA(4)-3-OXOSTEROID 5-BETA-REDUCTASE; steroid 5-beta-reductase; Aldo-keto reductase family 1 member D1; steroid-5-beta-reductase, beta polypeptide 1 (3-oxo-5 beta-steroid delta 4-dehydrogenase beta 1)
Hs.512807	AKR7A2	aldo-keto reductase family 7, member A2 (aflatoxin aldehyde reductase)	AFAR; EC 1.-.-.-; AKR7; AFB1-AR 1; Aldoketoreductase 7; ALDO-KETO REDUCTASE 7; AFLATOXIN B1-ALDEHYDE REDUCTASE; aflatoxin beta1 aldehyde reductase; Aflatoxin B1 aldehyde reductase 1
Hs.6980	AKR7A3	aldo-keto reductase family 7, member A3 (aflatoxin aldehyde reductase)	EC 1.-.-.-; AFB1-AR 2; Aflatoxin B1 aldehyde reductase 2
Hs.368861	AKT1	v-akt murine thymoma viral oncogene homolog 1	RAC-PK-alpha; C-AKT; 2.7.1.37; PRKBA; EC 2.7.1.-; RAC; RAC-ALPHA; PKB; ONCOGENE AKT1; RAC-alpha serine/threonine kinase; Protein kinase B; RAC SERINE/THREONINE PROTEIN KINASE; Murine thymoma viral (v-akt) oncogene homolog-1
Hs.326445	AKT2	v-akt murine thymoma viral oncogene homolog 2	RAC-PK-beta; EC 2.7.1.-; RAC-BETA; PKB beta; PKBBETA; PRKBB; ONCOGENE AKT2; Protein kinase Akt-2; RAC-beta serine/threonine protein kinase; Protein kinase B, beta; rac protein kinase beta; Murine thymoma viral (v-akt) homolog-2
Hs.300642	AKT3	v-akt murine thymoma viral oncogene homolog 3 (protein kinase B, gamma)	STK-2; PRKBG; PKB gamma; EC 2.7.1.-; PKBG; RAC-PK-gamma; DKFZP434N0250; RAC-gamma; Protein kinase Akt-3; protein kinase B gamma; RAC-gamma serine/threonine protein kinase; serine threonine protein kinase, Akt-3; v-akt murine thymoma viral oncogene homolog 3 isoform 2; v-akt murine thymoma viral oncogene homolog 3 isoform 1
Hs.1227	ALAD	aminolevulinate, delta-, dehydratase	EC 4.2.1.24; MGC5057; ALADH; Delta-aminolevulinic acid dehydratase; PORPHYRIA, ACUTE HEPATIC; aminolevulinate dehydratase; PORPHOBILINOGEN SYNTHASE DEFICIENCY; porphobilinogen synthase; ALADH DELTA-AMINOLEVULINATE DEHYDRATASE DEFICIENCY
Hs.511918	ALAS1	aminolevulinate, delta-, synthase 1	ALAS-H; Delta-aminolevulinate synthase; ALAS; EC 2.3.1.37; ALASH; Delta-ALA synthetase; ALAS, HOUSEKEEPING TYPE; aminolevulinate, delta, synthase 1; 5-aminolevulinic acid synthase, nonspecific, mitochondrial precursor
Hs.440455	ALAS2	aminolevulinate, delta-, synthase 2 (sideroblastic/hypochromic anemia)	ALAS-E; XLSA; ALASE; EC 2.3.1.37; ANH1; Delta-ALA synthetase; ANEMIA, HYPOCHROMIC; ALAS, ERYTHROID; ASB; 5-@AMINOLEVULINATE SYNTHASE, ERYTHROID-SPECIFIC; ANEMIA, SIDEROBLASTIC, X-LINKED; ANEMIA, HEREDITARY SIDEROBLASTIC; HEREDITARY IRON-LOADING ANEMIA DELTA-AMINOLEVULINATE SYNTHASE 2; 5-aminolevulinic acid synthase, erythroid-specific, mitochondrial precursor
Hs.418167	ALB	albumin	ANALBUMINEMIA; BISALBUMINEMIA; HYPERTHYROXINEMIA, DYSALBUMINEMIC; PRO0883; ALB DYSALBUMINEMIC HYPERTHYROXINEMIA; PRO0883 protein; Serum albumin precursor
Hs.10247	ALCAM	activated leukocyte cell adhesion molecule	MEMD; CD166; CD166 antigen precursor; activated leukocyte-cell adhesion molecule; activated leucocyte cell adhesion molecule
Hs.76392	ALDH1A1	aldehyde dehydrogenase 1 family, member A1	ALHDII; ALDH11; PUMB1; EC 1.2.1.3; MGC2318; ALDH-E1; ALDC; RALDH1; ALDH, LIVER CYTOSOLIC; Aldehyde dehydrogenase 1A1; Aldehyde dehydrogenase, cytosolic; ALDH class 1; retinal dehydrogenase 1; acetaldehyde dehydrogenase 1; aldehyde dehydrogenase, liver cytosolic; aldehyde dehydrogenase 1, soluble; ALDH1A1 aldehyde dehydrogenase 1 family, member A1
Hs.435689	ALDH1A2	aldehyde dehydrogenase 1 family, member A2	RALDH-2; RALDH2; RALDH2-T; RALDH(II); MGC26444; EC 1.2.1.3; retinaldehyde dehydrogenase 2; aldehyde dehydrogenase 1A2 isoform 3; retinaldehyde-specific dehydrogenase type 2; aldehyde dehydrogenase 1A2 isoform 1; aldehyde dehydrogenase 1A2 isoform 2
Hs.75746	ALDH1A3	aldehyde dehydrogenase 1 family, member A3	RALDH3; ALDH6; ALDH1A6; EC 1.2.1.5; aldehyde dehydrogenase 1A3; RETINAL DEHYDROGENASE 3; ACETALDEHYDE DEHYDROGENASE 6; aldehyde dehydrogenase 6; ALDH1A3 aldehyde dehydrogenase 1 family, member A3
Hs.436219	ALDH1B1	aldehyde dehydrogenase 1 family, member B1	MGC2230; ALDH5; ALDHX; EC 1.2.1.3; acetaldehyde dehydrogenase 5; ALDH class 2; aldehyde dehydrogenase 1B1 precursor; Aldehyde dehydrogenase X, mitochondrial precursor; mitochondrial aldehyde dehydrogenase X
Hs.331141	ALDH2	aldehyde dehydrogenase 2 family (mitochondrial)	ALDH-E2; ALDM; EC 1.2.1.3; ALDHI; MGC1806; aldehyde dehydrogenase 2, mitochondrial; acetaldehyde dehydrogenase 2; Aldehyde dehydrogenase, mitochondrial precursor; liver mitochondrial ALDH; ALDH class 2; nucleus-encoded mitochondrial aldehyde dehydrogenase 2
Hs.575	ALDH3A1	aldehyde dehydrogenase 3 family, memberA1	EC 1.2.1.5; ALDHIII; ALDH3; MGC10406; ACETALDEHYDE DEHYDROGENASE 3; ALDH class 3; acetaldehyde dehydrogenase; ALDH, stomach type; aldehyde dehydrogenase, dimeric NADP-preferring; aldehyde dehydrogenase 3 family, member A1; ALDEHYDE DEHYDROGENASE, FAMILY 3, SUBFAMILY A, MEMBER 1
Hs.440662	ALDH3A2	aldehyde dehydrogenase 3 family, member A2	ALDH10; FAO DEFICIENCY; SLS; FALDH; Sjogren-Larsson syndrome; EC 1.2.1.3; ALDH class 3; Aldehyde dehydrogenase, microsomal; aldehyde dehydrogenase 3A2; aldehyde dehydrogenase 10; FATTY ALCOHOL:NAD+ OXIDOREDUCTASE DEFICIENCY; fatty aldehyde dehydrogenase; FATTY ALDEHYDE DEHYDROGENASE DEFICIENCY; ICHTHYOSIS, SPASTIC NEUROLOGIC DISORDER, AND OLIGOPHRENIA; aldehyde dehydrogenase 10 (fatty aldehyde de…
Hs.274235	ALDH3B1	aldehyde dehydrogenase 3 family, member B1	ALDH4; ALDH7; EC 1.2.1.5; aldehyde dehydrogenase 3B1; ACETALDEHYDE DEHYDROGENASE 7; aldehyde dehydrogenase 7; aldehyde dehydrogenase 7 (NOTE: redefinition of symbol)
Hs.87539	ALDH3B2	aldehyde dehydrogenase 3 family, member B2	ALDH8; EC 1.2.1.5; aldehyde dehydrogenase 3B2; ACETALDEHYDE DEHYDROGENASE 8; aldehyde dehydrogenase 8
Hs.77448	ALDH4A1	aldehyde dehydrogenase 4 family, member A1	P5CD; P5CDhL; EC 1.5.1.12; P5CDh; ALDH4; P5CDhS; P5C dehydrogenase; aldehyde dehydrogenase 4A1 precursor; Delta-1-pyrroline-5-carboxylate dehydrogenase, mitochondrial precursor; mitochondrial delta-1-pyrroline 5-carboxylate dehydrogenase; ALDEHYDE DEHYDROGENASE, FAMILY 4, SUBFAMILY A, MEMBER 1; aldehyde dehydrogenase 4 (glutamate gamma-semialdehyde dehydrogenase; pyrroline-5-carboxylate dehydroge…
Hs.5299	ALDH5A1	aldehyde dehydrogenase 5 family, member A1 (succinate-semialdehyde dehydrogenase)	GAMMA-HYDROXYBUTYRICACIDURIA; 4-@HYDROXYBUTYRICACIDURIA; EC 1.2.1.24; SSADH; SSADH DEFICIENCY; SSDH; GABA METABOLIC DEFECT; SUCCINIC SEMIALDEHYDE DEHYDROGENASE, NAD(+)-DEPENDENT; NAD+-dependent succinic semialdehyde dehydrogenase; NAD(+)-dependent succinic semialdehyde dehydrogenase; SSADH SUCCINIC SEMIALDEHYDE DEHYDROGENASE DEFICIENCY; mitochondrial succinate semialdehyde dehydrogenase; Succinat…
Hs.293970	ALDH6A1	aldehyde dehydrogenase 6 family, member A1	MMSADHA; EC 1.2.1.27; MMSDH; MMSDH DEFICIENCY; MGC40271; aldehyde dehydrogenase 6A1 precursor; ALDH6A1 METHYLMALONATE SEMIALDEHYDE DEHYDROGENASE DEFICIENCY; mitochondrial acylating methylmalonate-semialdehyde dehydrogenase; Methylmalonate-semialdehyde dehydrogenase [acylating], mitochondrial precursor
Hs.312102	ALDH7A1	aldehyde dehydrogenase 7 family, member A1	1.2.1.-; ATQ1; EC 1.2.1.3; antiquitin 1; aldehyde dehydrogenase 7A1; Aldehyde dehydrogenase family 7 member A1
Hs.18443	ALDH8A1	aldehyde dehydrogenase 8 family, member A1	ALDH12
Hs.2533	ALDH9A1	aldehyde dehydrogenase 9 family, member A1	1.2.1.47; E3; ALDH4; ALDH9; ALDH7; EC 1.2.1.19; TMABADH; EC 1.2.1.3; aldehyde dehydrogenase 9A1; R-aminobutyraldehyde dehydrogenase; 4-trimethylaminobutyraldehyde dehydrogenase; gamma-aminobutyraldehyde dehydrogenase; aldehyde dehydrogenase (NAD+); aldehyde dehydrogenase E3 isozyme; aldehyde dehydrogenase 9 (gamma-aminobutyraldehyde dehydrogenase, E3 isozyme); ALDEHYDE DEHYDROGENASE, FAMILY 9, SU…
Hs.273415	ALDOA	aldolase A, fructose-bisphosphate	Muscle-type aldolase; EC 4.1.2.13; ALDOLASE 1; MGC17767; MGC10942; ALDA; MGC17716; fructose-bisphosphate aldolase; Fructose-bisphosphate aldolase A; Aldolase A, fructose-bisphosphatase; Lung cancer antigen NY-LU-1; FRUCTOSE 1,6-BISPHOSPHATE ALDOLASE A; FRUCTOALDOLASE A ALDOLASE A DEFICIENCY
Hs.315235	ALDOB	aldolase B, fructose-bisphosphate	ALDO2; ALDB; FRUCTOSEMIA; aldolase 2; EC 4.1.2.13; Liver-type aldolase; Fructose-bisphosphate aldolase B; FRUCTOSE-1-PHOSPHATE ALDOLASE DEFICIENCY; FRUCTOSE INTOLERANCE, HEREDITARY; FRUCTOSE-1,6-BISPHOSPHATE ALDOLASE B DEFICIENCY; Aldolase B, fructose-bisphosphatase; ALDOB DEFICIENCY ALDOLASE B, FRUCTOSE-BISPHOSPHATE
Hs.155247	ALDOC	aldolase C, fructose-bisphosphate	EC 4.1.2.13; Brain-type aldolase; ALDOLASE 3; ALDC; FRUCTOALDOLASE C; Fructose-bisphosphate aldolase C; Aldolase C, fructose-bisphosphatase
Hs.129227	ALDRL6	aldehyde reductase (aldose reductase) like 6
Hs.9728	ALEX1	ALEX1 protein	ARM PROTEIN LOST IN EPITHELIAL CANCERS, X CHROMOSOME, 1
Hs.48924	ALEX2	armadillo repeat protein ALEX2	MGC13343; KIAA0512; MGC8742; ALEX2 protein; arm protein lost in epithelial cancers, X chromosome, 2
Hs.172788	ALEX3	ALEX3 protein	ARM PROTEIN LOST IN EPITHELIAL CANCERS, X CHROMOSOME, 3
Hs.44385	ALF	TFIIA-alpha/beta-like factor	MGC26254; GTF2A1-like factor; TFIIA-alpha/beta-like factor isoform 1; TFIIA-alpha/beta-like factor isoform 2; TFIIA large subunit isoform ALF
Hs.406461	ALG1	asparagine-linked glycosylation 1 homolog (yeast, beta-1,4-mannosyltransferase)
Hs.102971	ALG10	asparagine-linked glycosylation 10 homolog (yeast, alpha-1,2-glucosyltransferase)
Hs.77575	ALG12	asparagine-linked glycosylation 12 homolog (yeast, alpha-1,6-mannosyltransferase)	DOLICHYL-P-MANNOSE:MAN-7-GlcNAc-2-PP-DOLICHYL-ALPHA-6-MANNOSYLTRANSFERASE
Hs.40919	ALG2	asparagine-linked glycosylation 2 homolog (yeast, alpha-1,3-mannosyltransferase)	ALG2, S. CEREVISIAE, HOMOLOG OF
Hs.153591	ALG3	asparagine-linked glycosylation 3 homolog (yeast, alpha-1,3-mannosyltransferase)	CDGS4; D16Ertd36e; NOT56L; CDG Id; Not56 (D. melanogaster)-like protein; ALG3, S. CEREVISIAE, HOMOLOG OF; CARBOHYDRATE-DEFICIENT GLYCOPROTEIN SYNDROME, TYPE IV; CDGS, TYPE IV NOT56-LIKE PROTEIN; CONGENITAL DISORDER OF GLYCOSYLATION, TYPE Id
Hs.339428	ALG5	asparagine-linked glycosylation 5 homolog (yeast, dolichyl-phosphate beta-glucosyltransferase)	2.4.1.117; bA421P11.2; dolichyl phosphate glucosyltransferase; Alg5, S. cerevisiae, homolog of
Hs.80042	ALG6	asparagine-linked glycosylation 6 homolog (yeast, alpha-1,3-glucosyltransferase)	dolichyl-P-Glc:Man9GlcNAc2-PP-dolichylglucosyltransferase; Dolichyl-P-Glc:Man9GlcNAc2-PP-dolichyl glucosyltransferase; EC 2.4.1.-; My046 protein; Man(9)GlcNAc(2)-PP-Dol alpha-1,3-glucosyltransferase; Dolichyl pyrophosphate Man9GlcNAc2 alpha-1,3-glucosyltransferase; ALG6, S. CEREVISIAE, HOMOLOG OF; asparagine-linked glycosylation 6 homolog (yeast, alpha-1,3,-glucosyltransferase)
Hs.440117	ALG8	asparagine-linked glycosylation 8 homolog (yeast, alpha-1,3-glucosyltransferase)	DOLICHYL-P-GLUCOSE:Glc-1-Man-9-GlcNAc-2-PP-DOLICHYL-ALPHA-3-GLUCOSYLTRANSFERASE; ALG8, S. CEREVISIAE, HOMOLOG OF
Hs.410680	ALK	anaplastic lymphoma kinase (Ki-1)	CD246 antigen; anaplastic lymphoma kinase Ki-1; ALK tyrosine kinase receptor precursor
Hs.94542	ALKBH	alkB, alkylation repair homolog (E. coli)	alkB; hABH; AlkB, E. COLI, HOMOLOG OF; alkylation repair, alkB homolog; Alkylated DNA repair protein alkB homolog
Hs.97899	ALLC	allantoicase
Hs.97393	ALMS1	Alstrom syndrome 1	ALSS; KIAA0328; ALSTROM SYNDROME GENE
Hs.1200	ALOX12	arachidonate 12-lipoxygenase	12-@LIPOXYGENASE; 12@LO; 12-LOX; 12(S)-lipoxygenase; LOG12; EC 1.13.11.31; ARACHIDONATE 12-OXIDOREDUCTASE; Arachidonate 12-lipoxygenase, 12S-type; Platelet-type lipoxygenase 12
Hs.136574	ALOX12B	arachidonate 12-lipoxygenase, 12R type	12R-@LIPOXYGENASE; 12R-lipoxygenase; 12R-LOX; EC 1.13.11.-; 12-@LIPOXYGENASE, R TYPE; Epidermis-type lipoxygenase 12; ARACHIDONATE 12-LIPOXYGENASE, R TYPE
Hs.73809	ALOX15	arachidonate 15-lipoxygenase	15-LOX; LOG15; EC 1.13.11.33; 15-@LIPOXYGENASE, RETICULOCYTE ARACHIDONATE; Arachidonate omega-6 lipoxygenase
Hs.111256	ALOX15B	arachidonate 15-lipoxygenase, second type	15-LOX-2; EC 1.13.11.33; 15-lipoxygenase 2; Arachidonate 15-lipoxygenase, type II; 15-@LIPOXYGENASE, RETICULOCYTE ARACHIDONATE, SECOND TYPE
Hs.89499	ALOX5	arachidonate 5-lipoxygenase	5-@LO; 5-@LIPOXYGENASE; 5-LO; LOG5; EC 1.13.11.34
Hs.100194	ALOX5AP	arachidonate 5-lipoxygenase-activating protein	5-@LIPOXYGENASE-ACTIVATING PROTEIN; FLAP; FIVE-LIPOXYGENASE-ACTIVATING PROTEIN; 5-lipoxygenase activating protein; MK-886-binding protein; five-lipoxygenase activating protein
Hs.232770	ALOXE3	arachidonate lipoxygenase 3	LOX TYPE 3; LIPOXYGENASE TYPE 3, EPIDERMAL
Hs.71719	ALP	alpha-actinin-2-associated LIM protein	enigma homolog; ACTN2-ASSOCIATED LIM PROTEIN; ACTININ-ASSOCIATED LIM PROTEIN
Hs.278960	alpha4GnT	alpha-1,4-N-acetylglucosaminyltransferase
Hs.37009	ALPI	alkaline phosphatase, intestinal	IAP; EC 3.1.3.1; glycerophosphatase; Kasahara isozyme; alkaline phosphomonoesterase; intestinal alkaline phosphatase precursor; Alkaline phosphatase, intestinal precursor
Hs.250769	ALPL	alkaline phosphatase, liver/bone/kidney	TNSALP; HOPS; Liver/bone/kidney isozyme; glycerophosphatase; AP-TNAP; EC 3.1.3.1; tissue-nonspecific ALP; alkaline phosphomonoesterase; ALKALINE PHOSPHATASE, LIVER/BONE/KIDNEY TYPE; tissue non-specific alkaline phosphatase precursor; Alkaline phosphatase, tissue-nonspecific isozyme precursor
Hs.284255	ALPP	alkaline phosphatase, placental (Regan isozyme)	PLAP-1; PLAP; ALP; EC 3.1.3.1; glycerophosphatase; alkaline phosphomonoesterase; placental alkaline phosphatase precursor; Alkaline phosphatase, placental type 1 precursor
Hs.333509	ALPPL2	alkaline phosphatase, placental-like 2	PLAP-like; ALP-1; ALPPL; ALPG; EC 3.1.3.1; GCAP; Germ-cell alkaline phosphatase; Nagao isozyme; ALKALINE PHOSPHATASE, GERM CELL; Alkaline phosphatase, placental-like precursor; placental-like alkaline phosphatase preproprotein; ALKALINE PHOSPHATASE, TESTICULAR AND THYMUS; germ cell alkaline phosphatase; testicular and thymus alkaline phosphatase
Hs.27669	ALS2	amyotrophic lateral sclerosis 2 (juvenile)	KIAA1563; ALSIN; ALS2 GENE
Hs.107944	ALS2CR12	amyotrophic lateral sclerosis 2 (juvenile) chromosome region, candidate 12
Hs.471145	ALS2CR17	amyotrophic lateral sclerosis 2 (juvenile) chromosome region, candidate 17
Hs.26981	ALS2CR19	amyotrophic lateral sclerosis 2 (juvenile) chromosome region, candidate 19
Hs.259230	ALS2CR2	amyotrophic lateral sclerosis 2 (juvenile) chromosome region, candidate 2	ILPIP; ILP-INTERACTING PROTEIN; AMYOTROPHIC LATERAL SCLEROSIS 2, JUVENILE, CHROMOSOME REGION GENE 2
Hs.154248	ALS2CR3	amyotrophic lateral sclerosis 2 (juvenile) chromosome region, candidate 3	OIP98; CALS-C; KIAA0549; GRIF-1; GRIF1; OGT-INTERACTING PROTEIN, 98-KD; GABA-A RECEPTOR-INTERACTING FACTOR 1; GAMMA-AMINOBUTYRIC ACID RECEPTOR-INTERACTING FACTOR 1; AMYOTROPHIC LATERAL SCLEROSIS 2, JUVENILE, CHROMOSOME REGION GENE 3; Amyotrophic lateral sclerosis 2 chromosomal region candidate gene protein 3
Hs.12319	ALS2CR4	amyotrophic lateral sclerosis 2 (juvenile) chromosome region, candidate 4
Hs.348711	ALS2CR7	amyotrophic lateral sclerosis 2 (juvenile) chromosome region, candidate 7
Hs.444982	ALS2CR8	amyotrophic lateral sclerosis 2 (juvenile) chromosome region, candidate 8	CARF; CALCIUM RESPONSE FACTOR; AMYOTROPHIC LATERAL SCLEROSIS 2 CHROMOSOME REGION, CANDIDATE 8
Hs.458462	ALTE	Ac-like transposable element	ZBED1; KIAA0785; TRAMP; putative Ac-like transposon; zinc finger, BED domain containing 1
Hs.204039	ALX3	aristaless-like homeobox 3	Proline-rich transcription factor ALX3; Homeobox protein aristaless-like 3; ARISTALESS-LIKE HOMEO BOX 3
Hs.302020	ALX4	aristaless-like homeobox 4	HGNC:8880; KIAA1788; PFM2; FPP; PFM1; PFM; parietal foramina 1; Homeobox protein aristaless-like 4; ARISTALESS-LIKE 4, MOUSE, HOMOLOG OF; homeodomain transcription factor ALX4
Hs.458397	AMAC	acyl-malonyl condensing enzyme
Hs.512182	AMACO	A-domain containing protein similar to matrilin and collagen
Hs.49598	AMACR	alpha-methylacyl-CoA racemase	5.1.99.4; AMACR DEFICIENCY; AMACR ALPHA-METHYLACYL-CoA RACEMASE DEFICIENCY
Hs.272396	AMBN	ameloblastin, enamel matrix protein	AMELOBLASTIN ENAMEL MATRIX PROTEIN
Hs.76177	AMBP	alpha-1-microglobulin/bikunin precursor	IATIL; HI-30; ITIL; ITI; HCP; UTI; ALPHA-1 MICROGLOBULIN/BIKUNIN PRECURSOR; Alpha-1-microglobulin/bikunin precursor; inter-alpha-trypsin; AMBP protein precursor [Contains: Alpha-1-microglobulin; Alpha-1 microglycoprotein); Inter-alpha-trypsin inhibitor light chain (ITI-LC; COMPLEX-FORMING GLYCOPROTEIN HETEROGENEOUS IN CHARGE INTER-ALPHA-TRYPSIN INHIBITOR; Alpha-1-microglobulin/bikunin precursor (…
Hs.159118	AMD1	adenosylmethionine decarboxylase 1	SamDC; EC 4.1.1.50; AMD; ADOMETDC; S-adenosylmethionine decarboxylase proenzyme; S-adenosylmethionine decarboxylase 1; S-adenosylmethionine decarboxylase 1 precursor
Hs.46329	AMELX	amelogenin (amelogenesis imperfecta 1, X-linked)	AMG; AIH1; AMGL; ALGN; AMGX; Amelogenin, X isoform precursor; amelogenin (X chromosome) isoform 3 precursor; amelogenin (X chromosome) isoform 2 precursor; amelogenin (X chromosome) isoform 1 precursor; amelogenin (X chromosome, amelogenesis imperfecta 1)
Hs.1238	AMELY	amelogenin, Y-linked	AMELOGENIN-LIKE; AMGL; AMGY; AMELOGENIN, Y-CHROMOSOMAL; Amelogenin, Y isoform precursor; amelogenin (Y chromosome) precursor
Hs.295137	AMFR	autocrine motility factor receptor	AMF receptor; GP78; RNF45; autocrine motility factor receptor isoform b; autocrine motility factor receptor isoform a; Autocrine motility factor receptor precursor, isoform 1
Hs.112432	AMH	anti-Mullerian hormone	MIS; MULLERIAN-INHIBITING SUBSTANCE; MULLERIAN-INHIBITING FACTOR; MIF; Anti-muellerian hormone; Muellerian inhibiting factor precursor; Mullerian inhibiting factor; Mullerian inhibiting substance
Hs.437877	AMHR2	anti-Mullerian hormone receptor, type II	MRII; MISRII; AMHR; EC 2.7.1.37; MIS type II receptor; AMH type II receptor; Anti-Mullerian hormone type II receptor precursor
Hs.16291	AMICA	adhesion molecule AMICA
Hs.117062	AMID	apoptosis-inducing factor (AIF)-homologous mitochondrion-associated inducer of death
Hs.121520	AMIGO2	amphoterin induced gene 2
Hs.433256	AMMECR1	Alport syndrome, mental retardation, midface hypoplasia and elliptocytosis chromosomal region, gene 1	AMMERC1; AMMECR1 protein; ALPORT SYNDROME, MENTAL RETARDATION, MIDFACE HYPOPLASIA, AND ELLIPTOCYTOSIS CHROMOSOMAL REGION GENE 1
Hs.236720	AMN	amnionless homolog (mouse)	AMNIONLESS, MOUSE, HOMOLOG OF
Hs.9271	AMOT	angiomotin	KIAA1071
Hs.292781	AMOTL1	angiomotin like 1
Hs.426312	AMOTL2	angiomotin like 2
Hs.89570	AMPD1	adenosine monophosphate deaminase 1 (isoform M)	MAD DEFICIENCY; MADA; EC 3.5.4.6; MADA DEFICIENCY; AMP deaminase 1; AMP deaminase isoform M; Adenosine monophosphate deaminase-1 (muscle); AMP DEAMINASE MYOADENYLATE DEAMINASE DEFICIENCY, MYOPATHY DUE TO
Hs.82927	AMPD2	adenosine monophosphate deaminase 2 (isoform L)	3.5.4.6
Hs.83918	AMPD3	adenosine monophosphate deaminase (isoform E)	EC 3.5.4.6; AMP deaminase 3; AMP deaminase isoform E; AMPD3 ERYTHROCYTE AMP DEAMINASE DEFICIENCY; adenosine monophosphate deaminase 3 (isoform E)
Hs.173034	AMPH	amphiphysin (Stiff-Man syndrome with breast cancer 128kDa autoantigen)	AMPH1; amphiphysin isoform 1; amphiphysin isoform 2; amphiphysin (Stiff-Man syndrome with breast cancer 128kD autoantigen)
Hs.12479	AMSH	associated molecule with the SH3 domain of STAM
Hs.16229	AMSH-LP	associated molecule with the SH3 domain of STAM (AMSH) like protein
Hs.102	AMT	aminomethyltransferase (glycine cleavage system protein T)	GCVT; NKH; GCE; GCST; EC 2.1.2.10; Aminomethyltransferase, mitochondrial precursor; Glycine cleavage system T protein
Hs.274376	AMY1A	amylase, alpha 1A; salivary	1,4-alpha-D-glucan glucanohydrolase; AMY1; EC 3.2.1.1; Alpha-amylase, salivary precursor; Amylase, salivary, alpha-1A
Hs.300280	AMY2A	amylase, alpha 2A; pancreatic	Pancreatic alpha-amylase; AMY2; EC 3.2.1.1; 1,4-alpha-D-glucan glucanohydrolase; Alpha-amylase, pancreatic precursor; Amylase, pancreatic, alpha-2A
Hs.288166	AMY2B	amylase, alpha 2B; pancreatic	1,4-alpha-D-glucan glucanohydrolase; AMY2; Alpha-amylase carcinoid; EC 3.2.1.1; Alpha-amylase 2B precursor; AMYLASE, PANCREATIC, B; Amylase, pancreatic, alpha-2B
Hs.436527	ANAPC1	anaphase-promoting complex 1 (meiotic checkpoint regulator)
Hs.500798	ANAPC11	APC11 anaphase promoting complex subunit 11 homolog (yeast)
Hs.434898	ANAPC2	anaphase-promoting complex subunit 2	KIAA1406; anaphase-promoting complex 2; ANAPHASE-PROMOTING COMPLEX, SUBUNIT 2
Hs.436579	ANAPC4	anaphase-promoting complex subunit 4	ANAPHASE-PROMOTING COMPLEX, SUBUNIT 4
Hs.7101	ANAPC5	anaphase promoting complex subunit 5	ANAPHASE-PROMOTING COMPLEX, SUBUNIT 5
Hs.270845	ANAPC7	anaphase-promoting complex subunit 7
Hs.22879	ANC_2H01	zinc finger protein ANC_2H01
Hs.2463	ANGPT1	angiopoietin 1	ANG-1; ANG1; KIAA0003; AGPT; Angiopoietin-1 precursor; AGP1; angiopoietin 1 isoform a; angiopoietin 1 isoform b
Hs.115181	ANGPT2	angiopoietin 2	ANG-2; Angiopoietin-2 precursor; Ang2
Hs.278973	ANGPT4	angiopoietin 4	Ang3; ANG-4; ANG4; Angiopoietin-4 precursor; ANG-3; AGP4; angiopoietin-3
Hs.304398	ANGPTL1	angiopoietin-like 1	AngY; UNQ162; ARP1; angiopoietin Y1; ANGPT3, FORMERLY; ANG3, FORMERLY; ANGIOPOIETIN 3, FORMERLY; angiopoietin-like 1 precursor
Hs.8025	ANGPTL2	angiopoietin-like 2	HARP; ARP2; MGC8889; angiopoietin-like 2 precursor; angiopoietin-related protein 2
Hs.209153	ANGPTL3	angiopoietin-like 3	UNQ153/PRO179; Angiopoietin-5; ANG-5; ANGPT5; angiopoietin 5; angiopoietin-like 3 precursor; Angiopoietin-related protein 3 precursor
Hs.9613	ANGPTL4	angiopoietin-like 4	HFARP; FIAF; PGAR; FASTING-INDUCED ADIPOSE FACTOR; PPARG ANGIOPOIETIN-RELATED PROTEIN; HEPATIC FIBRINOGEN/ANGIOPOIETIN-RELATED PROTEIN
Hs.318370	ANGPTL5	angiopoietin-like 5
Hs.306971	ANGPTL6	angiopoietin-like 6
Hs.443711	ANK1	ankyrin 1, erythrocytic	HS; SPHEROCYTOSIS, HEREDITARY; Ankyrin R; ANKYRIN, ERYTHROCYTIC; ANK; SPH2; ankyrin-R; SPH1; Erythrocyte ankyrin; SPHEROCYTOSIS, TYPE II; ankyrin-1, erythrocytic; ankyrin 1 isoform 2; ankyrin 1 isoform 3; ANKYRIN 1 MUSCLE-SPECIFIC ISOFORM; ankyrin 1 isoform 4; ankyrin 1 isoform 5; ankyrin 1 isoform 6; ankyrin 1 isoform 7; ankyrin 1 isoform 8; ankyrin 1 isoform 1; SPHEROCYTOSIS, SEVERE ATYPICAL, D…
Hs.409783	ANK2	ankyrin 2, neuronal	HGNC:6684; ankyrin-B; Ankyrin B; LQT4; Brain ankyrin; ankyrin-2, nonerythrocytic; ankyrin, brain; ankyrin, nonerythroid; ankyrin, neuronal; Long QT syndrome-4; ankyrin 2 isoform 2; ankyrin 2 isoform 1; long (electrocardiographic) QT syndrome 4
Hs.440478	ANK3	ankyrin 3, node of Ranvier (ankyrin G)	ANK-3; ankyrin-G; ankyrin 3 isoform 1; ankyrin 3 isoform 2; ankyrin-3, node of Ranvier
Hs.512604	ANKFY1	ankyrin repeat and FYVE domain containing 1	ANKHZN; KIAA1255; ANKYRIN REPEATS- AND FYVE DOMAIN-CONTAINING PROTEIN 1; ANKYRIN REPEATS HOOKED TO A ZINC FINGER MOTIF
Hs.156727	ANKH	ankylosis, progressive homolog (mouse)	HANK; ANK, MOUSE, HOMOLOG OF
Hs.448473	ANKK1	ankyrin repeat and kinase domain containing 1
Hs.435023	ANKMY1	ankyrin repeat and MYND domain containing 1
Hs.239154	ANKRA2	ankyrin repeat, family A (RFXANK-like), 2	ANKRA; RFXANK-LIKE PROTEIN; RFXANK-like 2; Ankyrin-repeat family A protein 2; ANKYRIN REPEAT-CONTAINING PROTEIN, FAMILY A, MEMBER 2
Hs.448589	ANKRD1	ankyrin repeat domain 1 (cardiac muscle)	C-193; CVARP; ALRP; MCARP; cardiac ankyrin repeat protein; cytokine inducible nuclear protein
Hs.164969	ANKRD10	ankyrin repeat domain 10
Hs.122764	ANKRD13	ankyrin repeat domain 13
Hs.77546	ANKRD15	ankyrin repeat domain 15	KIAA0172; KANK; kidney ankyrin repeat-containing protein; ankyrin repeat domain protein 15
Hs.289828	ANKRD16	ankyrin repeat domain 16
Hs.131059	ANKRD17	ankyrin repeat domain 17	FLJ22206; KIAA0697; GTAR; gene trap ankyrin repeat; serologically defined breast cancer antigen NY-BR-16; ankyrin repeat domain protein 17 isoform b; ankyrin repeat domain protein 17 isoform a
Hs.433223	ANKRD19	ankyrin repeat domain 19
Hs.73708	ANKRD2	ankyrin repeat domain 2 (stretch responsive muscle)	AARP; ankyrin-repeat protein
Hs.55565	ANKRD3	ankyrin repeat domain 3	ANKK2; DIK; PKK; EC 2.7.1.-; Serine/threonine-protein kinase ANKRD3; PKC-delta-interacting protein kinase; Ankyrin repeat domain protein 3; ortholog of mouse protien kinase C-associated kinase; putative gene, ankirin like, possible dual-specificity Ser,Thr,Tyr kinase domain (CHROW21); putative gene, ankirin like, possible dual-specificity Ser/Thr/Tyr kinase domain
Hs.70903	ANKRD5	ankyrin repeat domain 5
Hs.30991	ANKRD6	ankyrin repeat domain 6	KIAA0957; diversin; Ankyrin repeat domain protein 6
Hs.371820	ANKRD7	ankyrin repeat domain 7	TSA806; Testis-specific protein TSA806; Ankyrin repeat domain protein 7; testis-specific ankyrin motif containing protein
Hs.432945	ANKRD9	ankyrin repeat domain 9
Hs.435285	ANKS1	ankyrin repeat and SAM domain containing 1	KIAA0229; ankyrin repeat and sterile alpha motif domain containing 1
Hs.62180	ANLN	anillin, actin binding protein (scraps homolog, Drosophila)
Hs.356089	ANP32A	acidic (leucine-rich) nuclear phosphoprotein 32 family, member A	C15orf1; MAPM; PHAPI; PP32; mapmodulin; I1PP2A; PHAP1; LANP; Acidic nuclear phosphoprotein pp32; HLA-DR associated protein I; acidic nuclear phosphoprotein, pp32; inhibitor-1 of protein phosphatase-2A; cerebellar leucine rich acidic nuclear protein; Potent heat-stable protein phosphatase 2A inhibitor I1PP2A; Acidic leucine-rich nuclear phosphoprotein 32 family member A; putative human HLA class I…
Hs.459987	ANP32B	acidic (leucine-rich) nuclear phosphoprotein 32 family, member B	APRIL; PHAPI2; SSP29; PHAPI2 protein; Silver-stainable protein SSP29; H.sapiens mRNA for PHAPI2b protein; acidic protein rich in leucines; Acidic leucine-rich nuclear phosphoprotein 32 family member B
Hs.518929	ANP32C	acidic (leucine-rich) nuclear phosphoprotein 32 family, member C	PP32R1; Tumorigenic protein pp32r1; acidic nuclear phosphoprotein 32C; pp32 related 1; acidic nuclear phosphoprotein, pp32, related, 1; ACIDIC LEUCINE-RICH NUCLEAR PHOSPHOPROTEIN 32 FAMILY, MEMBER C; Acidic leucine-rich nuclear phosphoprotein 32 family member C
Hs.248221	ANP32D	acidic (leucine-rich) nuclear phosphoprotein 32 family, member D	PP32R2; Tumorigenic protein pp32r2; acidic nuclear phosphoprotein 32D; pp32 related 2; acidic nuclear phosphoprotein, pp32, related, 2; Acidic leucine-rich nuclear phosphoprotein 32 family member D; ACIDIC LEUCINE-RICH NUCLEAR PHOSPHOPROTEIN 32 FAMILY, MEMBER D
Hs.385913	ANP32E	acidic (leucine-rich) nuclear phosphoprotein 32 family, member E
Hs.1239	ANPEP	alanyl (membrane) aminopeptidase (aminopeptidase N, aminopeptidase M, microsomal aminopeptidase, CD13, p150)	hAPN; EC 3.4.11.2; Alanyl aminopeptidase; LAP1; gp150; CD13 ANTIGEN; PEPN; CD13; microsomal aminopeptidase; aminopeptidase M; aminopeptidase N; LEUKOCYTE SURFACE ANTIGEN GP150; membrane alanine aminopeptidase precursor; Myeloid plasma membrane glycoprotein CD13
Hs.274520	ANTXR1	anthrax toxin receptor 1	FLJ21776; 2810405N18Rik; TEM8; 2310008J16Rik; FLJ10601; ATR; Anthrax toxin receptor 1 precursor; tumor endothelial marker 8
Hs.5897	ANTXR2	anthrax toxin receptor 2	CMG-2; FLJ31074; CMG2; Capillary morphogenesis protein-2; CAPILLARY MORPHOGENESIS GENE 2; capillary morphogenesis protein 2; Anthrax toxin receptor 2 precursor
Hs.409813	ANUBL1	AN1, ubiquitin-like, homolog (Xenopus laevis)
Hs.287558	ANXA1	annexin A1	P35; ANX1; LPC1; Calpactin II; Chromobindin 9; lipocortin I; Phospholipase A2 inhibitory protein; annexin I (lipocortin I)
Hs.188401	ANXA10	annexin A10	ANX14; annexin 14
Hs.75510	ANXA11	annexin A11	CAP-50; CAP50; ANX11; 56 kDa autoantigen; annexin XI; autoantigen, 56-kD; annexin XI (56kD autoantigen); calcyclin-associated annexin 50
Hs.181107	ANXA13	annexin A13	ISA; ANX13; annexin XIII; annexin, intestine-specific
Hs.462864	ANXA2	annexin A2	ANX2P2; ANX2P3; PAP-IV; ANX2P1; LIP2; LPC2D; LPC2; arylsulfatase B; CAL1H; ANX2L4; Chromobindin 8; ANX2; annexin II; lipocortin II; Placental anticoagulant protein IV; Calpactin I heavy chain; ANNEXIN II, HEAVY CHAIN; Annexin II (lipocortin I); LIP2 ANNEXIN II PSEUDOGENE 1; annexin II (lipocortin II); calpactin I, heavy polypeptide (p36); annexin II (lipocortin II; calpactin I, heavy polypeptide)
Hs.442733	ANXA3	annexin A3	3.1.4.36; PAP-III; ANX3; 35-alpha calcimedin; calcimedin 35-alpha; Inositol 1,2-cyclic phosphate 2-phosphohydrolase; Annexin III (lipocortin III); annexin III (lipocortin III, 1,2-cyclic-inositol-phosphate phosphodiesterase, placental anticoagulant protein III, calcimedin 35-alpha)
Hs.422986	ANXA4	annexin A4	P32.5; PAP-II; PP4-X; P33/41; Lipocortin IV; Endonexin I; ANX4; Chromobindin 4; 35-beta calcimedin; Carbohydrate-binding protein P33/P41; placental anticoagulant protein II; annexin IV (placental anticoagulant protein II)
Hs.145741	ANXA5	annexin A5	PAP-I; VAC-alpha; CBP-I; Vascular anticoagulant-alpha; ENX2; ANX5; Calphobindin I; PP4; annexin 5; Thromboplastin inhibitor; PLACENTAL PROTEIN 4; endonexin II; lipocortin V; anchorin CII; annexin V (endonexin II); placental anticoagulant protein I
Hs.412117	ANXA6	annexin A6	CPB-II; P70; Calphobindin-II; Lipocortin VI; CBP68; ANX6; calelectrin; Protein III; Chromobindin 20; 67 kDa calelectrin; calphobindin II; annexin VI (p68); calcium-binding protein p68; annexin VI isoform 2; annexin VI isoform 1
Hs.386741	ANXA7	annexin A7	synexin; ANX7; SNX; annexin VII isoform 1; annexin VII (synexin); annexin VII isoform 2
Hs.87268	ANXA8	annexin A8	VAC-beta; Vascular anticoagulant-beta; ANX8; annexin VIII; Annexin VII
Hs.463110	ANXA8	annexin A8	VAC-beta; Vascular anticoagulant-beta; ANX8; annexin VIII; Annexin VII
Hs.430324	ANXA9	annexin A9	ANX31, FORMERLY; ANX31; annexin XXXI; annexin 31; ANNEXIN 31, FORMERLY
Hs.82542	AOAH	acyloxyacyl hydrolase (neutrophil)	3.-.-.-; EC 3.1.1.77; Acyloxyacyl hydrolase precursor
Hs.143102	AOC2	amine oxidase, copper containing 2 (retina-specific)	DAO2; EC 1.4.3.6; RAO; Amine oxidase [copper-containing]; RETINA-SPECIFIC AMINE OXIDASE; Retina-specific copper amine oxidase precursor; copper containing 2 (retina-specific); Amine oxidase, copper-containing, 2; copper containing amine oxidase isoform a; copper containing amine oxidase isoform b
Hs.198241	AOC3	amine oxidase, copper containing 3 (vascular adhesion protein 1)	VAP1; EC 1.4.3.6; HPAO; VAP-1; Vascular adhesion protein-1; Membrane copper amine oxidase; HUMAN PLACENTA AMINE OXIDASE; AMINE OXIDASE, COPPER-CONTAINING, 3; copper containing amine oxidase 3 precursor; amine oxidase (copper-containing);copper amine oxidase precursor ;vascular adhesion protein 1
Hs.237691	AOF1	amine oxidase, flavin containing 1
Hs.406238	AOX1	aldehyde oxidase 1	AOH1; EC 1.2.3.1; AO
Hs.331602	AP1B1	adaptor-related protein complex 1, beta 1 subunit	beta-prime-adaptin; BAM22; ADAPTIN, BETA-PRIME; CLAPB2; ADAPTIN, BETA-1; ADTB1; AP105A; beta-adaptin 1; clathrin-associated/assembly/adaptor protein, large, beta 2; adaptin, beta 1 (beta prime); BETA-ADAPTIN-MENINGIOMA GENE ON CHROMOSOME 22; Adaptor protein complex AP-1 beta-1 subunit; ADAPTOR-RELATED PROTEIN COMPLEX 1, BETA-1 SUBUNIT; Golgi adaptor HA1/AP1 adaptin beta subunit; Adapter-related p…
Hs.5344	AP1G1	adaptor-related protein complex 1, gamma 1 subunit	Gamma-adaptin; adaptin, gamma; MGC18255; CLAPG1; ADTG; gamma adaptin; CLATHRIN-ASSOCIATED/ASSEMBLY/ADAPTOR PROTEIN, LARGE, GAMMA-1; Golgi adaptor HA1/AP1 adaptin gamma-1 subunit; clathrin-associated/assembly/adaptor protein, large, gamma 1; ADAPTOR-RELATED PROTEIN COMPLEX 1, GAMMA-1 SUBUNIT; Adaptor protein complex AP-1 gamma-1 subunit; golgi adaptor HA1/AP1 adaptin gamma subunit; Adapter-related…
Hs.343244	AP1G2	adaptor-related protein complex 1, gamma 2 subunit	gamma 2-adaptin; G2AD; gamma2-adaptin; adaptin, gamma-2; clathrin-associated/assembly/adaptor protein, large, gamma-2; Adaptor protein complex AP-1 gamma-2 subunit; ADAPTOR-RELATED PROTEIN COMPLEX 1, GAMMA-2 SUBUNIT; Adapter-related protein complex 1 gamma 2 subunit
Hs.404215	AP1GBP1	AP1 gamma subunit binding protein 1	gamma-synergin; SYNG; SYNERGIN, GAMMA; AP1 GAMMA SUBUNIT-BINDING PROTEIN 1; AP1 gamma subunit binding protein 1 isoform 1; AP1 gamma subunit binding protein 1 isoform 2; adaptor-related protein complex 1 gamma subunit-binding protein 1
Hs.71040	AP1M1	adaptor-related protein complex 1, mu 1 subunit	MU-1A; CLAPM2; CLTNM; clathrin adaptor protein AP47; HA1 47 kDa subunit; clathrin coat assembly protein AP47; ADAPTOR-RELATED PROTEIN COMPLEX 1, MU-1 SUBUNIT; golgi adaptor AP-1 47 kDa protein; clathrin assembly protein complex 1, medium chain; clathrin assembly protein complex AP1, mu subunit
Hs.18894	AP1M2	adaptor-related protein complex 1, mu 2 subunit	MU-1B; Mu-adaptin 2; HSMU1B; Golgi adaptor HA1/AP1 adaptin mu-2 subunit; Adaptor protein complex AP-1 mu-2 subunit; clathrin-associated adaptor medium chain mu2; HA1 47 kDa subunit 2; ADAPTOR-RELATED PROTEIN COMPLEX 1, MU-2 SUBUNIT; AP-mu chain family member mu1B; clathrin coat associated protein AP47 2; clathrin coat assembly protein AP47 2; golgi adaptor AP-1 47 kDa protein; clathrin assembly p…
Hs.418710	AP1S1	adaptor-related protein complex 1, sigma 1 subunit	Sigma-adaptin 1A; AP19; CLAPS1; SIGMA1A; CLATHRIN ADAPTOR PROTEIN 19; HA1 19 kDa subunit; Clathrin coat assembly protein AP19; CLATHRIN ADAPTOR COMPLEX AP1, SIGMA-1A SUBUNIT; clathrin-associated/assembly/adaptor protein, small 1 (19kD); Sigma 1a subunit of AP-1 clathrin; ADAPTOR-RELATED PROTEIN COMPLEX 1, SIGMA-1 SUBUNIT; Golgi adaptor HA1/AP1 adaptin sigma-1A subunit; Adaptor protein complex AP-…
Hs.40368	AP1S2	adaptor-related protein complex 1, sigma 2 subunit	Sigma-adaptin 1B; SIGMA1B; DC22; MGC:1902; CLATHRIN-ASSOCIATED/ASSEMBLY/ADAPTOR PROTEIN, SMALL 1-LIKE; clathrin-associated/assembly/adaptor protein small 1-like; CLATHRIN ADAPTOR COMPLEX AP1, SIGMA-1B SUBUNIT; Sigma 1B subunit of AP-1 clathrin; Golgi adaptor HA1/AP1 adaptin sigma-1B subunit; Adaptor protein complex AP-1 sigma-1B subunit; ADAPTOR-RELATED PROTEIN COMPLEX 1, SIGMA-2 SUBUNIT; Adapter…
Hs.387648	AP1S3	adaptor-related protein complex 1, sigma 3 subunit	sigma 1C adaptin
Hs.296426	AP2A1	adaptor-related protein complex 2, alpha 1 subunit	ADTAA; CLAPA1; Alpha-adaptin A; AP2-ALPHA; CLATHRIN-ASSOCIATED/ASSEMBLY/ADAPTOR PROTEIN, LARGE, ALPHA-1; adaptin, alpha A; CLATHRIN ADAPTOR COMPLEX AP2, ALPHA SUBUNIT; ADAPTOR-RELATED PROTEIN COMPLEX 2, ALPHA-1 SUBUNIT; clathrin-associated/assembly/adaptor protein, large, alpha 1; Adaptor protein complex AP-2 alpha-1 subunit; Adapter-related protein complex 2 alpha 1 subunit; 100 kDa coated vesic…
Hs.19121	AP2A2	adaptor-related protein complex 2, alpha 2 subunit	CLAPA2; DKFZP564D1864; ADTAB; HIP9; KIAA0899; HYPJ; Huntingtin-interacting protein HYPJ; adaptin, alpha B; 100 kDa coated vesicle protein C; clathrin-associated/assembly/adaptor protein, large, alpha 2; ADAPTOR-RELATED PROTEIN COMPLEX 2, ALPHA-2 SUBUNIT; Adapter-related protein complex 2 alpha 2 subunit; alpha-adaptin C; Huntingtin interacting protein J; Plasma membrane adaptor HA2/AP2 adaptin al…
Hs.370123	AP2B1	adaptor-related protein complex 2, beta 1 subunit	AP105B; Beta-adaptin; AP2-BETA; CLAPB1; ADTB2; ADAPTIN, BETA-2; CLATHRIN-ASSOCIATED/ASSEMBLY/ADAPTOR PROTEIN, LARGE, BETA-1; adaptin, beta 2 (beta); ADAPTOR-RELATED PROTEIN COMPLEX 2, BETA-1 SUBUNIT; CLATHRIN ADAPTOR COMPLEX AP2, BETA SUBUNIT; clathrin-associated/assembly/adaptor protein, large, beta 1; Plasma membrane adaptor HA2/AP2 adaptin beta subunit; Adapter-related protein complex 2 beta 1…
Hs.433892	AP2M1	adaptor-related protein complex 2, mu 1 subunit	KIAA0109; CLAPM1; CLATHRIN ADAPTOR PROTEIN 50; Clathrin coat assembly protein AP50; HA2 50 kDA subunit; AP-2 mu 2 chain; clathrin-associated/assembly/adaptor protein, medium 1; Clathrin coat associated protein AP50; clathrin coat adaptor protein AP50; ADAPTOR-RELATED PROTEIN COMPLEX 2, MU-1 SUBUNIT; Plasma membrane adaptor AP-2 50 kDa protein; clathrin adaptor complex AP2, mu subunit; plasma memb…
Hs.119591	AP2S1	adaptor-related protein complex 2, sigma 1 subunit	CLAPS2; AP17-DELTA; AP17; CLATHRIN ADAPTOR PROTEIN AP17; AP17, delta variant; HA2 17 kDa subunit; CLATHRIN-ASSOCIATED/ASSEMBLY/ADAPTOR PROTEIN, SMALL 2, 17-KD; Clathrin coat associated protein AP17; Clathrin coat assembly protein AP17; ADAPTOR-RELATED PROTEIN COMPLEX 2, SIGMA-1 SUBUNIT; CLATHRIN ADAPTOR COMPLEX AP2, SIGMA SUBUNIT; clathrin-associated/assembly/adaptor protein, small 2 (17kD); clat…
Hs.446648	AP3B1	adaptor-related protein complex 3, beta 1 subunit	Beta-3A-adaptin; ADTB3; HPS2; ADTB3A; beta3A-adaptin; ADAPTIN, BETA-3A; Beta-adaptin 3A; HPS; HPS2 GENE; PEARL, MOUSE, HOMOLOG OF; AP-3 complex beta-3A subunit; ADAPTOR-RELATED PROTEIN COMPLEX 3, BETA-1 SUBUNIT; Adapter-related protein complex 3 beta 1 subunit
Hs.199593	AP3B2	adaptor-related protein complex 3, beta 2 subunit	Beta-3B-adaptin; NAPTB; Beta-adaptin 3B; AP-3 complex beta-3B subunit; Neuron-specific vesicle coat protein beta-NAP; NEURONAL ADAPTIN-LIKE PROTEIN, BETA SUBUNIT; Neuronal adaptin-like protein, beta-subunit; ADAPTOR-RELATED PROTEIN COMPLEX 3, BETA-2 SUBUNIT; Adapter-related protein complex 3 beta 2 subunit; neuron-specific vesicle coat protein and cerebellar degeneration antigen (beta-NAP)
Hs.512815	AP3D1	adaptor-related protein complex 3, delta 1 subunit	Delta-adaptin 3; ADTD; adaptin, delta; GARNET, DROSOPHILA, HOMOLOG OF; MOCHA, MOUSE, HOMOLOG OF; ADAPTOR-RELATED PROTEIN COMPLEX 3, DELTA-1 SUBUNIT; Adapter-related protein complex 3 delta 1 subunit; Human AP-3 complex delta subunit mRNA, complete cds
Hs.298442	AP3M1	adaptor-related protein complex 3, mu 1 subunit	mu-adaptin 3A; AP-3 adapter complex mu3A subunit; Adapter-related protein complex 3 mu 1 subunit
Hs.77770	AP3M2	adaptor-related protein complex 3, mu 2 subunit	CLAPM2; AP47B; CLA20; HA1 47kDA subunit homolog 2; clathrin-associated protein AP47 homolog 2; HA1 47 kDa subunit homolog 2; Adapter-related protein complex 3 mu 2 subunit; Clathrin coat associated protein AP47 homolog 2; clathrin coat assembly protein AP47 homolog 2; golgi adaptor AP-1 47 kDA protein homolog 2; clathrin assembly protein assembly protein complex 1 medium chain homolog 2
Hs.406191	AP3S1	adaptor-related protein complex 3, sigma 1 subunit	CLAPS3; clathrin-associated/assembly/adaptor protein, small 3 (22kD); clathrin-associated/assembly/adaptor protein, small 3, 22-kD; Sigma3A; CLATHRIN ADAPTOR COMPLEX AP3, SIGMA-3A SUBUNIT
Hs.154782	AP3S2	adaptor-related protein complex 3, sigma 2 subunit	AP3S3; FLJ35955; adaptor complex sigma3B; clathrin-associated/assembly/adaptor protein, small 4, 22-kD; ADAPTOR-RELATED PROTEIN COMPLEX 3, SIGMA-2 SUBUNIT; CLATHRIN ADAPTOR COMPLEX AP3, SIGMA-3B SUBUNIT
Hs.130858	AP4B1	adaptor-related protein complex 4, beta 1 subunit	BETA-4; Beta subunit of AP-4; AP-4 adapter complex beta subunit; ADAPTOR-RELATED PROTEIN COMPLEX 4, BETA-1 SUBUNIT; beta 4 subunit of AP-4; Adapter-related protein complex 4 beta 1 subunit; Highly similar to BETA-ADAPTIN [Homo sapiens; Rattus norvegicus; Bos taurus]
Hs.413366	AP4E1	adaptor-related protein complex 4, epsilon 1 subunit	AP-4-EPSILON; adaptor-related protein complex AP-4 epsilon; ADAPTOR-RELATED PROTEIN COMPLEX 4, EPSILON-1 SUBUNIT
Hs.194703	AP4M1	adaptor-related protein complex 4, mu 1 subunit	MUARP2; MU-ARP2; MU-4; Mu-adaptin-related protein 2; mu-adaptin-related protein-2; mu subunit of AP-4; AP-4 adapter complex mu subunit; ADAPTOR-RELATED PROTEIN COMPLEX 4, MU-1 SUBUNIT; mu-adaptin-related protein-2; mu subunit of AP-4; Adapter-related protein complex 4 mu 1 subunit; adaptor-related protein complex AP-4 mu4 subunit
Hs.496614	AP4S1	adaptor-related protein complex 4, sigma 1 subunit	CLA20; CLAPS4; AP47B; Sigma subunit of AP-4; clathrin-associated/assembly/adaptor protein, sigma 4; AP-4 adapter complex sigma subunit; ADAPTOR-RELATED PROTEIN COMPLEX 4, SIGMA-1 SUBUNIT; Adapter-related protein complex 4 sigma 1 subunit
Hs.405945	APA1	likely ortholog of mouse another partner for ARF 1	ZNF410; zinc finger protein 410
Hs.153884	APACD	ATP binding protein associated with cell differentiation	Protein 1-4
Hs.373575	APAF1	apoptotic protease activating factor	KIAA0413; CED4; apoptotic protease activating factor isoform b; apoptotic protease activating factor isoform c; apoptotic protease activating factor isoform d; apoptotic protease activating factor isoform e; apoptotic protease activating factor 1; apoptotic protease activating factor isoform a
Hs.4880	APBA1	amyloid beta (A4) precursor protein-binding, family A, member 1 (X11)	Mint-1; X11A; MINT1; X11; D9S411E; Adapter protein X11alpha; VERTEBRATE LIN10 HOMOLOG; neuron-specific X11 protein; adaptor protein X11alpha; neuronal munc18-1-interacting protein 1; phosphotyrosine-binding/-interacting domain (PTB)-bearing protein; Amyloid beta A4 precursor protein-binding family A member 1; amyloid beta A4 precursor protein-binding, family A, member 1
Hs.26468	APBA2	amyloid beta (A4) precursor protein-binding, family A, member 2 (X11-like)	Mint-2; MINT2; MGC:14091; X11L; D15S1518E; LIN-10; X11-like protein; adapter protein X11beta; neuron-specific X11L protein; phosphotyrosine-binding/-interacting domain (PTB)-bearing protein; neuronal munc18-1-interacting protein 2; Amyloid beta A4 precursor protein-binding family A member 2; amyloid beta A4 precursor protein-binding, family A, member 2
Hs.324104	APBA2BP	amyloid beta (A4) precursor protein-binding, family A, member 2 binding protein
Hs.17528	APBA3	amyloid beta (A4) precursor protein-binding, family A, member 3 (X11-like 2)	Mint-3; mint3; MGC:15815; X11L2; neuron-specific X11L2 protein; MINT3, RAT, HOMOLOG OF; X11-like 2 protein; adapter protein X11gamma; neuronal munc18-1-interacting protein 3; phosphotyrosine-binding/-interacting domain (PTB)-bearing protein; MUNC18-1-INTERACTING PROTEIN 3, RAT, HOMOLOG OF; Highly similar to NEURON-SPECIFIC X11 PROTEIN [Homo sapiens]; AMYLOID BETA A4 PRECURSOR PROTEIN-BINDING, FAM…
Hs.378063	APBB1	amyloid beta (A4) precursor protein-binding, family B, member 1 (Fe65)	MGC:9072; Fe65 protein; RIR; FE65; stat-like protein; adaptor protein FE65a2; Amyloid beta A4 precursor protein-binding family B member 1; amyloid beta A4 precursor protein-binding, family B, member 1; amyloid beta A4 precursor protein-binding, family B, member 1 isoform E9; amyloid beta A4 precursor protein-binding, family B, member 1 isoform delta E9
Hs.397115	APBB1IP	amyloid beta (A4) precursor protein-binding, family B, member 1 interacting protein
Hs.324125	APBB2	amyloid beta (A4) precursor protein-binding, family B, member 2 (Fe65-like)	MGC35575; Fe65-like; FE65L1; Fe65-like protein; FE65-LIKE 1; FE65L; Amyloid beta A4 precursor protein-binding family B member 2; amyloid beta A4 precursor protein-binding, family B, member 2
Hs.319124	APBB3	amyloid beta (A4) precursor protein-binding, family B, member 3	FE65-LIKE 2; FE65L2; FE65-like protein 2; amyloid precursor interacting protein; Amyloid beta A4 precursor protein-binding family B member 3; amyloid beta precursor protein-binding, family B, member 3 isoform e; amyloid beta precursor protein-binding, family B, member 3 isoform f; amyloid beta precursor protein-binding, family B, member 3 isoform a; amyloid beta precursor protein-binding, family …
Hs.75081	APC	adenomatosis polyposis coli	AAPC; GS; FPC; APC protein; DP3; FAP; DP2.5; DP2; FAMILIAL ADENOMATOUS POLYPOSIS; FAP GARDNER SYNDROME; POLYPOSIS, ADENOMATOUS INTESTINAL; ADENOMATOUS POLYPOSIS COLI, ATTENUATED; Adenomatous polyposis coli protein; 'DELETED IN POLYPOSIS' 2.5; ADENOMATOUS POLYPOSIS OF THE COLON; FAMILIAL POLYPOSIS OF THE COLON
Hs.410760	APC10	anaphase-promoting complex subunit 10	ANAPC10-PENDING; DOC1; DKFZP564L0562; anaphase-promoting complex 10
Hs.374481	APCDD1	adenomatosis polyposis coli down-regulated 1	APC, DOWNREGULATED BY, 1
Hs.446376	APCL	adenomatous polyposis coli like	APC2
Hs.1957	APCS	amyloid P component, serum	PTX2; pentaxin-related; SAP; 9.5S alpha-1-glycoprotein; Serum amyloid P-component precursor; serum amyloid P component precursor; amyloid P component, serum; pentaxin-related
Hs.21639	APEG1	aortic preferentially expressed protein 1	APEG-1; KIAA1297; SPEG; MGC12676; aortic preferentially expressed gene 1; aortic preferentially expressed protein 1; nuclear protein, marker for differentiated aortic smooth muscle and down-regulated with vascular injury
Hs.221589	APEH	N-acylaminoacyl-peptide hydrolase	AARE; EC 3.4.19.1; acylaminoacyl-peptidase; N-ACYLAMINOACYLPEPTIDE HYDROLASE; Acylamino-acid-releasing enzyme; ACPH; OPH; D3S48E; APH; DNF15S2 protein; MGC2178; oxidized protein hydrolase
Hs.73722	APEX1	APEX nuclease (multifunctional DNA repair enzyme) 1	APEX; EC 4.2.99.18; APEN; REF-1; APE; REF1; HAP1; APX; REF-1 protein; APE1; REDOX FACTOR 1; AP lyase; AP endonuclease 1; apurinic/apyrimidinic exonuclease; HUMAN APURINIC ENDONUCLEASE 1; apurinic/apyrimidinic (abasic) endonuclease; multifunctional DNA repair enzyme; deoxyribonuclease (apurinic or apyrimidinic); AP endonuclease class I; DNA-(apurinic or apyrimidinic site) lyase
Hs.154149	APEX2	APEX nuclease (apurinic/apyrimidinic endonuclease) 2	APE2; XTH2; APEXL2; APEX nuclease-like 2; apurinic/apyrimidinic endonuclease-like 2; apurinic/apyrimidinic endonuclease 2
Hs.135554	APG-1	heat shock protein (hsp110 family)	OSP94; APG1; Osmotic stress protein 94; heat shock protein apg-1; Heat shock 70-related protein APG-1
Hs.410732	APG10L	APG10 autophagy 10-like (S. cerevisiae)
Hs.264482	APG12L	APG12 autophagy 12-like (S. cerevisiae)	APG12-like; HAPG12; Autophagy protein 12-like; Apg12 (autophagy, yeast) homolog
Hs.26367	APG3	autophagy Apg3p/Aut1p-like
Hs.283610	APG4B	autophagin-1	AUTL1; MGC1353; DKFZp586D1822; KIAA0943; cysteine endopeptidase AUT-like isoform a; cysteine endopeptidase AUT-like isoform b
Hs.11171	APG5L	APG5 autophagy 5-like (S. cerevisiae)	APG5-like; POT1; ASP; Apoptosis-specific protein; hAPG5; Autophagy protein 5-like; apoptosis specific protein; APG5 (autophagy 5, S. cerevisiae)-like; AUTOPHAGY 5, S. CEREVISIAE, HOMOLOG OF
Hs.278607	APG7L	APG7 autophagy 7-like (S. cerevisiae)	GSA7; ubiquitin activating enzyme E1-like protein
Hs.108408	APH-1A	likely ortholog of C. elegans anterior pharynx defective 1A	APH1A; ANTERIOR PHARYNX DEFECTIVE 1, C. ELEGANS, HOMOLOG OF, A
Hs.444340	API5	apoptosis inhibitor 5	API5L1; AAC-11; API5-like 1; fibroblast growth factor 2-interacting factor 2
Hs.303084	APLN	apelin	APJ RECEPTOR LIGAND; peptide ligand for APJ receptor
Hs.74565	APLP1	amyloid beta (A4) precursor-like protein 1	APLP-1; APLP; AMYLOID PRECURSOR-LIKE PROTEIN 1; Amyloid-like protein 1 precursor; AMYLOID BETA A4 PRECURSOR-LIKE PROTEIN 1
Hs.279518	APLP2	amyloid beta (A4) precursor-like protein 2	CDEI-BINDING PROTEIN; APPH; APPL2; CDEBP; SPERM MEMBRANE PROTEIN; CDEI-box binding protein; Amyloid protein homolog; Amyloid-like protein 2 precursor; AMYLOID PRECURSOR-LIKE PROTEIN 2; amyloid precursor protein homolog HSD-2; AMYLOID BETA A4 PRECURSOR-LIKE PROTEIN 2
Hs.80485	APM1	adipose most abundant gene transcript 1	Adiponectin precursor; adiponectin; ADIPOQ; APM-1; GBP28; ACRP30; GELATIN-BINDING PROTEIN, 28-KD; 30 kDa adipocyte complement-related protein; ADIPOCYTE-SPECIFIC SECRETORY PROTEIN ADIPONECTIN DEFICIENCY
Hs.511763	APM2	adipose specific 2	Adipose most abundant gene transcript 2
Hs.12152	APMCF1	APMCF1 protein
Hs.93194	APOA1	apolipoprotein A-I	Apo-AI; Apolipoprotein A-I precursor; APOLIPOPROTEIN OF HIGH DENSITY LIPOPROTEIN APOA1/APOC3 FUSION GENE
Hs.446535	APOA1BP	apolipoprotein A-I binding protein
Hs.237658	APOA2	apolipoprotein A-II	Apo-AII; ApoA-II; Apolipoprotein A-II precursor
Hs.1247	APOA4	apolipoprotein A-IV	Apo-AIV; Apolipoprotein A-IV precursor
Hs.283923	APOA5	apolipoprotein A-V	APOAV
Hs.289049	APOAL	apolipoprotein A-like
Hs.280226	APOB	apolipoprotein B (including Ag(x) antigen)	FHBL1; APOB48; APOB APOB100; apoB-100; FLDB; apoB-48; Ag LIPOPROTEIN TYPES; apolipoprotein B precursor; APOLIPOPROTEIN B ALLOTYPES; ACANTHOCYTOSIS WITH HYPOBETALIPOPROTEINEMIA; HYPOBETALIPOPROTEINEMIA, FAMILIAL, 1; Apolipoprotein B-100 precursor; ABETALIPOPROTEINEMIA, NORMOTRIGLYCERIDEMIC, STEINBERG TYPE; Apo B-100) [Contains: Apolipoprotein B-48 (Apo B-48
Hs.200333	APOB48R	apolipoprotein B48 receptor
Hs.560	APOBEC1	apolipoprotein B mRNA editing enzyme, catalytic polypeptide 1	HEPR; APOBEC-1; CDAR1; BEDP; EC 3.5.4.-; APOLIPOPROTEIN B mRNA-EDITING ENZYME, CATALYTIC POLYPEPTIDE 1; apolipoprotein B mRNA editing enzyme isoform 2; apolipoprotein B mRNA editing enzyme isoform 1
Hs.227457	APOBEC2	apolipoprotein B mRNA editing enzyme, catalytic polypeptide-like 2	APOBEC1-LIKE; ARP1; ARCD1; EC 3.5.4.-; Probable C->U editing enzyme APOBEC-2; APOLIPOPROTEIN B mRNA-EDITING ENZYME, CATALYTIC POLYPEPTIDE-LIKE 2; apolipoprotein B mRNA editing enzyme, catalytic polypeptide 2
Hs.348983	APOBEC3A	apolipoprotein B mRNA editing enzyme, catalytic polypeptide-like 3A	PHRBN; EC 3.5.4.-; ARP3; phorbolin 1; phorbolin I; Probable C->U editing enzyme APOBEC-3A; APOLIPOPROTEIN B mRNA-EDITING ENZYME, CATALYTIC POLYPEPTIDE-LIKE 3A
Hs.226307	APOBEC3B	apolipoprotein B mRNA editing enzyme, catalytic polypeptide-like 3B	APOBEC1L; ARP4; phorbolin-1-related; FLJ21201; ARCD3; PHRBNL; DJ742C19.2; phorbolin 2; phorbolin 3; PHORBOLIN 1-RELATED PROTEIN; APOLIPOPROTEIN B mRNA-EDITING ENZYME, CATALYTIC POLYPEPTIDE-LIKE 3B
Hs.441124	APOBEC3C	apolipoprotein B mRNA editing enzyme, catalytic polypeptide-like 3C	PBI; MGC19485; APOBEC1L; ARDC2; bK150C2.3; ARDC4; ARP5; APOLIPOPROTEIN B mRNA-EDITING ENZYME, CATALYTIC POLYPEPTIDE-LIKE 3C
Hs.303014	APOBEC3D	apolipoprotein B mRNA editing enzyme, catalytic polypeptide-like 3D
Hs.337667	APOBEC3F	apolipoprotein B mRNA editing enzyme, catalytic polypeptide-like 3F
Hs.286849	APOBEC3G	apolipoprotein B mRNA editing enzyme, catalytic polypeptide-like 3G	CEM15; FLJ12740; bK150C2.7; dJ494G10.1; PHORBOLIN-LIKE PROTEIN MDS019; APOLIPOPROTEIN B mRNA-EDITING ENZYME, CATALYTIC POLYPEPTIDE-LIKE 3G
Hs.268571	APOC1	apolipoprotein C-I	Apo-CI; Apolipoprotein C-I precursor
Hs.75615	APOC2	apolipoprotein C-II	APC2; Apo-CII; Apolipoprotein C-II precursor
Hs.73849	APOC3	apolipoprotein C-III	Apo-CIII; Apolipoprotein C-III precursor
Hs.491896	APOC4	apolipoprotein C-IV	Apo-CIV; Apolipoprotein C-IV precursor
Hs.75736	APOD	apolipoprotein D	Apo-D; Apolipoprotein D precursor
Hs.110675	APOE	apolipoprotein E	BROAD-BETALIPOPROTEINEMIA; FLOATING-BETALIPOPROTEINEMIA; Apo-E; HYPERLIPOPROTEINEMIA, TYPE III; Apolipoprotein E precursor; FAMILIAL HYPERBETA- AND PREBETALIPOPROTEINEMIA; FAMILIAL HYPERCHOLESTEROLEMIA WITH HYPERLIPEMIA; HYPERLIPEMIA WITH FAMILIAL HYPERCHOLESTEROLEMIC XANTHOMATOSIS; DYSBETALIPOPROTEINEMIA DUE TO DEFECT IN APOLIPOPROTEIN E-d; APOE APOLIPOPROTEIN E, DEFICIENCY OR DEFECT OF
Hs.2388	APOF	apolipoprotein F	Apo-F; Apolipoprotein F precursor; apolipoprrotein F
Hs.1252	APOH	apolipoprotein H (beta-2-glycoprotein I)	Beta(2)GPI; B2GPI; Apo-H; B2G1; APC inhibitor; BG; Beta-2-glycoprotein I precursor; GLYCOPROTEIN: BETA-2-GLYCOPROTEIN I; Activated protein C-binding protein
Hs.114309	APOL1	apolipoprotein L, 1	APO-L; APOL; APOL-I; Apolipoprotein L1 precursor; apolipoprotein L-I; apolipoprotein L1; apolipoprotein L1 isoform a precursor; apolipoprotein L1 isoform b precursor
Hs.398037	APOL2	apolipoprotein L, 2	APOL-II; apolipoprotein L-II; apolipoprotein L2
Hs.241535	APOL3	apolipoprotein L, 3	CG12_1; ApoL-III; Apolipoprotein L3; APOLIII; apolipoprotein L-III; TNF-inducible protein CG12-1
Hs.115099	APOL4	apolipoprotein L, 4	APOL-IV; APOLIPOPROTEIN L-IV
Hs.326561	APOL5	apolipoprotein L, 5	APOL-V; APOLIPOPROTEIN L-V
Hs.257352	APOL6	apolipoprotein L, 6	APOL-VI; APOLIPOPROTEIN L-VI
Hs.247323	APOM	apolipoprotein M	Apo-M; MGC:22400; HSPC336; G3a; NG20; NG20-like protein
Hs.177486	APP	amyloid beta (A4) precursor protein (protease nexin-II, Alzheimer disease)	PN2; AAA; ABETA; AD1; CVAP; amyloid beta-peptide; ALZHEIMER DISEASE 1; CVAP PROTEASE NEXIN II; CEREBRAL VASCULAR AMYLOID PEPTIDE; AMYLOID BETA A4 PRECURSOR PROTEIN; Amyloid beta (A4) precursor protein; AMYLOID OF AGING AND ALZHEIMER DISEASE; human mRNA for amyloid A4 precursor of Alzheimer's disease (CHROW21)
Hs.418162	APPBP1	amyloid beta precursor protein binding protein 1, 59kDa	DKFZP434P241; A-116A10.1; amyloid protein-binding protein 1; amyloid beta precursor protein-binding protein 1
Hs.84084	APPBP2	amyloid beta precursor protein (cytoplasmic tail) binding protein 2	PAT1; KIAA0228; HS.84084; amyloid beta precursor protein-binding protein 2; protein interacting with APP tail 1; amyloid beta precursor protein (cytoplasmic tail)-binding protein 2
Hs.27413	APPL	adaptor protein containing pH domain, PTB domain and leucine zipper motif	AKT2 INTERACTOR; signaling adaptor protein DIP13alpha; ADAPTOR PROTEIN CONTAINING PH DOMAIN, PTB DOMAIN, AND LEUCINE ZIPPER MOTIF
Hs.434887	APRG1	AP20 region protein
Hs.168625	APRIN	androgen-induced proliferation inhibitor	AS3; CG008; FLJ23236; KIAA0979; androgen-induced shutoff 3; ANDROGEN-INDUCED PROSTATE PROLIFERATIVE SHUTOFF-ASSOCIATED PROTEIN; androgen-induced prostate proliferative shutoff associated protein
Hs.28914	APRT	adenine phosphoribosyltransferase	DHA-UROLITHIASIS; AMP; transphosphoribosidase; APRT DEFICIENCY; EC 2.4.2.7; AMP pyrophosphorylase; APRT 2,8-@DIHYDROXYADENINE UROLITHIASIS; AMP diphosphorylase
Hs.371366	APS	adaptor protein with pleckstrin homology and src homology 2 domains	ADAPTOR PROTEIN CONTAINING PH AND SH2 DOMAINS
Hs.444529	APTX	aprataxin	FLJ20157
Hs.2391	APXL	apical protein-like (Xenopus laevis)	APXL protein; Apical-like protein; HSAPXL; apical protein of Xenopus-like; apical protein, Xenopus laevis-like; APX, XENOPUS, HOMOLOG OF; APX homolog of Xenopus
Hs.352292	APXL2	apical protein 2
Hs.76152	AQP1	aquaporin 1 (channel-forming integral protein, 28kDa)	Aquaporin-CHIP; AQP-1; HGNC:2177; AQP-CHIP; CHIP28; CO; MGC26324; Urine water channel; Colton blood group; CHANNEL-LIKE INTEGRAL MEMBRANE PROTEIN, 28-KD; aquaporin 1 (channel-forming integral protein, 28kD); Aquaporin-1 (channel-forming integral protein, 28kDa); Water channel protein for red blood cells and kidney proximal tubule
Hs.259048	AQP10	aquaporin 10
Hs.312529	AQP11	aquaporin 11
Hs.525983	AQP12	aquaporin 12
Hs.130730	AQP2	aquaporin 2 (collecting duct)	WCH-CD; aquaporin-CD; AQP-CD; MGC34501; ADH water channel; collecting duct water channel protein; Water channel protein for renal collecting duct
Hs.234642	AQP3	aquaporin 3
Hs.315369	AQP4	aquaporin 4	WCH4; HMIWC2; MIWC; mercurial-insensitive water channel; aquaporin 4 isoform b; aquaporin 4 isoform a
Hs.298023	AQP5	aquaporin 5	Aquaporin-5
Hs.54505	AQP6	aquaporin 6, kidney specific	AQP2L; Aquaporin-2 like; Aquaporin-6, kidney specific; aquaporin 6 isoform 1; aquaporin 6 isoform 2; aquaporin 2-like, kidney specific; Human kidney water channel (hKID) mRNA, complete cds
Hs.455323	AQP7	aquaporin 7	AQUAPORIN, ADIPOSE; AQP7L; AQPap; AQP9; Aquaporin-7 like; aquaporin adipose; aquaporin 7-like (aquaporin adipose); Homo sapiens mRNA for aquaporin 6, complete cds
Hs.176658	AQP8	aquaporin 8
Hs.104624	AQP9	aquaporin 9	SSC1; Small solute channel 1
Hs.129952	AQR	likely ortholog of mouse aquarius	KIAA0560
Hs.99915	AR	androgen receptor (dihydrotestosterone receptor; testicular feminization; spinal and bulbar muscular atrophy; Kennedy disease)	HUMARA; SBMA; DHTR; NR3C4; SMAX1; AIS; TFM; KD; dihydrotestosterone receptor
Hs.423807	ARAF1	v-raf murine sarcoma 3611 viral oncogene homolog 1	2.7.1.-; A-raf-1; ONCOGENE PKS2; EC 2.7.1.37; PKS2; RAFA1; Proto-oncogene Pks; A-RAF; Oncogene ARAF1; A-Raf proto-oncogene serine/threonine-protein kinase
Hs.25277	ARAP3	ARF-GAP, RHO-GAP, ankyrin repeat and plekstrin homology domains-containing protein 3	ARF-GAP, RHO-GAP, ANKYRIN REPEAT, AND PLECKSTRIN HOMOLOGY DOMAINS-CONTAINING PROTEIN 3
Hs.40888	ARC	activity-regulated cytoskeleton-associated protein	KIAA0278
Hs.410753	ARCH	archease
Hs.33642	ARCN1	archain 1	HGNC:2233; COPD; Delta-coat protein; Coatomer delta subunit; coatomer protein delta-COP; coatomer protein complex, subunit delta; archain vesicle transport protein 1
Hs.433291	ARD1	ARD1 homolog, N-acetyltransferase (S. cerevisiae)	TE2; EC 2.3.1.-; DXS707; N-ACETYLTRANSFERASE ARD1, S. CEREVISIAE, HOMOLOG OF; N-acetyltransferase, homolog of S. cerevisiae ARD1; N-terminal acetyltransferase complex ARD1 subunit homolog; N-acetyltransferase ARD1, human homolog of
Hs.270833	AREG	amphiregulin (schwannoma-derived growth factor)	amphiregulin preproprotein; AR; MGC13647; CRDGF; SDGF; Amphiregulin precursor; schwannoma-derived growth factor; colorectum cell-derived growth factor
Hs.286221	ARF1	ADP-ribosylation factor 1
Hs.119177	ARF3	ADP-ribosylation factor 3
Hs.435639	ARF4	ADP-ribosylation factor 4
Hs.183153	ARF4L	ADP-ribosylation factor 4-like	ARL6; ADP-ribosylation factor-like 6; ADP-ribosylation factor-like protein 4L
Hs.430657	ARF5	ADP-ribosylation factor 5
Hs.89474	ARF6	ADP-ribosylation factor 6
Hs.792	ARFD1	ADP-ribosylation factor domain protein 1, 64kDa	RNF46; ARD1; Tripartite motif protein 23; GTP-binding protein ARD-1; tripartite motif protein TRIM23; ARF domain protein 1; ADP-ribosylation factor domain protein 1 isoform gamma; ADP-ribosylation factor domain protein 1 isoform alpha; Human nucleotide binding protein mRNA, complete cds; ADP-ribosylation factor domain protein 1 isoform beta
Hs.25584	ARFGAP1	ADP-ribosylation factor GTPase activating protein 1	FLJ10767; bA261N11.3; ARF1 GAP; MGC39924; HRIHFB2281; ARF1GAP; GAP protein; ARF1-directed GTPase-activating protein; ADP-ribosylation factor 1 GTPase activating protein
Hs.13014	ARFGAP3	ADP-ribosylation factor GTPase activating protein 3	ARFGAP1; ADP-ribosylation factor GTPase activating protein 1
Hs.310323	ARFGEF2	ADP-ribosylation factor guanine nucleotide-exchange factor 2 (brefeldin A-inhibited)	ARFGEP2; dJ1164I10.1; BIG2; Brefeldin A-inhibited GEP 2; brefeldin A-inhibited guanine nucleotide-exchange protein 2; BREFELDIN A-INHIBITED GUANINE NUCLEOTIDE EXCHANGE PROTEIN 2
Hs.416089	ARFIP1	ADP-ribosylation factor interacting protein 1 (arfaptin 1)	HSU52521; arfaptin 1
Hs.75139	ARFIP2	ADP-ribosylation factor interacting protein 2 (arfaptin 2)	POR1 protein; POR1; partner of RAC1 (arfaptin 2)
Hs.389277	ARFRP1	ADP-ribosylation factor related protein 1	ARP-PEN; ARP1; ARP; ARF-related protein; ADP-ribosylation factor-related protein 1
Hs.440934	ARG1	arginase, liver	Liver-type arginase; Arginase 1; EC 3.5.3.1; A-I; arginase, type I
Hs.172851	ARG2	arginase, type II	Kidney-type arginase; Non-hepatic arginase; A-II; EC 3.5.3.1; kidney arginase; L-arginine ureahydrolase; nonhepatic arginase; L-arginine amidinohydrolase; Arginase II, mitochondrial precursor; arginase, type II precursor
Hs.401954	ARG99	ARG99 protein
Hs.445072	ARGBP2	Arg/Abl-interacting protein ArgBP2	KIAA0777; Arg binding protein 2; Arg/Abl-interacting protein 2 isoform 1; Arg/Abl-interacting protein 2 isoform 2
Hs.184482	ARH	LDL receptor adaptor protein	DKFZp586D0624; ARH2; MGC34705; FHCB1; FHCB2; AUTOSOMAL RECESSIVE HYPERCHOLESTEROLEMIA GENE
Hs.77273	ARHA	ras homolog gene family, member A	RHOH12; RhoA; Rho12; ARH12; Transforming protein RhoA; Aplysia ras-related homolog 12; Ras homolog gene family, member A (oncogene RHO H12)
Hs.406064	ARHB	ras homolog gene family, member B	RHOH6; RHOB; ARH6; Transforming protein RhoB; oncogene RHO H6; Aplysia RAS-related homolog 6
Hs.179735	ARHC	ras homolog gene family, member C	ARH9; RHOH9; RhoC; Transforming protein RhoC; Aplysia ras-related homolog 9; Aplysia RAS-related homolog 9 (oncogene RHO H9); RAS homolog gene family, member C (oncogene RHO H9)
Hs.21894	ARHCL1	ras homolog gene family, member C like 1
Hs.15114	ARHD	ras homolog gene family, member D	RHOM; RHOHP1; Rho; ras homolog D; Rho-related protein HP1; Rho-related GTP-binding protein RhoD; Human DNA for rhoHP1, complete cds; ras homolog gene family, member A
Hs.6838	ARHE	ras homolog gene family, member E	RhoE; Rho8; RND3; Rho-related GTP-binding protein RhoE
Hs.512618	ARHF	ras homolog gene family, member F (in filopodia)
Hs.75082	ARHG	ras homolog gene family, member G (rho G)	Sid10750; RhoG; Rho-related GTP-binding protein RhoG; RAS HOMOLOG GENE G
Hs.138860	ARHGAP1	Rho GTPase activating protein 1	p50-rhoGAP; CDC42GA1; RHOGAP1; p50rhoGAP; CDC42GAP; Rho-GTPase-activating protein 1; GTPase-activating protein rhoOGAP; GTPase-ACTIVATING PROTEIN, RHO, 1; CDC42 GTPase-activating protein; CDC42 GTPase activating protein 1; Rho-related small GTPase protein activator
Hs.172652	ARHGAP11A	KIAA0013 gene product
Hs.396643	ARHGAP12	Rho GTPase activating protein 12
Hs.433597	ARHGAP15	Rho GTPase activating protein 15
Hs.413282	ARHGAP18	Rho GTPase activating protein 18
Hs.80305	ARHGAP19	Rho GTPase activating protein 19
Hs.6136	ARHGAP20	Rho GTPase activating protein 20
Hs.414164	ARHGAP21	Rho GTPase activating protein 21
Hs.3109	ARHGAP4	Rho GTPase activating protein 4	rhoGAPC1; rhoGAP-C1; KIAA0131; rhoGAP C1; RGC1; RhoGAP4; p115; Rho-GTPase-activating protein 4; GTPase-ACTIVATING PROTEIN, RHO, 4; Rho-GAP hematopoietic protein C1
Hs.409546	ARHGAP5	Rho GTPase activating protein 5	p190-B; RhoGAP5; Rho-GTPase-activating protein 5; GTPase-ACTIVATING PROTEIN, RHO, 5
Hs.250830	ARHGAP6	Rho GTPase activating protein 6	rhoGAPX-1; RHOGAP6; Rho-GTPase-activating protein 6; GTPase-ACTIVATING PROTEIN, RHO, 6; Rho-type GTPase-activating protein RhoGAPX-1; Rho GTPase activating protein 6 isoform 4; Rho GTPase activating protein 6 isoform 5; Rho GTPase activating protein 6 isoform 1; Rho GTPase activating protein 6 isoform 2; Rho GTPase activating protein 6 isoform 3
Hs.102336	ARHGAP8	Rho GTPase activating protein 8	FLJ20185; BPGAP1; BCH domain-containing Cdc42GAP-like protein; Rho GTPase activating protein 8 isoform 5; Rho GTPase activating protein 8 isoform 1; Rho GTPase activating protein 8 isoform 2; Rho GTPase activating protein 8 isoform 3; Rho GTPase activating protein 8 isoform 4
Hs.437126	ARHGAP9	Rho GTPase activating protein 9
Hs.159161	ARHGDIA	Rho GDP dissociation inhibitor (GDI) alpha	Rho-GDI alpha; RHOGDI; GDIA1; Rho GDI 1; Rho GDP-dissociation inhibitor 1; RHO GDP-DISSOCIATION INHIBITOR ALPHA; GDP-DISSOCIATION INHIBITOR, APLYSIA RAS-RELATED 1
Hs.292738	ARHGDIB	Rho GDP dissociation inhibitor (GDI) beta	GDID4; Ly-GDI; GDIA2; LYGDI; RAP1GN1; Rho-GDI beta; GDP-DISSOCIATION INHIBITOR D4; RHO GDP-DISSOCIATION INHIBITOR BETA; Rho GDI 2; Rho GDP-dissociation inhibitor 2
Hs.121516	ARHGDIG	Rho GDP dissociation inhibitor (GDI) gamma	RHOGDI-GAMMA; Rho-GDI gamma; Rho GDI 3; RhoGDI gamma; RHO GDP-DISSOCIATION INHIBITOR GAMMA; Rho GDP-dissociation inhibitor 3
Hs.278186	ARHGEF1	Rho guanine nucleotide exchange factor (GEF) 1	LBCL2; SUB1.5; p115-RhoGEF; 115-kD protein; mouse Lsc homolog; GUANINE NUCLEOTIDE EXCHANGE FACTOR, 115-KD; Rho guanine nucleotide exchange factor 1 isoform 1; Rho guanine nucleotide exchange factor 1 isoform 2; Rho guanine nucleotide exchange factor 1 isoform 3
Hs.436196	ARHGEF10	Rho guanine nucleotide exchange factor (GEF) 10	KIAA0294; Rho guanine nucleotide exchange factor 10
Hs.371602	ARHGEF11	Rho guanine nucleotide exchange factor (GEF) 11	KIAA0380; PDZ-RHOGEF; GTRAP48; RhoGEF glutamate transport modulator; glutamate transporter EAAT4-associated protein 48; RhoA-specific guanine nucleotide exchange factor; RHO GUANINE NUCLEOTIDE EXCHANGE FACTOR 11; Rho guanine exchange factor (GEF) 11; Rho guanine nucleotide exchange factor (GEF) 11 isoform 2; Rho guanine nucleotide exchange factor (GEF) 11 isoform 1
Hs.413112	ARHGEF12	Rho guanine nucleotide exchange factor (GEF) 12	PRO2792; KIAA0382; LARG LARG/MLL FUSION GENE; RHO GUANINE NUCLEOTIDE EXCHANGE FACTOR 12; leukemia-associated rho guanine nucleotide exchange factor; RHO GUANINE NUCLEOTIDE EXCHANGE FACTOR, LEUKEMIA-ASSOCIATED LEUKEMIA-ASSOCIATED RHO GEF
Hs.443109	ARHGEF15	Rho guanine nucleotide exchange factor (GEF) 15	KIAA0915; FLJ13791; MGC44868; Rho guanine exchange factor 15; Rho guanine exchange factor (GEF) 15
Hs.87435	ARHGEF16	Rho guanine exchange factor (GEF) 16	NBR; putative neuroblastoma protein; Rho guanine exchange factor 16
Hs.45180	ARHGEF17	Rho guanine nucleotide exchange factor (GEF) 17	P164RHOGEF; KIAA0337; p164-RhoGEF; TEM4; Rho-specific guanine-nucleotide exchange factor 164 kDa
Hs.337774	ARHGEF2	rho/rac guanine nucleotide exchange factor (GEF) 2	DKFZp547L106; KIAA0651; LFP40; GEF; GEF-H1 protein; GEFH1; GEF-H1; proliferating cell nucleolar antigen p40; rho/rac guanine nucleotide exchange factor 2; Rho guanine nucleotide exchange factor 2
Hs.25951	ARHGEF3	Rho guanine nucleotide exchange factor (GEF) 3
Hs.6066	ARHGEF4	Rho guanine nucleotide exchange factor (GEF) 4	ASEF; APC-STIMULATED GUANINE NUCLEOTIDE EXCHANGE FACTOR; RHO GUANINE NUCLEOTIDE EXCHANGE FACTOR 4
Hs.334	ARHGEF5	Rho guanine nucleotide exchange factor (GEF) 5	P60; p60 TIM; GEF5; TIM1; oncogene TIM; transforming immortalized mammary oncogene; Rho guanine nucleotide exchange factor 5; guanine nucleotide regulatory protein TIM
Hs.372800	ARHGEF6	Rac/Cdc42 guanine nucleotide exchange factor (GEF) 6	HGNC:7278; KIAA0006; alpha-PIX; PIXA; Cool-2; MRX46; COOL2; alphaPIX; Similar to KIAA0142 (cf.D13631); mental retardation, X-linked 46; PAK-interacting exchange factor alpha; PAK-interacting exchange factor, alpha; Rac/Cdc42 guanine nucleotide exchange factor 6; Rac/Cdc42 guanine exchange factor (GEF) 6; rho guanine nucleotide exchange factor 6
Hs.172813	ARHGEF7	Rho guanine nucleotide exchange factor (GEF) 7	PAK3BP; COOL-1; PAK3; P85; KIAA0142; P85SPR; P50; P85COOL1; PIXB; DKFZp761K1021; BETA-PIX; P50BP; PAK-INTERACTING EXCHANGE FACTOR, BETA; SH3 domain-containing proline-rich protein; PAK-interacting exchange factor beta; Rho guanine nucleotide exchange factor 7 isoform a; Rho guanine nucleotide exchange factor 7 isoform b; Similar to a Mouse SH3 domain-containing proline-rich protein, p85SPR
Hs.54697	ARHGEF9	Cdc42 guanine nucleotide exchange factor (GEF) 9	PEM2; KIAA0424; hPEM-2 collybistin; Cdc42 guanine exchange factor 9; RHO GUANINE NUCLEOTIDE EXCHANGE FACTOR 9
Hs.109918	ARHH	ras homolog gene family, member H	RHOH/TTF; RhoH; TTF; GTP-binding protein TTF; Rho-related GTP-binding protein RhoH; rho-related GTP-binding protein; TTF, translocation three four
Hs.194695	ARHI	ras homolog gene family, member I	NOEY2; ras homolog I; Rho-related GTP-binding protein RhoI
Hs.243010	ARHJ	ras homolog gene family, member J	RHOI; TC10-LIKE PROTEIN; TCL; FLJ14445; TC10B; TC10-like Rho GTPase; Tc10-like GTP-binding protein TCL; Rho-related GTP-binding protein RhoJ
Hs.436395	ARHN	ras homolog gene family, member N	ARNH; RhoN; Rnd2; GTP-binding protein Rho7; Rho-related GTP-binding protein RhoN
Hs.442989	ARHQ	ras homolog gene family, member Q	RASL7A; TC10A; ras-like protein TC10; Rho-related GTP-binding protein RhoQ; Ras-related GTP-binding protein TC10; RAS-like, family 7, member A
Hs.14202	ARHT1	ras homolog gene family, member T1
Hs.444178	ARHT2	ras homolog gene family, member T2
Hs.20252	ARHU	ras homolog gene family, member U	WRCH1; WNT1-RESPONSIVE CDC42 HOMOLOG
Hs.447901	ARHV	ras homolog gene family, member V
Hs.181461	ARIH1	ariadne homolog, ubiquitin-conjugating enzyme E2 binding protein, 1 (Drosophila)	H7-AP2; ARI-1; MOP-6; HUSSY-27; UBCH7BP; UbcM4-interacting protein; UbcH7-binding protein; HHARI; Ariadne-1 protein homolog; Ubiquitin-conjugating enzyme E2-binding protein 1; ARIADNE, DROSOPHILA, HOMOLOG OF, 1; ariadne, Drosophila, homolog of; ariadne (Drosophila) homolog, ubiquitin-conjugating enzyme E2-binding protein, 1
Hs.241558	ARIH2	ariadne homolog 2 (Drosophila)	ARI-2; HT005; TRIAD1; ARI2; Triad1 protein; Ariadne-2 protein homolog; TRIAD DOMAIN-CONTAINING PROTEIN 1; ARIADNE, DROSOPHILA, HOMOLOG OF, 2; all-trans retinoic acid inducible RING finger; ariadne-2 (D. melanogaster) homolog (all-trans retinoic acid inducible RING finger )
Hs.200598	ARK5	KIAA0537 gene product	KIAA0537; EC 2.7.1.37; AMPK-related protein kinase 5; AMP-activated protein kinase family member 5
Hs.372616	ARL1	ADP-ribosylation factor-like 1	ARFL1; ADP-ribosylation factor-like protein 1
Hs.182215	ARL3	ADP-ribosylation factor-like 3	ARFL3; ARF-like 3; ADP-ribosylation factor-like protein 3
Hs.245540	ARL4	ADP-ribosylation factor-like 4	ADP-ribosylation factor-like protein 4
Hs.342849	ARL5	ADP-ribosylation factor-like 5	ADP-ribosylation factor-like protein 5; ADP-ribosylation factor-like 5 isoform 1; ADP-ribosylation factor-like 5 isoform 2
Hs.196918	ARL6	ADP-ribosylation factor-like 6	MGC32934; ADP-ribosylation factor-like protein 6
Hs.75249	ARL6IP	ADP-ribosylation factor-like 6 interacting protein	Aip-1; ARMER; KIAA0069; AIP1; ARL6IP1; ARL-6 interacting protein-1; Similar to a putative human gene encoded in BAC129
Hs.370800	ARL6IP2	ADP-ribosylation-like factor 6 interacting protein 2
Hs.103561	ARL6IP4	ADP-ribosylation-like factor 6 interacting protein 4
Hs.111554	ARL7	ADP-ribosylation factor-like 7	LAK; ADP-ribosylation factor-like protein 7; ADP-ribosylation factor-like protein LAK
Hs.25362	ARL8	ADP-ribosylation factor-like 8
Hs.411449	ARLTS1	ADP-ribosylation factor-like tumor suppressor protein 1
Hs.408216	ARMC2	armadillo repeat containing 2
Hs.436446	ARMET	arginine-rich, mutated in early stage tumors	ARP; ARMET protein precursor; arginine-rich protein
Hs.131494	ARNT	aryl hydrocarbon receptor nuclear translocator	HIF1-BETA; ARNT protein; HIF-1 beta; TANGO; HIF1beta; HIF1B; HIF-1beta; Hypoxia-inducible factor 1 beta; TANGO ARNT/TEL FUSION GENE; dioxin receptor, nuclear translocator; hypoxia-inducible factor 1, beta subunit; aryl hydrocarbon receptor nuclear translocator isoform 1; aryl hydrocarbon receptor nuclear translocator isoform 3; aryl hydrocarbon receptor nuclear translocator isoform 2
Hs.6111	ARNT2	aryl-hydrocarbon receptor nuclear translocator 2	KIAA0307; aryl hydrocarbon receptor nuclear translocator 2
Hs.65734	ARNTL	aryl hydrocarbon receptor nuclear translocator-like	BMAL1; MOP3; TIC; JAP3; Basic-helix-loop-helix-PAS orphan MOP3; TIC, MOUSE, HOMOLOG OF; MEMBER OF PAS SUPERFAMILY 3; Brain and muscle ARNT-like 1; Member of PAS protein 3; ARNT-LIKE PROTEIN 1, BRAIN AND MUSCLE; Aryl hydrocarbon receptor nuclear translocator-like protein 1; Human bHLH-PAS protein JAP3 mRNA, complete cds
Hs.434269	ARNTL2	aryl hydrocarbon receptor nuclear translocator-like 2
Hs.440515	ARP10	ARP10 protein
Hs.12887	ARP3BETA	actin-related protein 3-beta
Hs.250153	ARP3BETA	actin-related protein 3-beta
Hs.291981	ARPC1A	actin related protein 2/3 complex, subunit 1A, 41kDa	SOP2Hs; SOP2L; SOP2-like protein; H.sapiens mRNA for Sop2p-like protein; ACTIN-RELATED PROTEIN 2/3 COMPLEX, SUBUNIT 1A; Actin-related protein 2/3 complex subunit 1A; actin binding protein (Schizosaccharomyces pombe sop2-like); actin related protein 2/3 complex subunit 1A; actin related protein 2/3 complex, subunit 1A (41 kD)
Hs.433506	ARPC1B	actin related protein 2/3 complex, subunit 1B, 41kDa	p41-ARC; p40-ARC; ARC41; ARP2/3 complex 41 kDa subunit; ACTIN-RELATED PROTEIN 2/3 COMPLEX, 41-KD SUBUNIT; ACTIN-RELATED PROTEIN 2/3 COMPLEX, SUBUNIT 1B; Actin-related protein 2/3 complex subunit 1B; ARP2/3 protein complex subunit p41; actin related protein 2/3 complex subunit 1B; actin related protein 2/3 complex, subunit 1B (41 kD); actin related protein 2/3 complex, subunit 1A (41 kD); Homo sap…
Hs.83583	ARPC2	actin related protein 2/3 complex, subunit 2, 34kDa	PRO2446; PNAS-139; ARC34; p34-Arc; ARP2/3 complex 34 kDa subunit; ACTIN-RELATED PROTEIN 2/3 COMPLEX, 34-KD SUBUNIT; ACTIN-RELATED PROTEIN 2/3 COMPLEX, SUBUNIT 2; ARP2/3 protein complex subunit 34; Actin-related protein 2/3 complex subunit 2; Human BRCA2 region, mRNA sequence CG037; actin related protein 2/3 complex subunit 2; actin related protein 2/3 complex, subunit 2 (34 kD)
Hs.439511	ARPC3	actin related protein 2/3 complex, subunit 3, 21kDa	p21-Arc; ARC21; ARP2/3 complex 21 kDa subunit; ARP2/3 protein complex subunit p21; ACTIN-RELATED PROTEIN 2/3 COMPLEX, SUBUNIT 3; Actin-related protein 2/3 complex subunit 3; ACTIN-RELATED PROTEIN 2/3 COMPLEX, 21-KD SUBUNIT; actin related protein 2/3 complex subunit 3; Human pre-B cell enhancing factor (PBEF) mRNA, complete cds; actin related protein 2/3 complex, subunit 3 (21 kD)
Hs.323342	ARPC4	actin related protein 2/3 complex, subunit 4, 20kDa	MGC13544; ARC20; p20-Arc; ARP2/3 complex 20 kDa subunit; Actin-related protein 2/3 complex subunit 4; Arp2/3 protein complex subunit p20; actin related protein 2/3 complex, subunit 4 (20 kD)
Hs.126222	ARPC5	actin related protein 2/3 complex, subunit 5, 16kDa	p16-Arc; ARC16; dJ127C7.3; ARP2/3 complex 16 kDa subunit; ACTIN-RELATED PROTEIN 2/3 COMPLEX, 16-KD SUBUNIT; ACTIN-RELATED PROTEIN 2/3 COMPLEX, SUBUNIT 5; Actin-related protein 2/3 complex subunit 5; Arp2/3 protein complex subunit p16; actin related protein 2/3 complex subunit 5; actin related protein 2/3 complex, subunit 5 (16 kD); Homo sapiens Arp2/3 protein complex subunit p16-Arc (ARC16) mRNA,…
Hs.132499	ARPC5L	actin related protein 2/3 complex, subunit 5-like
Hs.135411	ARPM1	actin related protein M1
Hs.236635	ARPM2	actin-related protein M2
Hs.7351	ARPP-19	cyclic AMP phosphoprotein, 19 kD	ARPP-16; ARPP19; ARPP16; cAMP-REGULATED PHOSPHOPROTEIN, 19-KD; cAMP-regulated phosphoprotein 19; ARPP19 cAMP-REGULATED PHOSPHOPROTEIN, 16-KD; ARPP-19) [Contains: cAMP-regulated phosphoprotein 16 (ARPP-16
Hs.412268	ARPP-21	cyclic AMP-regulated phosphoprotein, 21 kD	ARPP21; cAMP-REGULATED PHOSPHOPROTEIN, 21-KD; cyclic AMP-regulated phosphoprotein, 21 kD isoform 1; cyclic AMP-regulated phosphoprotein, 21 kD isoform 2
Hs.308	ARR3	arrestin 3, retinal (X-arrestin)	CAR; Arrestin-C; C-arrestin; ARRX; Retinal cone arrestin 3; Arrestin 3, retinal
Hs.112278	ARRB1	arrestin, beta 1	ARR1; Beta-arrestin 1; ARB1; ARRESTIN, BETA, 1; arrestin beta 1 isoform B; arrestin beta 1 isoform A
Hs.435811	ARRB2	arrestin, beta 2	Beta-arrestin 2; ARR2; ARB2; ARRESTIN, BETA, 2; arrestin beta 2 isoform 1; arrestin beta 2 isoform 2
Hs.103505	ARS	ARS component B	SLURP-1; ANUP; MDM; SLURP1; ARS(component B)-81/S; anti-neoplastic urinary protein; ARS COMPONENT B-81/S PRECURSOR; SECRETED LY6/UPAR-RELATED PROTEIN 1; Secreted Ly-6/uPAR related protein 1 precursor; secreted Ly6/uPAR related protein 1
Hs.111801	ARS2	arsenate resistance protein ARS2
Hs.88251	ARSA	arylsulfatase A	Cerebroside-sulfatase; ASA; CEREBROSIDE 3-SULFATASE; MLD; EC 3.1.6.8; Arylsulfatase A precursor
Hs.149103	ARSB	arylsulfatase B	G4S; ASB; MAROTEAUX-LAMY SYNDROME; ARSB DEFICIENCY; EC 3.1.6.12; MPS VI; MPS6; ARYLSULFATASE B DEFICIENCY; Arylsulfatase B precursor; MUCOPOLYSACCHARIDOSIS TYPE VI; N-ACETYLGALACTOSAMINE-4-SULFATASE DEFICIENCY ARYLSULFATASE B; arylsulfatase B isoform 2 precursor; arylsulfatase B isoform 1 precursor
Hs.349326	ARSD	arylsulfatase D	3.1.6.1; ASD; EC 3.1.6.-; Arylsulfatase D precursor; arylsulfatase D isoform a precursor; arylsulfatase D isoform b precursor
Hs.386975	ARSE	arylsulfatase E (chondrodysplasia punctata 1)	3.1.6.1; CDPX1; CDPX; EC 3.1.6.-; CDPXR; Arylsulfatase E precursor; Arylsulfatase E; chondrodysplasia punctata 1
Hs.101674	ARSF	arylsulfatase F	ASF; EC 3.1.6.-; Arylsulfatase F precursor
Hs.382188	ART1	ADP-ribosyltransferase 1	Mono(ADP-ribosyl)transferase; ART2; EC 2.4.2.31; RT6; ART2, FORMERLY; ADP-ribosyltransferase 2; GPI-linked NAD(P)(+)--arginine ADP-ribosyltransferase 1 precursor
Hs.24976	ART3	ADP-ribosyltransferase 3	Mono(ADP-ribosyl)transferase 3; EC 2.4.2.31; Ecto-ADP-ribosyltransferase 3 precursor; NAD(P)(+)--arginine ADP-ribosyltransferase 3; Human putative mono-ADP-ribosyltransferase (htMART) mRNA, complete cds
Hs.125680	ART5	ADP-ribosyltransferase 5
Hs.194689	ARTN	artemin	NBN; enovin; neublastin; EVN; neurotrophic factor artemin isoform 2, precursor; neurotrophic factor artemin isoform 1, precursor; neurotrophic factor artemin isoform 3, precursor
Hs.436186	ARTS-1	type 1 tumor necrosis factor receptor shedding aminopeptidase regulator	ERAAP; KIAA0525; ARTS1; ALAP; PILSAP; ERAP1; PUROMYCIN-INSENSITIVE LEUCYL-SPECIFIC AMINOPEPTIDASE; ADIPOCYTE-DERIVED LEUCINE AMINOPEPTIDASE; ENDOPLASMIC RETICULUM AMINOPEPTIDASE 1; AMINOPEPTIDASE REGULATOR OF TNFR1 SHEDDING 1; ENDOPLASMIC RETICULUM AMINOPEPTIDASE ASSOCIATED WITH ANTIGEN PROCESSING
Hs.438645	ARV1	likely ortholog of yeast ARV1
Hs.326730	ARVCF	armadillo repeat gene deletes in velocardiofacial syndrome	ARMADILLO REPEAT GENE DELETED IN VCFS; Armadillo repeat protein deleted in velo-cardio-facial syndrome; armadillo repeat gene deleted in velocardiofacial syndrome
Hs.157208	ARX	aristaless related homeobox	ARISTALESS-RELATED HOMEOBOX, X-LINKED
Hs.324808	ASAH1	N-acylsphingosine amidohydrolase (acid ceramidase) 1	FARBER LIPOGRANULOMATOSIS; AC; EC 3.5.1.23; FLJ22079; PHP; PHP32; AC DEFICIENCY; ASAH; FARBER DISEASE; FLJ21558; ACID CERAMIDASE DEFICIENCY; acylsphingosine deacylase; Acid ceramidase precursor; Putative 32 KDA heart protein; N-LAURYLSPHINGOSINE DEACYLASE DEFICIENCY N-ACYLSPHINGOSINE AMIDOHYDROLASE; Human acid ceramidase mRNA, complete cds; N-acylsphingosine amidohydrolase (acid ceramidase) 1 iso…
Hs.512645	ASAH2	N-acylsphingosine amidohydrolase (non-lysosomal ceramidase) 2
Hs.352609	ASAH3	N-acylsphingosine amidohydrolase (alkaline ceramidase) 3
Hs.264330	ASAHL	N-acylsphingosine amidohydrolase (acid ceramidase)-like	PLT; cPj-LTR; ASAH-like protein; EC 3.5.1.-; ceramidase-like; N-ACYLSPHINGOSINE AMIDOHYDROLASE-LIKE PROTEIN; Acid ceramidase-like protein; N-acylsphingosine amidohydrolase-like precursor; N acylsphingosine amidohydrolase acid ceramidase like
Hs.512734	ASAM	adipocyte-specific adhesion molecule
Hs.512609	ASB1	ankyrin repeat and SOCS box-containing 1	ASB-1; KIAA1146; MGC11165; ANKYRIN REPEAT- AND SOCS BOX-CONTAINING PROTEIN 1; Ankyrin repeat and SOCS box containing protein 1
Hs.304273	ASB10	ankyrin repeat and SOCS box-containing 10
Hs.352183	ASB11	ankyrin repeat and SOCS box-containing 11
Hs.56281	ASB12	ankyrin repeat and SOCS box-containing 12
Hs.300063	ASB13	ankyrin repeat and SOCS box-containing 13
Hs.435978	ASB14	ankyrin repeat and SOCS box-containing 14
Hs.97709	ASB15	ankyrin repeat and SOCS box-containing 15
Hs.125423	ASB17	ankyrin repeat and SOCS box-containing 17
Hs.182416	ASB2	ankyrin repeat and SOCS box-containing 2	ANKYRIN REPEAT- AND SOCS BOX-CONTAINING PROTEIN 2
Hs.40763	ASB3	ankyrin repeat and SOCS box-containing 3	FLJ10421; MGC996; FLJ10123; ASB-3; MGC12531; ANKYRIN REPEAT- AND SOCS BOX-CONTAINING PROTEIN 3; Ankyrin repeat and SOCS box containing protein 3; Weakly similar to ANKYRIN, BRAIN VARIANT 2 [H.sapiens]
Hs.413226	ASB4	ankyrin repeat and SOCS box-containing 4	ASB-4; ANKYRIN REPEAT- AND SOCS BOX-CONTAINING PROTEIN 4; Ankyrin repeat and SOCS box containing protein 4
Hs.352364	ASB5	ankyrin repeat and SOCS box-containing 5
Hs.125037	ASB6	ankyrin repeat and SOCS box-containing 6
Hs.31845	ASB7	ankyrin repeat and SOCS box-containing 7	ASB-7; FLJ22551; Ankyrin repeat and SOCS box containing protein 7
Hs.432699	ASB8	ankyrin repeat and SOCS box-containing 8	ASB-8; MGC5540; FLJ21255; Ankyrin repeat and SOCS box containing protein 8
Hs.19404	ASB9	ankyrin repeat and SOCS box-containing 9
Hs.197875	ASC	apoptosis-associated speck-like protein containing a CARD	PYCARD; MGC10332; CARD5; TMS1; target of methylation-induced silencing-1; TARGET OF METHYLATION-INDUCED SILENCING 1; caspase recruitment domain protein 5; apoptosis-associated speck-like protein containing a CARD isoform a; apoptosis-associated speck-like protein containing a CARD isoform b; apoptosis-associated speck-like protein containing a CARD isoform c
Hs.436407	ASC1p100	ASC-1 complex subunit P100
Hs.1619	ASCL1	achaete-scute complex-like 1 (Drosophila)	MASH1; HASH1; MAMMALIAN ACHAETE-SCUTE HOMOLOG 1; achaete-scute complex homolog-like 1; HUMAN ACHAETE-SCUTE HOMOLOG 1; ACHAETE-SCUTE COMPLEX, DROSOPHILA, HOMOLOG-LIKE 1; achaete-scute complex (Drosophila) homolog-like 1
Hs.152475	ASCL2	achaete-scute complex-like 2 (Drosophila)	HASH2; MASH2; Achaete-scute homolog 2; ACHAETE-SCHUTE HOMOLOG 2; achaete-scute complex homolog-like 2; mammalian achaete/scute homologue 2; ACHAETE-SCUTE COMPLEX, DROSOPHILA, HOMOLOG-LIKE 2; achaete-scute complex (Drosophila) homolog-like 2
Hs.283808	ASCL3	achaete-scute complex (Drosophila) homolog-like 3
Hs.446799	ASCL4	class II bHLH protein ASCL4
Hs.446684	ASE-1	CD3-epsilon-associated protein; antisense to ERCC-1	ASE1; CAST; ANTISENSE ERCC1
Hs.292316	ASF1A	ASF1 anti-silencing function 1 homolog A (S. cerevisiae)	DKFZP547E2110; CIA; CCG1-interacting factor A; anti-silencing function 1A
Hs.26516	ASF1B	ASF1 anti-silencing function 1 homolog B (S. cerevisiae)
Hs.12056	ASGR1	asialoglycoprotein receptor 1	ASGP-R; ASGPR; Hs.12056; hepatic lectin H1
Hs.1259	ASGR2	asialoglycoprotein receptor 2	ASGPR; Hs.1259; ASGP-R; L-H2; asialoglycoprotein receptor H2; hepatic lectin H2; asialoglycoprotein receptor 2 isoform c; asialoglycoprotein receptor 2 isoform b; asialoglycoprotein receptor 2 isoform a
Hs.445445	ASH1L	ash1 (absent, small, or homeotic)-like (Drosophila)	KIAA1420; ASH1, DROSOPHILA, HOMOLOG OF
Hs.6856	ASH2L	ash2 (absent, small, or homeotic)-like (Drosophila)	ASH2L1; ASH2L2; DROSOPHILA ASH2-LIKE; DROSOPHILA ABSENT, SMALL, OR HOMEOTIC DISCS 2-LIKE
Hs.361642	ASIP	agouti signaling protein, nonagouti homolog (mouse)	AGSW; ASP; AGTI; AGTIL; agouti (mouse)-signaling protein; agouti signaling protein precursor; AGOUTI, MOUSE, HOMOLOG OF; Agouti switch protein precursor; agouti switch protein
Hs.152759	ASK	activator of S phase kinase	ACTIVATOR OF S-PHASE KINASE; DBF4, S. CEREVISIAE, HOMOLOG OF; DUMBBELL FORMER 4, S. CEREVISIAE, HOMOLOG OF
Hs.442047	ASL	argininosuccinate lyase	Arginosuccinase; ASAL; ARGININOSUCCINASE; EC 4.3.2.1
Hs.123659	ASML3B	acid sphingomyelinase-like phosphodiesterase	acid sphingomyelinase-like phosphodiesterase 3B
Hs.169609	ASMT	acetylserotonin O-methyltransferase	ASMTX; ASMTY; EC 2.1.1.4; Hydroxyindole O-methyltransferase; HIOMT; HYDROXYINDOLE-O-METHYLTRANSFERASE, Y-CHROMOSOMAL; HIOMTY; acetylserotonin N-methyltransferase; ACETYLSEROTONIN METHYLTRANSFERASE, Y-CHROMOSOMAL; Acetylserotonin methyltransferase (Y chromosome)
Hs.458420	ASMTL	acetylserotonin O-methyltransferase-like	ASTML; ASMTLX; acetylserotonin N-methyltransferase-like; ACETYLSEROTONIN METHYLTRANSFERASE-LIKE, X-LINKED
Hs.165439	ASNA1	arsA arsenite transporter, ATP-binding, homolog 1 (bacterial)	ASNA-I; Arsenite-translocating ATPase; EC 3.6.3.16; Arsenite-transporting ATPase; ARSA1; ARSA-I; Arsenical resistance ATPase; Arsenical pump-driving ATPase; arsA (bacterial) arsenite transporter, ATP-binding, homolog 1; arsA ARSENITE TRANSPORTER, ATP-BINDING, E. COLI, HOMOLOG OF, 1
Hs.446546	ASNS	asparagine synthetase	EC 6.3.5.4; TS11; Asparagine synthetase [glutamine-hydrolyzing]; glutamine-dependent asparagine synthetase; TS11 cell cycle control protein; HUMAN COMPLEMENT FOR HAMSTER TEMPERATURE-SENSITIVE MUTANT ts11
Hs.381089	ASP	AKAP-associated sperm protein
Hs.32042	ASPA	aspartoacylase (aminoacylase 2, Canavan disease)	Aminoacylase-2; ACY-2; EC 3.5.1.15; ACY2; ASP; aminoacylase 2
Hs.413557	ASPH	aspartate beta-hydroxylase	JCTN; Aspartyl/asparaginyl beta-hydroxylase; BAH; HAAH; ASP beta-hydroxylase; EC 1.14.11.16; HAAH JUNCTIN; humbug; aspartyl/asparaginyl-beta-hydroxylase; junctate; CASQ2BP1; peptide-aspartate beta-dioxygenase; aspartate beta-hydroxylase isoform b; junctin isoform 1; aspartate beta-hydroxylase isoform c; aspartate beta-hydroxylase isoform d; aspartate beta-hydroxylase isoform e; aspartate beta-hyd…
Hs.121028	ASPM	asp (abnormal spindle)-like, microcephaly associated (Drosophila)	MCPH5 GENE; ABNORMAL SPINDLE-LIKE, MICROCEPHALY-ASSOCIATED; ASP, DROSOPHILA, HOMOLOG OF
Hs.435655	ASPN	asporin (LRR class 1)	PLAP1; PERIODONTAL LIGAMENT-ASSOCIATED PROTEIN 1
Hs.298351	ASPSCR1	alveolar soft part sarcoma chromosome region, candidate 1	ASPL; ASPCR1; RCC17; TUG ASPSCR1/TFE3 FUSION GENE; RENAL CELL CARCINOMA, PAPILLARY, 17 GENE; TETHER, CONTAINING UBX DOMAIN FOR GLUT4
Hs.433197	ASRGL1	asparaginase like 1
Hs.160786	ASS	argininosuccinate synthetase	ASS1; Argininosuccinate synthase; CTLN1; EC 6.3.4.5; Citrulline--aspartate ligase; citrullinemia, classic; ASS ARGININOSUCCINATE SYNTHETASE PSEUDOGENES
Hs.6788	ASTN	astrotactin	KIAA0289; Astrotactin 1; ASTN1
Hs.30898	ASTN2	astrotactin 2	KIAA0634; astrotactin 2 isoform a; astrotactin 2 isoform b; astrotactin 2 isoform c; astrotactin 2 isoform d
Hs.156304	ASXH2	polycomb group protein ASXH2
Hs.3686	ASXL1	additional sex combs like 1 (Drosophila)
Hs.108806	ATBF1	AT-binding transcription factor 1	ALPHA-FETOPROTEIN ENHANCER-BINDING PROTEIN; Alpha-fetoprotein enhancer binding protein; AT motif-binding factor 1; Homo sapiens zinc finger homeodomain protein (ATBF1-A) mRNA, complete cds
Hs.418055	ATCAY	ataxia, cerebellar, Cayman type (caytaxin)	KIAA1872
Hs.355589	ATE1	arginyltransferase 1	R-transferase 1; EC 2.3.2.8; Arginine-tRNA--protein transferase 1; Arginyl-tRNA--protein transferase 1; arginyl-tRNA-protein transferase
Hs.36908	ATF1	activating transcription factor 1	TREB36; TREB36 protein; ATF1/FUS FUSION GENE; Cyclic-AMP-dependent transcription factor ATF-1; cAMP-DEPENDENT TRANSCRIPTION FACTOR 1 ATF1/EWS FUSION GENE
Hs.80285	ATF2	activating transcription factor 2	CREBP1; HB16; CRE-BP1; CREB2, FORMERLY; TREB7; Cyclic-AMP-dependent transcription factor ATF-2; cAMP response element binding protein CRE-BP1; cAMP RESPONSE ELEMENT-BINDING PROTEIN 2, FORMERLY; cAMP responsive element binding protein 2, formerly
Hs.460	ATF3	activating transcription factor 3	Cyclic-AMP-dependent transcription factor ATF-3; activating transcription factor 3 long isoform; activating transcription factor 3 delta Zip isoform
Hs.181243	ATF4	activating transcription factor 4 (tax-responsive enhancer element B67)	TAXREB67; CREB2; CREB-2; TXREB; DNA-binding protein TAXREB67; Cyclic-AMP-dependent transcription factor ATF-4; Cyclic AMP response element-binding protein 2; cAMP response element-binding protein 2
Hs.9754	ATF5	activating transcription factor 5	ATF5-PEN; ATFX; Transcription factor ATFx; Cyclic-AMP-dependent transcription factor ATF-5
Hs.433046	ATF6	activating transcription factor 6	ATF6-alpha; Activating transcription factor 6 alpha; Cyclic-AMP-dependent transcription factor ATF-6 alpha
Hs.405395	ATF7	activating transcription factor 7	ATFA1; ATFA; Cyclic-AMP-dependent transcription factor ATF-7; TRANSCRIPTION FACTOR ATF-A AND ATF-A-DELTA
Hs.272210	ATF7IP	activating transcription factor 7 interacting protein
Hs.145431	ATF7IP2	activating transcription factor 7 interacting protein 2
Hs.90280	ATIC	5-aminoimidazole-4-carboxamide ribonucleotide formyltransferase/IMP cyclohydrolase	Inosinicase; EC 2.1.2.3; AICARFT; AICARFT/IMPCHASE; IMP synthetase; PURH; 5-@AMINOIMIDAZOLE-4-CARBOXAMIDE RIBONUCLEOTIDE FORMYLTRANSFERASE/IMP CYCLOHYDROLASE; AICAR transformylase); IMP cyclohydrolase (EC 3.5.4.10; Bifunctional purine biosynthesis protein PURH [Includes: Phosphoribosylaminoimidazolecarboxamide formyltransferase
Hs.526394	ATM	ataxia telangiectasia mutated (includes complementation groups A, C and D)	TPLL; T-PLL; ATE; AT1; ATD; ATDC; ATA; A-T, mutated; EC 2.7.1.37; ATC; AT mutated; T-cell prolymphocytic leukemia; AT protein; ATAXIA-TELANGIECTASIA MUTATED GENE; serine-protein kinase ATM; AT complementation group E; AT complementation group C; AT complementation group D; human phosphatidylinositol 3-kinase homolog; AT complementation group A; ataxia telangiectasia mutated protein isoform 2; ata…
Hs.247685	ATOH1	atonal homolog 1 (Drosophila)	Math1; HATH1; MATH-1; Helix-loop-helix protein hATH-1; atonal (Drosophila) homolog 1; Atonal protein homolog 1; MATH1, MOUSE, HOMOLOG OF; ATONAL, DROSOPHILA, HOMOLOG OF, 1
Hs.175396	ATOH7	atonal homolog 7 (Drosophila)
Hs.279910	ATOX1	ATX1 antioxidant protein 1 homolog (yeast)	HAH1; ATX1; Copper transport protein ATOX1; copper transport protein; metal transport protein; Metal transport protein ATX1; ATX, YEAST, HOMOLOG OF, 1; ATX1 (antioxidant protein 1, yeast) homolog 1
Hs.125595	ATP10A	ATPase, Class V, type 10A	HGNC:13547; ATP10C; ATPVC; ATPVA; EC 3.6.3.1; KIAA0566; Aminophospholipid translocase VA; Potential phospholipid-transporting ATPase VA; ATPase, Class V, type 10C; ATPase type IV, phospholipid transporting (P-type) (putative)
Hs.109358	ATP10B	ATPase, Class V, type 10B	KIAA0715; EC 3.6.3.1; ATPVB; Potential phospholipid-transporting ATPase VB
Hs.437241	ATP10D	ATPase, Class V, type 10D	KIAA1487; ATPVD; EC 3.6.3.1; Potential phospholipid-transporting ATPase VD; putative type IV aminophospholipid transporting ATPase
Hs.29189	ATP11A	ATPase, Class VI, type 11A	ATPIS; FLJ21858; EC 3.6.3.1; ATPase IS; FLJ14202; ATPIH; KIAA1021; DKFZP434P0831; Potential phospholipid-transporting ATPase IH; ATPIH, MOUSE, HOMOLOG OF; ATPase class I type 11A
Hs.432405	ATP11B	ATPase, Class VI, type 11B	ATPIR; ATPIF; KIAA0956; EC 3.6.3.1; ATPase IR; MGC46576; DKFZP434J238; DKFZP434N1615; Potential phospholipid-transporting ATPase IF; ATPase class I type 11B
Hs.88252	ATP11C	ATPase, Class VI, type 11C
Hs.147111	ATP12A	ATPase, H+/K+ transporting, nongastric, alpha polypeptide	HGNC:802; 3.6.1.36; Proton pump; EC 3.6.3.10; ATP1AL1; SODIUM/POTASSIUM-ATPase, ALPHA POLYPEPTIDE-LIKE; Non-gastric H+/K+ ATPase alpha subunit; Potassium-transporting ATPase alpha chain 2; ATPase, Na+K+ transporting, alpha-1 polypeptide-like; ATPase, Na+/K+ transporting, alpha polypeptide-like 1
Hs.371889	ATP1A1	ATPase, Na+/K+ transporting, alpha 1 polypeptide	EC 3.6.3.9; Na+/K+ ATPase 1; Sodium pump 1; Sodium/potassium-transporting ATPase alpha-1 chain precursor; ATPase, Na+K+ transporting, alpha-1 polypeptide
Hs.34114	ATP1A2	ATPase, Na+/K+ transporting, alpha 2 (+) polypeptide	KIAA0778; 3.6.1.37; MHP2; EC 3.6.3.9; FHM2; SODIUM-POTASSIUM-ATPase, ALPHA-2 POLYPEPTIDE; Na+/K+ ATPase 2; Sodium pump 2; Na,K-ATPase, ALPHA-B POLYPEPTIDE; migraine, hemiplegic 2; Na,K-ATPase, ALPHA-A(+) CATALYTIC POLYPEPTIDE; ATPase, Na+/K+ TRANSPORTING, ALPHA-2 POLYPEPTIDE; Sodium/potassium-transporting ATPase alpha-2 chain precursor; ATPase, Na+K+ transporting, alpha-2 polypeptide
Hs.380447	ATP1A3	ATPase, Na+/K+ transporting, alpha 3 polypeptide	3.6.1.37; Alpha(III); MGC13276; EC 3.6.3.9; Na+/K+ ATPase 3; Sodium pump 3; SODIUM-POTASSIUM-ATPase, ALPHA-3 POLYPEPTIDE; Sodium/potassium-transporting ATPase alpha-3 chain; ATPase, Na+/K+ TRANSPORTING, ALPHA-3 POLYPEPTIDE
Hs.367953	ATP1A4	ATPase, Na+/K+ transporting, alpha 4 polypeptide	HGNC:803; MGC25056; EC 3.6.3.9; ATP1AL2; Na,K-ATPase, ALPHA-D POLYPEPTIDE; Sodium pump 4; Na+/K+ ATPase 4; SODIUM-POTASSIUM-ATPase, ALPHA-4 POLYPEPTIDE; Sodium/potassium-transporting ATPase alpha-4 chain; ATPase, Na+/K+ TRANSPORTING, ALPHA-4 POLYPEPTIDE; ATPase, Na+/K+ transporting, alpha polypeptide-like 2
Hs.78629	ATP1B1	ATPase, Na+/K+ transporting, beta 1 polypeptide	3.6.1.37; ATP1B; Na,K-ATPase BETA-1 POLYPEPTIDE; Sodium/potassium-transporting ATPase beta-1 chain; Sodium/potassium-dependent ATPase beta-1 subunit; ATPase, Na+/K+ TRANSPORTING, BETA-1 POLYPEPTIDE; ATPase, Na+K+ transporting, beta-1 polypeptide
Hs.78854	ATP1B2	ATPase, Na+/K+ transporting, beta 2 polypeptide	3.6.1.37; AMOG; Sodium/potassium-dependent ATPase beta-2 subunit; Sodium/potassium-transporting ATPase beta-2 chain; ATPase, Na+/K+ TRANSPORTING, BETA-2 POLYPEPTIDE; ATPase, Na+K+ transporting, beta-2 polypeptide; Na,K-ATPase BETA-2 POLYPEPTIDE ADHESION MOLECULE ON GLIA
Hs.76941	ATP1B3	ATPase, Na+/K+ transporting, beta 3 polypeptide	ATPB-3; 3.6.1.37; Na,K-ATPase BETA-3 POLYPEPTIDE; Sodium/potassium-dependent ATPase beta-3 subunit; Sodium/potassium-transporting ATPase beta-3 chain; ATPase, Na+/K+ TRANSPORTING, BETA-3 POLYPEPTIDE
Hs.292599	ATP1B4	ATPase, (Na+)/K+ transporting, beta 4 polypeptide	X,K-ATPase beta-m subunit
Hs.183075	ATP2A1	ATPase, Ca++ transporting, cardiac muscle, fast twitch 1	SERCA1; EC 3.6.3.8; ATP2A; calcium pump 1; SR Ca(2+)-ATPase 1; ATPase, Ca(2+)-TRANSPORTING, FAST-TWITCH 1; SARCOPLASMIC RETICULUM Ca(2+)-ATPase 1; sarcoplasmic/endoplasmic reticulum calcium ATPase 1; endoplasmic reticulum class 1/2 Ca(2+) ATPase; ATPase, Ca++ transporting, fast twitch 1 isoform a; ATPase, Ca++ transporting, fast twitch 1 isoform b; calcium-transporting ATPase sarcoplasmic reticul…
Hs.374535	ATP2A2	ATPase, Ca++ transporting, cardiac muscle, slow twitch 2	ATP2B; SERCA2; MGC45367; DD; DAR; EC 3.6.3.8; ATPase, Ca(2+)-TRANSPORTING, SLOW-TWITCH; calcium pump 2; SARCOPLASMIC RETICULUM Ca(2+)-ATPase 2; SR Ca(2+)-ATPase 2; Darier disease (keratosis follicularis); sarcoplasmic/endoplasmic reticulum calcium ATPase 2; endoplasmic reticulum class 1/2 Ca(2+) ATPase; ATPase, Ca++ dependent, slow-twitch, cardiac muscle-2; ATPase, Ca++ transporting, cardiac musc…
Hs.5541	ATP2A3	ATPase, Ca++ transporting, ubiquitous	SERCA3; EC 3.6.3.8; calcium-translocating P-type ATPase; SR Ca(2+)-ATPase 3; adenosine triphosphatase, calcium; ATPase, Ca(2+)-transporting, ubiquitous; SARCOPLASMIC RETICULUM Ca(2+)-ATPase 3; calcium pump 3; sarco/endoplasmic reticulum Ca2+ -ATPase; sarcoplasmic/endoplasmic reticulum calcium ATPase 3; sarco/endoplasmic reticulum Ca2+ -ATPase isoform a; sarco/endoplasmic reticulum Ca2+ -ATPase is…
Hs.20952	ATP2B1	ATPase, Ca++ transporting, plasma membrane 1	3.6.1.38; PMCA1; EC 3.6.3.8; Plasma membrane calcium-transporting ATPase 1; PLASMA MEMBRANE Ca(2+)-ATPase, TYPE 1; ATPase, Ca(2+)-TRANSPORTING, PLASMA MEMBRANE, 1; Plasma membrane calcium pump isoform 1; Plasma membrane calcium ATPase isoform 1; Homo sapiens adenosine triphosphatase mRNA, complete cds
Hs.89512	ATP2B2	ATPase, Ca++ transporting, plasma membrane 2	PMCA2; EC 3.6.3.8; Plasma membrane calcium-transporting ATPase 2; PLASMA MEMBRANE Ca(2+)-ATPase, TYPE 2; ATPase, Ca(2+)-TRANSPORTING, PLASMA MEMBRANE, 2; Plasma membrane calcium pump isoform 2; Plasma membrane calcium ATPase isoform 2; ATPase, Ca++ transporting, plasma membrane 2 (NOTE: redefinition of symbol)
Hs.103124	ATP2B3	ATPase, Ca++ transporting, plasma membrane 3	EC 3.6.3.8; PMCA3; Plasma membrane calcium-transporting ATPase 3; PLASMA MEMBRANE Ca(2+)-ATPase, TYPE 3; ATPase, Ca(2+)-TRANSPORTING, PLASMA MEMBRANE, 3; Plasma membrane calcium pump isoform 3; Plasma membrane calcium ATPase isoform 3; Human calcium ATPase isoform 3x/a mRNA, complete cds
Hs.343522	ATP2B4	ATPase, Ca++ transporting, plasma membrane 4	ATP2B2; PMCA4; EC 3.6.3.8; Plasma membrane calcium-transporting ATPase 4; Plasma membrane calcium pump isoform 4; Plasma membrane calcium ATPase isoform 4
Hs.106778	ATP2C1	ATPase, Ca++ transporting, type 2C, member 1	PMR1L; HUSSY-28; hSPCA1; ATPase, Ca(2+)-SEQUESTERING; HHD; ATPase, Ca++-sequestering; EC 3.6.3.8; ATPase 2C1; PMR1; KIAA1347; ATP2C1A; BCPM; ATP-dependent Ca(2+) pump PMR1; secretory pathway Ca2+/Mn2+ ATPase; Calcium-transporting ATPase type 2C, member 1; ATPase, Ca(2+)-TRANSPORTING, TYPE 2C, MEMBER 1
Hs.36992	ATP4A	ATPase, H+/K+ exchanging, alpha polypeptide	3.6.1.36; EC 3.6.3.10; Proton pump; ATP6A, FORMERLY; ATP6A; GASTRIC HYDROGEN-POTASSIUM ATPase, ALPHA; ATPase, H+,K+ EXCHANGING, ALPHA SUBUNIT; Gastric H+/K+ ATPase alpha subunit; Potassium-transporting ATPase alpha chain 1; ATPase, H+/K+ transporting, alpha polypeptide; ATPase, H+, K+ transporting, alpha
Hs.434202	ATP4B	ATPase, H+/K+ exchanging, beta polypeptide	3.6.1.36; ATP6B; GASTRIC HYDROGEN-POTASSIUM ATPase, BETA; Proton pump beta chain; Potassium-transporting ATPase beta chain; ATPase, H+,K+ EXCHANGING, BETA POLYPEPTIDE; Gastric H+/K+ ATPase beta subunit; ATPase, H+, K+ transporting, beta; ATPase, H+/K+ transporting, beta polypeptide
Hs.298280	ATP5A1	ATP synthase, H+ transporting, mitochondrial F1 complex, alpha subunit, isoform 1, cardiac muscle	3.6.1.34; ATP5A; EC 3.6.3.14; ORM; ATPM; OMR; hATP1; MITOCHONDRIAL ATP SYNTHETASE, OLIGOMYCIN-RESISTANT; ATP synthase alpha chain, mitochondrial precursor
Hs.406510	ATP5B	ATP synthase, H+ transporting, mitochondrial F1 complex, beta polypeptide	3.6.1.34; ATPSB; EC 3.6.3.14; ATPMB; MITOCHONDRIAL ATP SYNTHASE, BETA SUBUNIT; ATP synthase beta chain, mitochondrial precursor; ATP SYNTHASE, H+ TRANSPORTING, MITOCHONDRIAL F1 COMPLEX, BETA SUBUNIT
Hs.155433	ATP5C1	ATP synthase, H+ transporting, mitochondrial F1 complex, gamma polypeptide 1	3.6.1.34; EC 3.6.3.14; ATP5C; ATP5CL1; ATP synthase gamma chain, mitochondrial precursor; MITOCHONDRIAL ATP SYNTHASE, GAMMA SUBUNIT 1; ATP SYNTHASE, H+ TRANSPORTING, MITOCHONDRIAL F1 COMPLEX, GAMMA SUBUNIT 1; ATP synthase, H+ transporting, mitochondrial F1 complex, gamma polypeptide-like 1
Hs.418668	ATP5D	ATP synthase, H+ transporting, mitochondrial F1 complex, delta subunit	3.6.1.34; EC 3.6.3.14; MITOCHONDRIAL ATP SYNTHASE, DELTA SUBUNIT; ATP synthase delta chain, mitochondrial precursor
Hs.177530	ATP5E	ATP synthase, H+ transporting, mitochondrial F1 complex, epsilon subunit	ATPE; EC 3.6.3.14; F(0)F(1)-ATPase; mitochondrial ATPase; H(+)-transporting two-sector ATPase; H(+)-transporting ATP synthase; ATP synthase epsilon chain, mitochondrial; mitochondrial ATP synthase epsilon chain
Hs.448741	ATP5E	ATP synthase, H+ transporting, mitochondrial F1 complex, epsilon subunit	ATPE; EC 3.6.3.14; F(0)F(1)-ATPase; mitochondrial ATPase; H(+)-transporting two-sector ATPase; H(+)-transporting ATP synthase; ATP synthase epsilon chain, mitochondrial; mitochondrial ATP synthase epsilon chain
Hs.81634	ATP5F1	ATP synthase, H+ transporting, mitochondrial F0 complex, subunit b, isoform 1	3.6.1.34; EC 3.6.3.14; ATP synthase B chain, mitochondrial precursor; Moderately similar to APOLIPOPROTEIN E PRECURSOR [Homo sapiens]
Hs.80986	ATP5G1	ATP synthase, H+ transporting, mitochondrial F0 complex, subunit c (subunit 9), isoform 1	3.6.1.34; EC 3.6.3.14; ATP5G; ATPase subunit C; ATPase protein 9; ATP synthase proteolipid P1; ATP SYNTHASE LIPID-BINDING PROTEIN P1 PRECURSOR; ATP synthase lipid-binding protein, mitochondrial precursor; MITOCHONDRIAL ATP SYNTHASE, SUBUNIT C, ISOFORM 1; MITOCHONDRIAL ATP SYNTHASE, SUBUNIT 9, ISOFORM 1; ATP SYNTHASE, H+ TRANSPORTING, MITOCHONDRIAL F0 COMPLEX, SUBUNIT C, ISOFORM 1
Hs.89399	ATP5G2	ATP synthase, H+ transporting, mitochondrial F0 complex, subunit c (subunit 9), isoform 2	EC 3.6.3.14; ATPase protein 9; ATPase subunit C; ATP synthase proteolipid P2; ATP synthase lipid-binding protein, mitochondrial precursor; ATP SYNTHASE LIPID-BINDING PROTEIN P2 PRECURSOR
Hs.429	ATP5G3	ATP synthase, H+ transporting, mitochondrial F0 complex, subunit c (subunit 9) isoform 3	3.6.1.34; EC 3.6.3.14; ATPase protein 9; ATPase subunit C; ATP synthase proteolipid P3; ATP synthase lipid-binding protein, mitochondrial precursor; ATP synthase, mitochondrial, C subunit-3; MITOCHONDRIAL ATP SYNTHASE, SUBUNIT 9, ISOFORM 3; MITOCHONDRIAL ATP SYNTHASE, SUBUNIT C, ISOFORM 3; ATP SYNTHASE, H+ TRANSPORTING, MITOCHONDRIAL F0 COMPLEX, SUBUNIT C, ISOFORM 3; Human mitochondrial ATP synth…
Hs.155728	ATP5H	ATP synthase, H+ transporting, mitochondrial F0 complex, subunit d	My032 protein; EC 3.6.3.14; ATP5JD; ATPQ; ATP synthase, H+ transporting, mitochondrial F1F0, subunit d; Highly similar to ATP SYNTHASE D CHAIN, MITOCHONDRIAL [Bos taurus]
Hs.85539	ATP5I	ATP synthase, H+ transporting, mitochondrial F0 complex, subunit e	EC 3.6.3.14; ATP5K; ATP synthase e chain, mitochondrial; F1F0-ATP SYNTHASE, MURINE e SUBUNIT GENE; ATP synthase, H+ transporting, mitochondrial F0 complex, subunit e (? oligomycin sensitivity conferring protein)
Hs.246310	ATP5J	ATP synthase, H+ transporting, mitochondrial F0 complex, subunit F6	3.6.1.14; ATP5A; ATP5; EC 3.6.3.14; ATPM; MITOCHONDRIAL ATP SYNTHASE, SUBUNIT F6; ATP synthase coupling factor 6; MITOCHONDRIAL ATP SYNTHASE, COUPLING FACTOR 6; ATP synthase, H+ transporting, mitochondrial precursor; ATP synthase, H+ transporting (ATPase, mitochondrial); ATP synthase coupling factor 6, mitochondrial precursor
Hs.235557	ATP5J2	ATP synthase, H+ transporting, mitochondrial F0 complex, subunit f, isoform 2	F1Fo-ATPase; EC 3.6.3.14; ATP5JL; F1Fo-ATPase synthase f subunit; ATP synthase f chain, mitochondrial
Hs.107476	ATP5L	ATP synthase, H+ transporting, mitochondrial F0 complex, subunit g	ATP5JG; EC 3.6.3.14; ATPase subunit G; F1Fo-ATPase synthase g; ATP synthase g chain, mitochondrial; ATP synthase, H+ transporting, mitochondrial F1F0, subunit g
Hs.475033	ATP5L2	ATP synthase, H+ transporting, mitochondrial F0 complex, subunit g, isoform 2
Hs.409140	ATP5O	ATP synthase, H+ transporting, mitochondrial F1 complex, O subunit (oligomycin sensitivity conferring protein)	3.6.1.34; ATPO; EC 3.6.3.14; OSCP; OLIGOMYCIN SENSITIVITY-CONFERRING PROTEIN; mitochondrial ATP synthase, O subunit; ATP synthase oligomycin sensitivity conferral protein, mitochondrial precursor; human ATP synthase OSCP subunit, oligomycin sensitivity conferring protein
Hs.440456	ATP5S	ATP synthase, H+ transporting, mitochondrial F0 complex, subunit s (factor B)	ATPW; HSU79253; ATP synthase coupling factor B, mitochondrial precursor; mitochondrial ATP synthase regulatory component factor B
Hs.6551	ATP6AP1	ATPase, H+ transporting, lysosomal accessory protein 1	ORF; EC 3.6.3.14; XAP3; ATP6S1; 16A; CF2; VATPS1; XAP-3; Ac45; ATP6IP1; V-ATPase Ac45 subunit; H-ATPase subunit; V-ATPase S1 subunit; VACUOLAR ATPase SUBUNIT 1; V-ATPase S1 accessory protein; ATPase, H+ TRANSPORTING, LYSOSOMAL, SUBUNIT 1; Vacuolar ATP synthase subunit S1 precursor; ATPase, H+ transporting, lysosomal interacting protein 1; ATPase, H+ transporting, lysosomal accessory protein 1 pre…
Hs.183434	ATP6AP2	ATPase, H+ transporting, lysosomal accessory protein 2	ATP6IP2; APT6M8-9; ATP6M8-9; renin receptor; V-ATPase M8.9 subunit; ATPase membrane sector associated protein M8-9; ATPase, H+ transporting, lysosomal interacting protein 2; vacuolar ATP synthase membrane sector associated protein M8-9; ATPase, H+ transporting, lysosomal (vacuolar proton pump) membrane sector associated protein M8-9
Hs.267871	ATP6V0A1	ATPase, H+ transporting, lysosomal V0 subunit a isoform 1	3.6.3.14; ATP6N1; Vph1; Stv1; VPP1; ATP6N1A; V-ATPase 116-kDa isoform a1; Vacuolar proton pump subunit 1; Vacuolar adenosine triphosphatase subunit Ac116; vacuolar-type H(+)-ATPase 115 kDa subunit; vacuolar proton pump, subunit 1; ATPase, H+ TRANSPORTING, LYSOSOMAL, NONCATALYTIC ACCESSORY PROTEIN 1A; H(+)-transporting two-sector ATPase, 116 kDa accessory protein A1; clathrin-coated vesicle/synapt…
Hs.201939	ATP6V0A2	ATPase, H+ transporting, lysosomal V0 subunit a isoform 2	TJ6s; Stv1; TJ6M; J6B7; ATP6a2; TJ6; ATP6N1D; Vph1; V-ATPase 116-kDa isoform a2; Vacuolar proton translocating ATPase 116 kDa subunit a isoform 2
Hs.98967	ATP6V0A4	ATPase, H+ transporting, lysosomal V0 subunit a isoform 4	VPP2; ATP6N1B; ATP6N2; VACUOLAR PROTEIN PUMP, SUBUNIT 2; ATPase, H+ TRANSPORTING, LYSOSOMAL, NONCATALYTIC ACCESSORY PROTEIN 1B; ATPase, H+ TRANSPORTING, LYSOSOMAL, V0 SUBUNIT A, ISOFORM 4
Hs.7476	ATP6V0B	ATPase, H+ transporting, lysosomal 21kDa, V0 subunit c''	ATP6F; EC 3.6.3.14; VMA16; HATPL; ATPase, H+ TRANSPORTING, LYSOSOMAL, SUBUNIT F; H(+)-transporting two-sector ATPase, subunit F; vacuolar proton pump, 21-kD subunit; vacuolar ATP synthase 21 kDa proteolipid subunit; ATPase, H+ transporting, lysosomal (vacuolar proton pump) 21kD; ATPase, H+ transporting, lysosomal 21kD, V0 subunit c''
Hs.389107	ATP6V0C	ATPase, H+ transporting, lysosomal 16kDa, V0 subunit c	Vma3; ATPL; ATP6C; EC 3.6.3.14; ATP6L; VATL; ATPase, H+ transporting, lysosomal, 16-KD; vacuolar H+ ATPase proton channel subunit; H(+)-transporting two-sector ATPase, 16 kDa subunit; vacuolar proton pump, 16 kDa subunit; ATPase, H+ transporting, lysosomal, V0 subunit c; ATPase, H+ TRANSPORTING, LYSOSOMAL, 16-KD, V0 SUBUNIT C; vacuolar ATP synthase 16 kDa proteolipid subunit; ATPase, H+ transport…
Hs.106876	ATP6V0D1	ATPase, H+ transporting, lysosomal 38kDa, V0 subunit d isoform 1	VPATPD; P39; ATP6DV; ATP6D; EC 3.6.3.14; VATX; Vma6; V-ATPase d subunit; V-ATPase, subunit D; 32 kDa accessory protein; V-ATPase AC39 subunit; Vacuolar proton pump d subunit; Vacuolar ATP synthase subunit d; H(+)-transporting two-sector ATPase, subunit D; V-ATPase 40 KDa accessory protein; VACUOLAR PROTON PUMP, V0 SUBUNIT D, ISOFORM 1; ATPase, H+ transporting, lysosomal, V0 subunit D isoform 1; A…
Hs.436360	ATP6V0D2	ATPase, H+ transporting, lysosomal 38kDa, V0 subunit d isoform 2
Hs.440165	ATP6V0E	ATPase, H+ transporting, lysosomal 9kDa, V0 subunit e	ATP6H; EC 3.6.3.14; Vma21; Vma21p; V-ATPase M9.2 subunit; V-ATPase H subunit; Weakly similar to F49C12.13 [C.elegans]; vacuolar proton-ATPase subunit M9.2; vacuolar proton pump H subunit; ATPase, H+ transporting, lysosomal, 9kD; ATPase, H+ TRANSPORTING, LYSOSOMAL, SUBUNIT H; H(+)-transporting two-sector ATPase, subunit H; vacuolar ATP synthase subunit H; ATPase, H+ transporting, lysosomal, V0 sub…
Hs.409131	ATP6V1A	ATPase, H+ transporting, lysosomal 70kDa, V1 subunit A	HO68; ATP6V1A1; Vma1; ATP6A1; EC 3.6.3.14; VPP2; VA68 HO68; V-ATPase A subunit 1; vacuolar ATPase isoform VA68; VACUOLAR PROTON PUMP, ALPHA SUBUNIT 1; H(+)-transporting two-sector ATPase, subunit A; V-ATPase 69 kDa subunit 1; ATPase, H+ transporting, lysosomal, subunit A1; vacuolar proton pump alpha subunit 1; H+-transporting ATPase chain A, vacuolar (VA68 type); ATPASE, H+ TRANSPORTING, LYSOSOMA…
Hs.64173	ATP6V1B1	ATPase, H+ transporting, lysosomal 56/58kDa, V1 subunit B, isoform 1 (Renal tubular acidosis with deafness)	ATP6B1; VPP3; Vma2; EC 3.6.3.14; RTA1B; VATB; V-ATPase B1 subunit; H+-ATPase beta 1 subunit; vacuolar proton pump, subunit 3; Moderately similar to elongin C [H.sapiens]; Vacuolar proton pump B isoform 1; H(+)-transporting two-sector ATPase, 58kD subunit; endomembrane proton pump 58 kDa subunit; vacuolar ATP synthase subunit B, kidney isoform; ATPase, H+ transporting, lysosomal, beta polypeptide,…
Hs.295917	ATP6V1B2	ATPase, H+ transporting, lysosomal 56/58kDa, V1 subunit B, isoform 2	VPP3; ATP6B2; EC 3.6.3.14; ATP6B1B2; VATB; Vma2; HO57; V-ATPase B2 subunit; vacuolar proton pump B isoform 2; endomembrane proton pump 58 kDa subunit; H(+)-transporting two-sector ATPase, 56/58kD subunit, isoform 2; vacuolar ATP synthase subunit B, brain isoform; ATPASE, H+ TRANSPORTING, LYSOSOMAL, 56/58-KD, V1 SUBUNIT B, ISOFORM 2; ATPase, H+ transporting, lysosomal 56/58kD, V1 subunit B, isofor…
Hs.86905	ATP6V1C1	ATPase, H+ transporting, lysosomal 42kDa, V1 subunit C, isoform 1	VATC; ATP6C; FLJ20057; EC 3.6.3.14; ATP6D, FORMERLY; ATP6D; Vma5; V-ATPase, SUBUNIT C; vat c; V-ATPase C subunit; H+ -ATPase C subunit; vacuolar ATP synthase subunit C; vacuolar proton pump C subunit; ATPase, H+ transporting, lysosomal, 42kD; vacuolar proton pump, 42-kD subunit; H+-transporting ATPase chain C, vacuolar; H(+)-transporting two-sector ATPase, subunit C; ATPase, H+ transporting, lyso…
Hs.372429	ATP6V1C2	ATPase, H+ transporting, lysosomal 42kDa, V1 subunit C isoform 2
Hs.272630	ATP6V1D	ATPase, H+ transporting, lysosomal 34kDa, V1 subunit D	VMA8; ATP6M; EC 3.6.3.14; VATD; V-ATPase D subunit; vacuolar proton-ATPase subunit D; vacuolar H-ATPase subunit D; vacuolar proton pump D subunit; vacuolar proton pump delta polypeptide; vacuolar ATP synthase subunit D; H(+)-transporting two-sector ATPase, subunit M; V-ATPase 28 kDa accessory protein; ATPase, H+ transporting lysosomal, member M; ATPase, H+ transporting, lysosomal, 28 kD accessory…
Hs.77805	ATP6V1E1	ATPase, H+ transporting, lysosomal 31kDa, V1 subunit E isoform 1	Vma4; P31; ATP6V1E; EC 3.6.3.14; ATP6E2; ATP6E; V-ATPase E subunit; V-ATPase 31 kDa subunit; V-ATPase, subunit E; Vacuolar proton pump E subunit; Vacuolar ATP synthase subunit E; vacuolar proton pump, 31-kd subunit; ATPase, H+ TRANSPORTING, LYSOSOMAL, SUBUNIT E; H(+)-transporting two-sector ATPase, 31kDa subunit; H+-transporting ATP synthase chain E, vacuolar; ATPase, H+ TRANSPORTING, LYSOSOMAL, …
Hs.437691	ATP6V1E2	ATPase, H+ transporting, lysosomal 31kDa, V1 subunit E isoform 2
Hs.78089	ATP6V1F	ATPase, H+ transporting, lysosomal 14kDa, V1 subunit F	Vma7; VATF; EC 3.6.3.14; ATP6S14; adenosinetriphosphatase 14k chain; VACUOLAR ATPase, 14-KD SUBUNIT; V-ATPase F subunit; V-ATPase 14 kDa subunit; ATPase, vacuolar, 14 kD; vacuolar ATP synthase subunit F; vacuolar proton pump F subunit; H(+)-transporting two-sector ATPase, 14kD subunit; ATPase, H+ TRANSPORTING, LYSOSOMAL, 14-KD, V1 SUBUNIT F; ATPase, H+ transporting, lysosomal (vacuolar proton pum…
Hs.90336	ATP6V1G1	ATPase, H+ transporting, lysosomal 13kDa, V1 subunit G isoform 1	ATP6G1; ATP6GL; EC 3.6.3.14; ATP6J; Vma10; V-ATPase G subunit 1; vacuolar H(+)-ATPase subunit G 1; V-ATPase 13 kDa subunit 1; vacuolar ATP synthase subunit M16; ATPase, H+ transporting, lysosomal, member J; vacuolar proton pump G subunit 1; H(+)-transporting two-sector ATPase, 13 kDa subunit; vacuolar ATP synthase subunit G 1; ATPase, H+ transporting, lysosomal, subunit G isoform 1; ATPase, H+ tr…
Hs.249227	ATP6V1G2	ATPase, H+ transporting, lysosomal 13kDa, V1 subunit G isoform 2	NG38; Em:AC004181.3; EC 3.6.3.14; Vma10; ATP6G; ATP6G2; V-ATPase G subunit 2; H(+)-transporting two-sector ATPase, subunit G2; vacuolar ATPase G synthetase subunit; V-ATPase 13 kDa subunit 2; vacuolar ATP synthase subunit G 2; vacuolar proton pump G subunit 2; ATPase, H+ transporting, lysosomal, V1 subunit G2, isoform a; ATPase, H+ transporting, lysosomal, V1 subunit G2, isoform b; ATPASE, H+ TRA…
Hs.127743	ATP6V1G3	ATPase, H+ transporting, lysosomal 13kDa, V1 subunit G isoform 3	ATP6G3; Vma10; V-ATPase G3 subunit; V-ATPase G subunit 3; vacuolar proton pump, subunit G3; V-ATPase 13 kDa subunit 3; vacuolar proton pump G subunit 3; vacuolar ATP synthase subunit G 3; ATPase, H+ transporting, lysosomal (vacuolar proton pump) subunit G3; ATPase, H+ transporting, lysosomal 13kD, V1 subunit G isoform 3
Hs.19575	ATP6V1H	ATPase, H+ transporting, lysosomal 50/57kDa, V1 subunit H
Hs.606	ATP7A	ATPase, Cu++ transporting, alpha polypeptide (Menkes syndrome)	MC1; 3.6.1.36; MNK; EC 3.6.3.4; MK; OHS; Menkes disease-associated protein; Copper pump 1; Copper-transporting ATPase 1; ATPase, Cu(2+)-TRANSPORTING, ALPHA POLYPEPTIDE
Hs.84999	ATP7B	ATPase, Cu++ transporting, beta polypeptide (Wilson disease)	PWD; WC1; 3.6.1.36; EC 3.6.3.4; WND; Copper pump 2; Wilson disease-associated protein; Copper-transporting ATPase 2; ATPase, Cu(2+)-TRANSPORTING, BETA POLYPEPTIDE
Hs.291385	ATP8A1	ATPase, aminophospholipid transporter (APLT), Class I, type 8A, member 1	ATPIA; ATPP2; EC 3.6.3.1; ATPASEII; ATPase II; aminophospholipid translocase; Chromaffin granule ATPase II; Potential phospholipid-transporting ATPase IA; ATPase class I type 8A member 1
Hs.130489	ATP8A2	ATPase, aminophospholipid transporter-like, Class I, type 8A, member 2	ATPIB; ATPase, CLASS I, TYPE 8A, MEMBER 2
Hs.418426	ATP8B1	ATPase, Class I, type 8B, member 1	PFIC-1; PFIC1; ATPIC; EC 3.6.3.1; BRIC; PFIC; Potential phospholipid-transporting ATPase IC; Familial intrahepatic cholestasis type 1; benign recurrent intrahepatic cholestasis; FAMILIAL INTRAHEPATIC CHOLESTASIS GENE 1; ATPase class I type 8B member 1; ATPase ,Class I, type 8B, member 1; progressive familial intrahepatic cholestasis 1, Byler disease; familial intrahepatic cholestasis 1, (progress…
Hs.43577	ATP8B2	ATPase, Class I, type 8B, member 2	EC 3.6.3.1; DKFZp434M0219; ATPID; KIAA1137; Potential phospholipid-transporting ATPase ID; ATPase class I type 8B member 2
Hs.306212	ATP8B3	ATPase, Class I, type 8B, member 3	ATP1K; FOS37502_2; ATPIK; EC 3.6.3.1; aminophospholipid translocase ATP8B3; potential phospholipid-transporting ATPase IK; ATPase class I type 8B member 3
Hs.313841	ATP8B4	ATPase, Class I, type 8B, member 4
Hs.406434	ATP9A	ATPase, Class II, type 9A	ATPIIA; KIAA0611; EC 3.6.1.-; phospholipid-transporting ATPase IIA; Potential phospholipid-transporting ATPase IIA; ATPase type IV, phospholipid-transporting (P-type),(putative)
Hs.321101	ATP9B	ATPase, Class II, type 9B	HUSSY-20; NEO1L; ATPC2B; EC 3.6.3.1; ATPASEP; ATPIIB; Potential phospholipid-transporting ATPase IIB; ATPase, class 2, member b; ATPase type IV, phospholipid transporting (P-type)(putative)
Hs.10964	ATPAF1	ATP synthase mitochondrial F1 complex assembly factor 1
Hs.13434	ATPAF2	ATP synthase mitochondrial F1 complex assembly factor 2
Hs.241336	ATPIF1	ATPase inhibitory factor 1
Hs.77613	ATR	ataxia telangiectasia and Rad3 related	TEM8; ANTXR1; SCKL1; FRP1; SCKL; ATAXIA-TELANGIECTASIA AND RAD3-RELATED; FRAP-RELATED PROTEIN 1; FRAP-related protein-1; Seckel syndrome; Rad3 related protein; protein kinase ATR; ataxia telangiectasia and Rad3-related; Tumor endothelial marker 8; Anthrax toxin receptor 1 precursor; Human JTV-1 (JTV-1) mRNA, complete cds; ataxia telangiectasia and Rad3 related protein
Hs.373838	ATRN	attractin	attractin-2; KIAA0548; Attractin precursor; DPPT-L; Mahogany homolog; MGCA; attractin isoform 3; attractin isoform 1; mahogany protein; attractin isoform 2; MAHOGANY, MOUSE, HOMOLOG OF
Hs.440734	ATRX	alpha thalassemia/mental retardation syndrome X-linked (RAD54 homolog, S. cerevisiae)	ATR-X GENE; XNP; SHS; ZNF-HX; XH2; RAD54; RAD54L; ATR2; MRXS3; X-linked helicase II; RAD54 (Saccharomyces cerevisiae); Zinc finger helicase; helicase 2, X-linked; X-linked nuclear protein; alpha thalassemia/mental retardation syndrome (X-linked); transcriptional regulator ATRX isoform 1; transcriptional regulator ATRX isoform 2; transcriptional regulator ATRX isoform 3; DNA dependent ATPase and h…
Hs.389765	ATSV	axonal transport of synaptic vesicles	HUNC-104; UNC104; KIF1A; Kinesin-like protein KIF1A; Axonal transporter of synaptic vesicles; UNC104, C. ELEGANS, HOMOLOG OF; KINESIN, HEAVY CHAIN, MEMBER 1A, MOUSE, HOMOLOG OF; kinesin, heavy chain, member 1A, homolog of mouse
Hs.81886	AUH	AU RNA binding protein/enoyl-Coenzyme A hydratase	3-methylglutaconyl-CoA hydratase; 3-@METHYLGLUTACONYL-CoA HYDRATASE; MGA Type I; AU-SPECIFIC RNA-BINDING PROTEIN; AU RNA-binding protein/enoyl-Coenzyme A hydratase precursor
Hs.411480	AUP1	ancient ubiquitous protein 1	Ancient ubiquitous protein 1 precursor; ancient ubiquitous protein 1 isoform 1; ancient ubiquitous protein 1 isoform 2; ancient ubiquitous protein 1 isoform 3
Hs.442658	AURKB	aurora kinase B	AurB; AIM-1; STK12; aurora-1; aurora-B; ARK2; AIK2; AURORA-RELATED KINASE 2; serine/threonine kinase 12; AURORA/IPL1-LIKE KINASE 2; AIM1, RAT, HOMOLOG OF; SERINE/THREONINE PROTEIN KINASE 12
Hs.98338	AURKC	aurora kinase C	STK13; AIK3; AURORA/IPL1/EG2-2; AIE2; SERINE/THREONINE PROTEIN KINASE 13; serine/threonine kinase 13 (aurora/IPL1-like)
Hs.7353	AUTL1	AUT-like 1, cysteine endopeptidase (S. cerevisiae)
Hs.8763	AUTL2	AUT-like 2, cysteine endopeptidase (S. cerevisiae)
Hs.512799	AUTL4	AUT-like 4, cysteine endopeptidase (S. cerevisiae)
Hs.296720	AUTS2	autism susceptibility candidate 2	KIAA0442; AUTS2 GENE; autism-related protein 1
Hs.63168	AVEN	apoptosis, caspase activation inhibitor	CELL DEATH REGULATOR AVEN
Hs.333257	AVIL	advillin	DOC6; p92; ADVIL; FLJ12386
Hs.89648	AVP	arginine vasopressin (neurophysin II, antidiuretic hormone, diabetes insipidus, neurohypophyseal)	ADH; AVRP; ARVP; AVP-NPII; Vasopressin-neurophysin 2-copeptin precursor; vasopressin-neurophysin II-copeptin; ADH NEUROPHYSIN II; arginine vasopressin-neurophysin II preproprotein; AVP-NPII) [Contains: Arg-vasopressin; Neurophysin 2 (Neurophysin-II; arginine vasopressin (neurophysin II, antidiuretic hormone, diabetes insipidus, neurohypophyseal) (NOTE: redefinition of symbol)
Hs.2131	AVPR1A	arginine vasopressin receptor 1A	V1aR; AVPR1; AVPR V1a; Vasopressin V1a receptor; V1a vasopressin receptor; V1-vascular vasopressin receptor AVPR1A; vascular/hepatic-type arginine vasopressin receptor; antidiuretic hormone receptor 1A; SCCL vasopressin subtype 1a receptor
Hs.1372	AVPR1B	arginine vasopressin receptor 1B	V1bR; AVPR V3; AVPR V1b; AVPR3; Vasopressin V3 receptor; vasopressin V1B receptor; antidiuretic hormone receptor 1B; pituitary vasopressin receptor 3; arginine vasopressin receptor 3; ANTIDIURETIC HORMONE, RECEPTOR FOR, V1B
Hs.2524	AVPR2	arginine vasopressin receptor 2 (nephrogenic diabetes insipidus)	ADHR; AVPR V2; NDI; V2R; DIR; DI1; Antidiuretic hormone receptor; Vasopressin V2 receptor; DIABETES INSIPIDUS, NEPHROGENIC, X-LINKED; Renal-type arginine vasopressin receptor; DIABETES INSIPIDUS, NEPHROGENIC, TYPE I; NDI ARGININE VASOPRESSIN RECEPTOR 2
Hs.83954	AWP1	protein associated with PRK1
Hs.512765	AXIN1	axin 1	hAxin; AXIN; MGC52315; axin 1 isoform a; axin 1 isoform b; axis inhibitor 1; axis inhibition protein 1; fused, mouse, homolog of
Hs.127337	AXIN2	axin 2 (conductin, axil)	axil; Axin-like protein; AXIS INHIBITOR 2; Axis inhibition protein 2; CONDUCTIN, MOUSE, HOMOLOG OF
Hs.83341	AXL	AXL receptor tyrosine kinase	UFO; AXL oncogene; EC 2.7.1.112; oncogene AXL; AXL TRANSFORMING GENE; AXL transforming sequence/gene; Tyrosine-protein kinase receptor UFO precursor; AXL receptor tyrosine kinase isoform 1; AXL receptor tyrosine kinase isoform 2
Hs.5306	AXOT	axotrophin
Hs.6607	AXUD1	AXIN1 up-regulated 1	AXIN1 UPREGULATED
Hs.334800	AYP1	AYP1 protein
Hs.512689	AZ2	5-azacytidine induced gene 2
Hs.512643	AZGP1	alpha-2-glycoprotein 1, zinc	Zn-alpha-2-glycoprotein; ZNGP1; Zn-alpha-2-GP; Zinc-alpha-2-glycoprotein precursor; ZA2G; ZAG; Alpha-2-glycoprotein, zinc
Hs.209646	AZI1	likely ortholog of mouse 5-azacytidine induced gene 1	KIAA1118; AZ1; pre-acrosome localization protein 1
Hs.72885	AZU1	azurocidin 1 (cationic antimicrobial protein 37)	CAP37; AZU; AZAMP; HBP; NAZC; Azurocidin precursor; HUMAZUR; azurocidin 1 preproprotein; CATIONIC ANTIMICROBIAL PROTEIN-37; heparin-binding protein; neutrophil azurocidin; Cationic antimicrobial protein CAP37; cationic antimicrobial protein 37
Hs.79340	B1	parathyroid hormone-responsive B1 gene	PTHB1; PTH-RESPONSIVE B1 GENE; PTH-responsive osteosarcoma B1 protein; parathyroid hormone-responsive B1 gene isoform 1; parathyroid hormone-responsive B1 gene isoform 2
Hs.131072	B29	B29 protein	GENE BESIDE THE MA29 DELETION
Hs.48516	B2M	beta-2-microglobulin	HDCMA22P; Beta-2-microglobulin precursor
Hs.512811	B3GALT1	UDP-Gal:betaGlcNAc beta 1,3-galactosyltransferase, polypeptide 1	beta-3-galt1; beta3Gal-T1; BETA-3-GALACTOSYLTRANSFERASE 1; UDP-Gal:betaGlcNAc beta 1,3-galactosyltransferase 1; UDP-GAL:BETA-GlcNAc BETA-1,3-GALACTOSYLTRANSFERASE, POLYPEPTIDE 1
Hs.181353	B3GALT2	UDP-Gal:betaGlcNAc beta 1,3-galactosyltransferase, polypeptide 2	beta-3-galt2; GLCT2; BETA3GALT2; beta3Gal-T2; BETA-3-GALACTOSYLTRANSFERASE 2; UDP-GAL:BETA-GlcNAc BETA-1,3-GALACTOSYLTRANSFERASE, POLYPEPTIDE 2; UDP-Gal:betaGlcNAc beta 1,3-galactosyltransferase 2
Hs.418062	B3GALT3	UDP-Gal:betaGlcNAc beta 1,3-galactosyltransferase, polypeptide 3	beta3Gal-T3; BETA-3-GalNAc-T1; P1; BETA-1,3-N-ACETYLGALACTOSAMINYLTRANSFERASE; GLCT3; BETA-3-GALT3; globoside synthase; GB4 SYNTHASE; BETA-3-GALACTOSYLTRANSFERASE 3; globotriaosylceramide 3-beta-N-acetylgalactosaminyltransferase; P ANTIGEN SYNTHASE; UDP-GAL:BETA-GlcNAc BETA-1,3-GALACTOSYLTRANSFERASE, POLYPEPTIDE 3; P blood group globoside; UDP-Gal:betaGlcNAc beta 1,3-galactosyltransferase 3
Hs.21495	B3GALT4	UDP-Gal:betaGlcNAc beta 1,3-galactosyltransferase, polypeptide 4	b3Gal-T4; BETA-3-GALT4; UDP-galactose:beta-N-acetyl-galactosamine-beta-1,3-galactosyltransferase; beta3Gal-T4; Gal-T2; Beta-1,3-galactosyltransferase 4; DJ1033B10.3; EC 2.4.1.62; Beta-1,3-GalTase 4; Ganglioside galactosyltransferase; beta3GALT4; Beta-3-galactosyltransferase 4; UDP-Gal:betaGlcNAc beta 1,3-galactosyltransferase 4; UDP-GAL:BETA-GlcNAc BETA-1,3-GALACTOSYLTRANSFERASE, POLYPEPTIDE 4
Hs.225943	B3GALT5	UDP-Gal:betaGlcNAc beta 1,3-galactosyltransferase, polypeptide 5	b3Gal-T5; Beta-3-Gx-T5; BETA-3-GALT5; B3GalTx; beta3Gal-T5; EC 2.4.1.-; B3GalT-V; GLCT5; B3T5; BETA-3-GALACTOSYLTRANSFERASE 5; Beta-1,3-GalTase 5; GlcNAc-beta-1,3-galactosyltransferase 5; UDP-Gal:beta-GlcNAc beta-1,3-galactosyltransferase 5; UDP-galactose:beta-N-acetylglucosamine beta-1,3-galactosyltransferase 5; UDP-GAL:BETA-GlcNAc BETA-1,3-GALACTOSYLTRANSFERASE, POLYPEPTIDE 5; UDP-Gal:betaGlcNA…
Hs.284284	B3GALT6	UDP-Gal:betaGal beta 1,3-galactosyltransferase polypeptide 6
Hs.381050	B3GAT1	beta-1,3-glucuronyltransferase 1 (glucuronosyltransferase P)	GlcUAT-P; Glucuronosyltransferase-P; EC 2.4.1.135; UDP-GlcUA:glycoprotein beta-1,3-glucuronyltransferase; GLCATP; GlcAT-P; HNK-1; glucuronosyltransferase P; Galactosylgalactosylxylosylprotein 3-beta-glucuronosyltransferase 1
Hs.4273	B3GAT2	beta-1,3-glucuronyltransferase 2 (glucuronosyltransferase S)	GLCATS; KIAA1963; UDP-GLUCURONYLTRANSFERASE S
Hs.201362	B3GAT3	beta-1,3-glucuronyltransferase 3 (glucuronosyltransferase I)	Glucuronosyltransferase-I; GlcUAT-I; GlcAT-I; EC 2.4.1.135; GLCATI; Galactosylgalactosylxylosylprotein 3-beta-glucuronosyltransferase 3; UDP-GlcUA:Gal beta-1,3-Gal-R glucuronyltransferase; galactosylgalactosylxylosylprotein 3-beta-glucuronosyltransferase; Sqv-8-like protein; glucuronosyltransferase I; Weakly similar to ZK1307.5 [C.elegans]
Hs.173203	B3GNT1	UDP-GlcNAc:betaGal beta-1,3-N-acetylglucosaminyltransferase 1	2.4.1.149; B3GN-T1; B3GN-T2; BETA3GNT; B3GNT-2; beta3gal-T5 gene; beta-1,3-N-acetylglucosaminyltransferase bGnT-1; beta-1,3-N-acetylglucosaminyltransferase bGnT-2
Hs.69009	B3GNT3	UDP-GlcNAc:betaGal beta-1,3-N-acetylglucosaminyltransferase 3	B3GALT8; Beta3Gal-T8; Core1-beta3GlcNAcT; Beta-3-Gx-T8; B3GNT-3; B3GN-T3; EC 2.4.1.-; TMEM3; B3GAL-T8; Beta-1,3-GalTase 8; HP10328; beta3Gn-T3; UDP-Gal:beta-GlcNAc beta-1,3-galactosyltransferase 8; beta-1,3-N-acetylglucosaminyltransferase bGnT-3; UDP-galactose:beta-N-acetylglucosamine beta-1,3-galactosyltransferase 8; transmembrane protein 3; Core 1 extending beta-1,3-N-acetylglucosaminyltransfer…
Hs.515246	B3GNT3	UDP-GlcNAc:betaGal beta-1,3-N-acetylglucosaminyltransferase 3	B3GALT8; Beta3Gal-T8; Core1-beta3GlcNAcT; Beta-3-Gx-T8; B3GNT-3; B3GN-T3; EC 2.4.1.-; TMEM3; B3GAL-T8; Beta-1,3-GalTase 8; HP10328; beta3Gn-T3; UDP-Gal:beta-GlcNAc beta-1,3-galactosyltransferase 8; beta-1,3-N-acetylglucosaminyltransferase bGnT-3; UDP-galactose:beta-N-acetylglucosamine beta-1,3-galactosyltransferase 8; transmembrane protein 3; Core 1 extending beta-1,3-N-acetylglucosaminyltransfer…
Hs.363315	B3GNT4	UDP-GlcNAc:betaGal beta-1,3-N-acetylglucosaminyltransferase 4
Hs.257222	B3GNT5	UDP-GlcNAc:betaGal beta-1,3-N-acetylglucosaminyltransferase 5
Hs.8526	B3GNT6	UDP-GlcNAc:betaGal beta-1,3-N-acetylglucosaminyltransferase 6	iGAT; EC 2.4.1.149; BETA3GNTI; N-acetyllactosaminide beta-1,3-N-acetylglucosaminyltransferase; iGNT; i-beta-1,3-N-acetylglucosaminyltransferase; beta-1,3-N-acetylglucosaminyltransferase bGnT-6; Poly-N-acetyllactosamine extension enzyme
Hs.299329	B3GNT7	UDP-GlcNAc:betaGal beta-1,3-N-acetylglucosaminyltransferase 7
Hs.13205	B3GTL	beta 3-glycosyltransferase-like
Hs.416460	B4GalNac-T3	beta 1,4-N-acetylgalactosaminyltransferase-transferase-III
Hs.396798	B4GALT1	UDP-Gal:betaGlcNAc beta 1,4- galactosyltransferase, polypeptide 1	B4GAL-T1; GTB; GT1; beta4Gal-T1; GGTB2; Beta-1,4-GalTase 1; UDP-galactose:beta-N-acetylglucosamine beta-1,4-galactosyltransferase 1; GGTB2 LACTOSE SYNTHETASE; GLYCOPROTEIN 4-BETA-GALACTOSYLTRANSFERASE 2; glycoprotein-4-beta-galactosyltransferase 2; UDP-GAL:BETA-GlcNAc BETA-1,4-GALACTOSYLTRANSFERASE, POLYPEPTIDE 1; lactose synthase A protein; UDP-Gal:betaGlcNAc beta 1,4- galactosyltransferase 1, m…
Hs.442808	B4GALT2	UDP-Gal:betaGlcNAc beta 1,4- galactosyltransferase, polypeptide 2	B4Gal-T2; beta-4-GalT2; B4Gal-T3; Beta-1,4-GalTase 2; beta4Gal-T2; UDP-galactose:beta-N-acetylglucosamine beta-1,4-galactosyltransferase 2; beta-N-acetylglucosaminyl-glycolipid beta-1,4-galactosyltransferase 2; UDP-GAL:BETA-GlcNAc BETA-1,4-GALACTOSYLTRANSFERASE, POLYPEPTIDE 2; UDP-Gal:betaGlcNAc beta 1,4- galactosyltransferase 2 isoform b; UDP-Gal:betaGlcNAc beta 1,4- galactosyltransferase 2 isof…
Hs.321231	B4GALT3	UDP-Gal:betaGlcNAc beta 1,4- galactosyltransferase, polypeptide 3	BETA-4-GALT3; b4Gal-T3; Beta-1,4-GalTase 3; beta4Gal-T3; UDP-galactose:beta-N-acetylglucosamine beta-1,4-galactosyltransferase 3; UDP-GAL:BETA-GlcNAc BETA-1,4-GALACTOSYLTRANSFERASE, POLYPEPTIDE 3; beta-N-acetylglucosaminyl-glycolipid beta-1,4-galactosyltransferase 3; UDP-Gal:betaGlcNAc beta 1,4- galactosyltransferase 3; UDP-Gal:beta-GlcNAc beta-1,4-galactosyltransferase 3) [Includes: N-acetyllact…
Hs.13225	B4GALT4	UDP-Gal:betaGlcNAc beta 1,4- galactosyltransferase, polypeptide 4	B4Gal-T4; beta4Gal-T4; Beta-1,4-GalTase 4; UDP-galactose:beta-N-acetylglucosamine beta-1,4-galactosyltransferase 4; UDP-GAL:BETA-GlcNAc BETA-1,4-GALACTOSYLTRANSFERASE, POLYPEPTIDE 4; beta-N-acetylglucosaminyl-glycolipid beta-1,4-galactosyltransferase 4; UDP-Gal:betaGlcNAc beta 1,4- galactosyltransferase 4; Nal synthetase); Beta-N-acetylglucosaminyl-glycolipid beta-1,4-galactosyltransferase (EC 2.…
Hs.107526	B4GALT5	UDP-Gal:betaGlcNAc beta 1,4- galactosyltransferase, polypeptide 5	2.4.1.38; beta4Gal-T5; BETA4-GALT-IV; Beta-1,4-GalTase 5; B4Gal-T5; EC 2.4.1.-; beta4GalT-V; Beta-1,4-GalT II; UDP-Gal:beta-GlcNAc beta-1,4-galactosyltransferase 5; beta-1,4-GalT IV; UDP-galactose:beta-N-acetylglucosamine beta-1,4-galactosyltransferase 5; beta4-GalT IV; UDP-GAL:BETA-GlcNAc BETA-1,4-GALACTOSYLTRANSFERASE, POLYPEPTIDE 5; UDP-Gal:betaGlcNAc beta 1,4- galactosyltransferase 5
Hs.369994	B4GALT6	UDP-Gal:betaGlcNAc beta 1,4- galactosyltransferase, polypeptide 6	B4Gal-T6; beta4Gal-T6; beta4GalT-VI; UDP-Gal:glucosylceramide beta-1,4-galactosyltransferase; BETA-1,4-GALACTOSYLTRANSFERASE 6; UDP-GAL:BETA-GlcNAc BETA-1,4-GALACTOSYLTRANSFERASE, POLYPEPTIDE 6; UDP-Gal:betaGlcNAc beta 1,4- galactosyltransferase 6
Hs.54702	B4GALT7	xylosylprotein beta 1,4-galactosyltransferase, polypeptide 7 (galactosyltransferase I)	XGALT-1; 2.4.1.133; B4GAL-T7; beta4Gal-T7; XGALT1; XGPT1; beta-1,4-galactosyltransferase 7; xylosylprotein beta 1,4-galactosyltransferase 7; XYLOSYLPROTEIN 4-BETA-GALACTOSYLTRANSFERASE, POLYPEPTIDE 7; galactosyltransferase 1 (xylosylprotein 4-beta-galactosyltransferase)
Hs.155586	B7	B7 gene	leucine-rich B7 protein isoform 2
Hs.14155	B7H2	B7-like protein	ICOS-L; ICOSLG; B7RP1; B7-H2; GL50; B7-related protein-1; ICOSL; LICOS; KIAA0653; B7RP-1; B7 homolog 2; B7-RELATED PROTEIN 1; B7-like protein Gl50; ICOS ligand precursor; inducible T-cell co-stimulator ligand; transmembrane protein B7-H2 ICOS ligand
Hs.77873	B7H3	B7 homolog 3
Hs.36563	B7-H4	immune costimulatory protein B7-H4	B7X; B7S1; B7H4; B7 HOMOLOG 4; B7 SUPERFAMILY, MEMBER 1
Hs.283844	BA108L7.2	similar to rat tricarboxylate carrier-like protein
Hs.319742	bA218C14.3	cystatin 9
Hs.449103	bA395L14.13	acrosin-like protease
Hs.438555	BA526D8.4	KRAB box containing C2H2 type zinc finger bA526D8.4
Hs.169395	BAALC	brain and acute leukemia, cytoplasmic	BRAIN AND ACUTE LEUKEMIA GENE, CYTOPLASMIC
Hs.284712	BAAT	bile acid Coenzyme A: amino acid N-acyltransferase (glycine N-choloyltransferase)	BAT; 2.3.1.65; BACAT; BILE ACID CoA:AMINO ACID N-ACYLTRANSFERASE
Hs.49349	BACE	beta-site APP-cleaving enzyme	Asp 2; SECRETASE, BETA; memapsin-2; HSPC104; BACE1; MEMAPSIN 2; EC 3.4.23.46; Beta-secretase precursor; beta secretase; KIAA1149; APP beta-secretase; Beta-site APP cleaving enzyme; aspartyl protease 2; membrane-associated aspartic protease 2; transmembrane aspartic proteinase Asp2; beta-site APP-cleaving enzyme 1 isoform B preproprotein; beta-site APP-cleaving enzyme 1 isoform A preproprotein; be…
Hs.436490	BACE2	beta-site APP-cleaving enzyme 2	HGNC:306; APL56; EC 3.4.23.45; BAE2; AEPLC; ALP56; CEAP1; Asp 1; CDA13; ASP21; memapsin-1; DRAP; ASPARTIC-LIKE PROTEASE, 56-KD; Beta secretase 2 precursor; beta secretase 2; aspartyl protease 1; Down region aspartic protease; membrane-associated aspartic protease 1; transmembrane aspartic proteinase Asp1; 56 kDa aspartic-like protease; Down syndrome region aspartic protease; beta-site APP-cleavin…
Hs.435092	BACH	brain acyl-CoA hydrolase	hBACH; LACH1; CTE-II; ACT; MGC1126; EC 3.1.2.2; brain acyl-CoA hydrolase isoform hBACHb; brain acyl-CoA hydrolase isoform hBACHc; brain acyl-CoA hydrolase isoform hBACHa/Xi; brain acyl-CoA hydrolase isoform hBACHd; long chain acyl-CoA thioester hydrolase; cytosolic acyl coenzyme A thioester hydrolase
Hs.154276	BACH1	BTB and CNC homology 1, basic leucine zipper transcription factor 1	HA2303; Transcription regulator protein BACH1; transcription regulator protein; BTB and CNC homolog 1; BTB and CNC homology, basic leucine zipper transcription factor 1
Hs.473539	BACH1	BTB and CNC homology 1, basic leucine zipper transcription factor 1	HA2303; Transcription regulator protein BACH1; transcription regulator protein; BTB and CNC homolog 1; BTB and CNC homology, basic leucine zipper transcription factor 1
Hs.88414	BACH2	BTB and CNC homology 1, basic leucine zipper transcription factor 2	BTB AND CNC HOMOLOGY 2
Hs.76366	BAD	BCL2-antagonist of cell death	BCL2L8; BBC2; Bcl-2-like 8 protein; BCL2-binding protein; BCL2-binding component 6; BCL-X/BCL-2 binding protein; Bcl-XL/Bcl-2 associated death promoter; BCL2 ANTAGONIST OF CELL DEATH; BCL2-antagonist of cell death protein; Human Bcl-2 binding component 6 (bbc6) mRNA, complete cds
Hs.435326	BAF53A	BAF53	ArpNbeta; ACTL6; MGC5382; BAF53a isoform 2; BRG1-ASSOCIATED FACTOR, 53-KD; hArpN beta; Actin-related protein Baf53a; actin-related protein; BRG1-associated factor; BAF53a isoform 1; 53 kDa BRG1-associated factor A; BAF complex 53 kDa subunit
Hs.377484	BAG1	BCL2-associated athanogene	BAG-1; BCL-2 binding athanogene-1; BAG-family molecular chaperone regulator-1; BCL2-associated athanogene isoform 1L; Glucocorticoid receptor-associated protein RAP46; BCL2-associated athanogene 1; H.sapiens mRNA for novel glucocorticoid receptor-associated protein
Hs.55220	BAG2	BCL2-associated athanogene 2	BAG2-2; BAG-2; BAG-family molecular chaperone regulator-2
Hs.15259	BAG3	BCL2-associated athanogene 3	BAG-3; DKFZp434E0610; BIS; Bcl-2-binding protein Bis; BCL-2 binding athanogene-3; Bcl-2-binding protein; BCL2-binding athanogene 3; docking protein CAIR-1; BAG-family molecular chaperone regulator-3
Hs.194726	BAG4	BCL2-associated athanogene 4	SODD; BAG-4; BAG-family molecular chaperone regulator-4; silencer of death domains
Hs.5443	BAG5	BCL2-associated athanogene 5	BAG-5; KIAA0873; BAG-family molecular chaperone regulator-5
Hs.2355	BAGE	B melanoma antigen	BAGE1; Antigen MZ2-BA; B melanoma antigen 1 precursor
Hs.458261	BAGE	B melanoma antigen	BAGE1; Antigen MZ2-BA; B melanoma antigen 1 precursor
Hs.512660	BAGE	B melanoma antigen	BAGE1; Antigen MZ2-BA; B melanoma antigen 1 precursor
Hs.512803	BAGE4	B melanoma antigen family, member 4
Hs.194654	BAI1	brain-specific angiogenesis inhibitor 1	Brain-specific angiogenesis inhibitor 1 precursor
Hs.200586	BAI2	brain-specific angiogenesis inhibitor 2	Brain-specific angiongenesis inhibitor-2; Brain-specific angiogenesis inhibitor 2 precursor
Hs.334087	BAI3	brain-specific angiogenesis inhibitor 3	KIAA0550; Brain-specific angiogenesis inhibitor 3 precursor
Hs.169441	BAIAP1	BAI1-associated protein 1	MAGI-1; BAP1; WWP3; AIP3; TNRC19; DKFZP434B203; TRINUCLEOTIDE REPEAT-CONTAINING GENE 19; WW domain-containing protein 3; atrophin-1 interacting protein 3
Hs.128316	BAIAP2	BAI1-associated protein 2	BAP2; IRSP53; INSULIN RECEPTOR SUBSTRATE p53; BAI1-associated protein 2 isoform 1; BAI1-associated protein 2 isoform 3; BAI1-associated protein 2 isoform 2
Hs.458427	BAIAP3	BAI1-associated protein 3	BAP3; KIAA0734; BAI-associated protein 3
Hs.93213	BAK1	BCL2-antagonist/killer 1	CDN1; BCL2L7; BCL2-like 7 protein; apoptosis regulator BAK; Bcl-2 homologous antagonist/killer; BCL2 ANTAGONIST KILLER 1; cell death inhibitor 1
Hs.131315	BAL	B aggressive lymphoma gene
Hs.433759	BANF1	barrier to autointegration factor 1	BCRP1; D14S1460; BAF; BARRIER-TO-AUTOINTEGRATION FACTOR 1
Hs.193736	BANK1	B-cell scaffold protein with ankyrin repeats 1
Hs.448828	BANP	BTG3 associated nuclear protein
Hs.106674	BAP1	BRCA1 associated protein-1 (ubiquitin carboxy-terminal hydrolase)	KIAA0272; hucep-6; HUCEP-13; cerebral protein-13; cerebral protein-6; BRCA1-ASSOCIATED PROTEIN 1
Hs.303787	BAP29	B-cell receptor-associated protein BAP29
Hs.105941	BAPX1	bagpipe homeobox homolog 1 (Drosophila)	NKX3-2; NKX3.2; NKX3B; bagpipe homeobox 1; Homeobox protein Nkx-3.2; NKX3.2, MOUSE, HOMOLOG OF; Bagpipe homeobox protein homolog 1; bagpipe homeobox (Drosophila) homolog 1; BAGPIPE HOMEO BOX, DROSOPHILA, HOMOLOG OF, 1; Homo sapiens homeodomain protein (BAPX1) mRNA, complete cds
Hs.54089	BARD1	BRCA1 associated RING domain 1	BARD-1; BRCA1-associated RING domain 1; BRCA1-associated RING domain protein 1; BRCA1-associated RING domain gene 1
Hs.283809	BARHL1	BarH-like 1 (Drosophila)
Hs.451956	BARHL2	BarH-like 2 (Drosophila)
Hs.9552	BART1	binder of Arl Two	Arf-like 2 binding protein BART1
Hs.164960	BARX1	BarH-like homeobox 1	BarH-LIKE HOMEO BOX GENE 1
Hs.167218	BARX2	BarH-like homeobox 2	BarH-LIKE HOMEO BOX GENE 2
Hs.434194	BASE	breast cancer and salivary gland expression gene	BREAST CANCER- AND SALIVARY GLAND-EXPRESSED GENE
Hs.511745	BASP1	brain abundant, membrane attached signal protein 1	BASP1 protein; CAP-23; NAP22; CAP23; MGC8555; CAP23, CHICKEN, HOMOLOG OF; NAP22, RAT, HOMOLOG OF; brain acid-soluble protein 1; neuronal tissue-enriched acidic protein; BRAIN-ABUNDANT SIGNAL PROTEIN, MEMBRANE-ATTACHED, 1; Brain acid soluble protein 1; neuronal axonal membrane protein NAP-22; Highly similar to elastin like protein [D.melanogaster]
Hs.254042	BAT1	HLA-B associated transcript 1	D6S81E; HLA-B-ASSOCIATED TRANSCRIPT 1; DEAD-box protein; HLA-B associated transcript-1; Probable ATP-dependent RNA helicase p47; nuclear RNA helicase (DEAD family)
Hs.436093	BAT2	HLA-B associated transcript 2	D6S51E; G2; D6S51; HLA-B-associated transcript 2; HLA-B associated transcript-2; large proline-rich protein BAT2; HLA-B associated transcript-2 isoform a; HLA-B associated transcript-2 isoform b
Hs.440900	BAT3	HLA-B associated transcript 3	G3; scythe; D6S52E; HLA-B-associated transcript 3; HLA-B associated transcript-3; HLA-B associated transcript-3 isoform a; large proline-rich protein BAT3; HLA-B associated transcript-3 isoform b
Hs.247478	BAT4	HLA-B associated transcript 4	Protein BAT4; G5; D6S54E; BAT4 protein; HLA-B-associated transcript 4; HLA-B associated transcript-4
Hs.388188	BAT5	HLA-B associated transcript 5	G5; PP199; NG26; NG26 protein; D6S82E; Protein BAT5; HLA-B-associated transcript 5; BAT5 protein; HLA-B associated transcript-5
Hs.75196	BAT8	HLA-B associated transcript 8	NG36/G9a; Em:AF134726.3; NG36 protein; G9A histone methyltransferase; ankyrin repeat-containing protein; HLA-B-ASSOCIATED TRANSCRIPT 8; HLA-B associated transcript 8 BAT8 isoform a; HLA-B associated transcript 8 BAT8 isoform b
Hs.41691	BATF	basic leucine zipper transcription factor, ATF-like	SFA-2; B-ATF; SF-HT-activated gene 2; activating transcription factor B
Hs.159428	BAX	BCL2-associated X protein	apoptosis regulator BAX; BCL2-associated X protein isoform delta; BCL2-associated X protein isoform alpha; BCL2-associated X protein isoform gamma; BCL2-associated X protein isoform epsilon; BCL2-associated X protein isoform sigma; BCL2-associated X protein isoform beta; Apoptosis regulator BAX, membrane isoform alpha
Hs.436488	BAZ1A	bromodomain adjacent to zinc finger domain, 1A	WCRF180; DKFZP586E0518; WALp1; hACF1; ACF1, DROSOPHILA, HOMOLOG OF; ATP-dependent chromatin remodeling protein; bromodomain adjacent to zinc finger domain, 1A isoform a; bromodomain adjacent to zinc finger domain, 1A isoform b
Hs.194688	BAZ1B	bromodomain adjacent to zinc finger domain, 1B	WBSCR10; WBSCR9; transcription factor WSTF; WILLIAMS SYNDROME TRANSCRIPTION FACTOR; Williams-Beuren syndrome chromosome region 10; Williams-Beuren syndrome chromosome region 9
Hs.150707	BAZ2A	bromodomain adjacent to zinc finger domain, 2A	KIAA0314; TIP5; TTF-I interacting peptide 5
Hs.388208	BAZ2B	bromodomain adjacent to zinc finger domain, 2B	DKFZP434H071
Hs.87246	BBC3	BCL2 binding component 3	PUMA; BCL2-BINDING COMPONENT 3; p53-UPREGULATED MODULATOR OF APOPTOSIS; Bcl-2 binding component 3; PUMA/JFY1 protein
Hs.144845	BBOX1	butyrobetaine (gamma), 2-oxoglutarate dioxygenase (gamma-butyrobetaine hydroxylase) 1	G-BBH; gamma-BBH; BBOX; EC 1.14.11.1; BUTYROBETAINE-GAMMA,2-OXOGLUTARATE DIOXYGENASE 1; gamma-butyrobetaine,2-oxoglutarate dioxygenase 1; Weakly similar to D2089.5 [C.elegans]
Hs.276876	BBP	beta-amyloid binding protein precursor
Hs.129213	BBS1	Bardet-Biedl syndrome 1	FLJ23590; BBS2L2; BBS1 GENE; BARDET-BIEDL SYNDROME 1 GENE
Hs.333738	BBS2	Bardet-Biedl syndrome 2	MGC20703; BBS2 GENE; BARDET-BIEDL SYNDROME 2 GENE; Bardet-Biedl syndrome 2 protein
Hs.26471	BBS4	Bardet-Biedl syndrome 4	BBS4 GENE; BARDET-BIEDL SYNDROME 4 GENE
Hs.58974	BBS7	Bardet-Biedl syndrome 7	FLJ10715; BBS7 GENE; BARDET-BIEDL SYNDROME 7 GENE
Hs.35380	BBX	bobby sox homolog (Drosophila)
Hs.150540	BC002942	hypothetical protein BC002942
Hs.148258	BC008967	hypothetical gene BC008967
Hs.12107	BC-2	putative breast adenocarcinoma marker (32kD)
Hs.158515	BCAN	chondroitin sulfate proteoglycan BEHAB
Hs.381232	BCAP31	accessory protein BAP31	6C6-AG; BAP31; CDM; DXS1357E; CDM protein; p28 Bap31; BCR-associated protein Bap31; 6C6-AG tumor-associated antigen; B-CELL RECEPTOR-ASSOCIATED PROTEIN, 31-KD; likely ortholog of mouse B-cell receptor-associated protein 31
Hs.273219	BCAR1	breast cancer anti-estrogen resistance 1	CRKAS; Crk-associated substrate; Crk-associated substrate p130Cas; BREAST CANCER ANTIESTROGEN RESISTANCE 1; Breast cancer anti-estrogen resistance 1 protein
Hs.201993	BCAR3	breast cancer anti-estrogen resistance 3	SH2D3B; NSP2; NOVEL SH2-CONTAINING PROTEIN 2; breast cancer antiestrogen resistance 3
Hs.400556	BCAS1	breast carcinoma amplified sequence 1	NABC1; AIBC1; Breast carcinoma amplified sequence; Amplified and overexpressed in breast cancer; Novel amplified in breast cancer 1
Hs.22960	BCAS2	breast carcinoma amplified sequence 2	DAM1; spliceosome associated protein, amplified in breast cancer
Hs.287450	BCAS3	breast carcinoma amplified sequence 3
Hs.381178	BCAS4	breast carcinoma amplified sequence 4
Hs.438993	BCAT1	branched chain aminotransferase 1, cytosolic	BCAT(c; BCT1; MECA39; EC 2.6.1.42; ECA39 protein; BRANCHED-CHAIN AMINOTRANSFERASE 1; Branched-chain amino acid aminotransferase, cytosolic
Hs.512670	BCAT2	branched chain aminotransferase 2, mitochondrial	BCAT(m; BCATM; ECA40; BCAM; PP18; EC 2.6.1.42; BCT2; BRANCHED-CHAIN AMINOTRANSFERASE 2; Placental protein 18; Branched-chain amino acid aminotransferase, mitochondrial precursor
Hs.337008	BCCIP	BRCA2 and CDKN1A interacting protein
Hs.212172	BCDO1	beta-carotene 15, 15'-dioxygenase	BETA-CAROTENE 15,15-PRIME-DIOXYGENASE
Hs.224505	BCDO2	beta-carotene dioxygenase 2
Hs.422857	BCHE	butyrylcholinesterase	PSEUDOCHOLINESTERASE DEFICIENCY; PSEUDOCHOLINESTERASE E1; EC 3.1.1.8; CHE1; APNEA, POSTANESTHETIC; butyrylcholinesterase precursor; Butyrylcholine esterase; Choline esterase II; ACYLCHOLINE ACYLHYDROLASE SUXAMETHONIUM SENSITIVITY
Hs.433307	BCKDHA	branched chain keto acid dehydrogenase E1, alpha polypeptide (maple syrup urine disease)	BCKDE1A; BRANCHED-CHAIN KETOACIDURIA; MSUD1; BCKDH E1-alpha; MSUD; EC 1.2.4.4; BCKD DEFICIENCY; BCKD, E1-ALPHA SUBUNIT; MSUD, TYPE IA; BRANCHED-CHAIN ALPHA-KETO ACID DEHYDROGENASE DEFICIENCY; MAPLE SYRUP URINE DISEASE, TYPE IA; 2-oxoisovalerate dehydrogenase alpha subunit, mitochondrial precursor; KETO ACID DECARBOXYLASE DEFICIENCY THIAMINE-RESPONSIVE MSUD; BRANCHED-CHAIN KETO ACID DEHYDROGENASE …
Hs.1265	BCKDHB	branched chain keto acid dehydrogenase E1, beta polypeptide (maple syrup urine disease)	EC 1.2.4.4; E1B; MSUD, TYPE IB; BCKDH E1-beta; MSUD, TYPE III, FORMERLY; 2-oxoisovalerate dehydrogenase beta subunit; MAPLE SYRUP URINE DISEASE, TYPE IB; 2-oxoisovalerate dehydrogenase beta subunit, mitochondrial precursor; Branched-chain alpha-keto acid dehydrogenase E1 component beta chain; branched chain keto acid dehydrogenase E1, beta polypeptide precursor; MSUD DUE TO DEFICIENCY OF E1-BETA …
Hs.20644	BCKDK	branched chain alpha-ketoacid dehydrogenase kinase	BCKD-kinase; BCKDHKIN; EC 2.7.1.115; Branched-chain alpha-ketoacid dehydrogenase kinase; [3-methyl-2-oxobutanoate dehydrogenase [lipoamide]] kinase, mitochondrial precursor
Hs.193516	BCL10	B-cell CLL/lymphoma 10	cCARMEN; hCLAP; Bcl-10; Cellular-E10; CARMEN; CIPER; c-E10; mE10; CLAP; B-CELL LEUKEMIA/LYMPHOMA 10; caspase-recruiting domain-containing protein; Cellular homolog of vCARMEN; CARD-containing molecule enhancing NFkappaB; CARD-like apoptotic protein; B cell lymphoma/leukemia 10; CARD-containing proapoptotic protein; Mammalian CARD-containing adapter molecule E10; CARD-containing apoptotic signalin…
Hs.314623	BCL11A	B-cell CLL/lymphoma 11A (zinc finger protein)	KIAA1809; FLJ10173; EVI9, MOUSE, HOMOLOG OF; CTIP1, MOUSE, HOMOLOG OF
Hs.57987	BCL11B	B-cell CLL/lymphoma 11B (zinc finger protein)	RIT1; CTIP2, MOUSE, HOMOLOG OF; RADIATION-INDUCED TUMOR SUPPRESSOR GENE 1
Hs.79241	BCL2	B-cell CLL/lymphoma 2	FOLLICULAR LYMPHOMA; Apoptosis regulator Bcl-2; B-cell lymphoma protein 2 alpha isoform; B-cell lymphoma protein 2 beta isoform; ONCOGENE B-CELL LEUKEMIA 2 LEUKEMIA, CHRONIC LYMPHATIC, TYPE 2
Hs.501181	BCL2	B-cell CLL/lymphoma 2	FOLLICULAR LYMPHOMA; Apoptosis regulator Bcl-2; B-cell lymphoma protein 2 alpha isoform; B-cell lymphoma protein 2 beta isoform; ONCOGENE B-CELL LEUKEMIA 2 LEUKEMIA, CHRONIC LYMPHATIC, TYPE 2
Hs.227817	BCL2A1	BCL2-related protein A1	HBPA1; BFL1; GRS protein; BCL2L5; GRS; BFL-1 protein; BCL2-RELATED GENE BFL1; Bcl-2-related protein A1; Hemopoietic-specific early response protein; hematopoietic BCL2-related protein A1
Hs.305890	BCL2L1	BCL2-like 1	BCLXL; BCLXS; BCLX; BCL-XL/S; bcl-xS; BCL2-RELATED GENE; Bcl-X; bcl-xL; BCL2L; Apoptosis regulator Bcl-X; Bcl-2-like 1 protein; BCL2-like 1 isoform 1; BCL2-like 1 isoform 2; BCL2-RELATED PROTEIN, SHORT ISOFORM; BCLX BCL2-RELATED PROTEIN, LONG ISOFORM
Hs.283672	BCL2L10	BCL2-like 10 (apoptosis facilitator)	Diva; BCL-B; Boo
Hs.84063	BCL2L11	BCL2-like 11 (apoptosis facilitator)	BimEL; BimL; BAM; BOD; Bcl-2-like protein 11; BCL2-INTERACTING PROTEIN BIM; BCL2-like 11 isoform 1; BCL2-like 11 isoform 2; BCL2-like 11 isoform 3; BCL2-like 11 isoform 4; BCL2-like 11 isoform 5; BCL2-like 11 isoform 6; BCL2-like 11 isoform 7; BCL2-like 11 isoform 8; bcl-2 interacting protein Bim; bcl-2-related ovarian death agonist; Bcl2 interacting mediator of cell death; bcl-2 interacting medi…
Hs.289052	BCL2L12	BCL2-like 12 (proline rich)
Hs.310922	BCL2L13	BCL2-like 13 (apoptosis facilitator)	BCL-RAMBO; MIL1 protein
Hs.410026	BCL2L2	BCL2-like 2	BCLW; KIAA0271; Bcl-2-like 2 protein; BCL2-like 2 protein; apoptosis regulator BCL-W
Hs.31210	BCL3	B-cell CLL/lymphoma 3	D19S37; BCL4, FORMERLY; BCL-3 protein; BCL4; B-cell leukemia/lymphoma 3; B-cell lymphoma 3-encoded protein; chronic lymphatic leukemia protein
Hs.155024	BCL6	B-cell CLL/lymphoma 6 (zinc finger protein 51)	BCL-6; BCL-5; BCL5; LAZ3; LAZ-3 protein; ZNF51; B-cell CLL/lymphoma-6; LAZ3 BCL6/H4FM FUSION GENE; B-cell lymphoma 6 protein; zinc finger protein 51; cys-his2 zinc finger transcription factor; lymphoma-associated zinc finger gene on chromosome 3
Hs.22575	BCL6B	B-cell CLL/lymphoma 6, member B (zinc finger protein)
Hs.408219	BCL7B	B-cell CLL/lymphoma 7B	B-cell CLL/lymphoma 7B isoform 1; B-cell CLL/lymphoma 7B isoform 2
Hs.303197	BCL7C	B-cell CLL/lymphoma 7C
Hs.415209	BCL9	B-cell CLL/lymphoma 9	Bcl-9; Legless homolog; LGS; B-cell lymphoma 9 protein; LEGLESS, DROSOPHILA, HOMOLOG OF
Hs.414740	BCL9L	B-cell CLL/lymphoma 9-like
Hs.11962	BCLG	apoptosis regulator BCL-G	APOPTOSIS REGULATOR BCLG
Hs.424931	BCLP	beta-casein-like protein
Hs.100686	BCMP11	breast cancer membrane protein 11
Hs.434133	BCNP1	B-cell novel protein 1
Hs.186424	BCOR	BCL6 co-repressor
Hs.446394	BCR	breakpoint cluster region	D22S662; CML; EC 2.7.1.-; PHL; ALL; BCR1; D22S11; Breakpoint cluster region protein
Hs.448343	BCRL6	breakpoint cluster region-like 6
Hs.150922	BCS1L	BCS1-like (yeast)	GRACILE; h-BCS; FLNMS; Hs.6719; BCS1, S. CEREVISIAE, HOMOLOG-LIKE
Hs.81505	BDG29	BDG-29 proten	MGC14139; BDG-29 protein
Hs.434560	BDH	3-hydroxybutyrate dehydrogenase (heart, mitochondrial)	3-@HYDROXYBUTYRATE DEHYDROGENASE; EC 1.1.1.30; 3-hydroxybutyrate dehydrogenase precursor; (R)-3-hydroxybutyrate dehydrogenase; D-beta-hydroxybutyrate dehydrogenase, mitochondrial precursor
Hs.46348	BDKRB1	bradykinin receptor B1	B1R; BRADYB1; BKR1; B1BKR; BK-1 receptor; B1 bradykinin receptor; bradykinin receptor 1
Hs.250882	BDKRB2	bradykinin receptor B2	BKR2; BK-2; BK-2 receptor; B2R; BRB2; BK2; BRADYKININ RECEPTOR 2; B2 bradykinin receptor
Hs.439027	BDNF	brain-derived neurotrophic factor	MGC34632; Brain-derived neurotrophic factor precursor; brain-derived neurotrophic factor isoform a preproprotein; brain-derived neurotrophic factor isoform b preproprotein; brain-derived neurotrophic factor isoform c preproprotein
Hs.523558	BDNF	brain-derived neurotrophic factor	MGC34632; Brain-derived neurotrophic factor precursor; brain-derived neurotrophic factor isoform a preproprotein; brain-derived neurotrophic factor isoform b preproprotein; brain-derived neurotrophic factor isoform c preproprotein
Hs.272808	BDP1	B double prime 1, subunit of RNA polymerase III transcription initiation factor IIIB	KIAA1689; TFNR; TRANSCRIPTION FACTOR-LIKE NUCLEAR REGULATOR; B-DOUBLE PRIME 1, SUBUNIT OF RNA POLYMERASE III TRANSCRIPTION INITIATION FACTOR IIIB
Hs.100543	BEAN	brain expressed, associated with Nedd4
Hs.12272	BECN1	beclin 1 (coiled-coil, myosin-like BCL2 interacting protein)	Protein GT197; Coiled-coil myosin-like BCL2-interacting protein; beclin 1 (coiled-coil, myosin-like BCL2-interacting protein); Homo sapiens GT197 partial ORF mRNA, 3' end of cds
Hs.185055	BENE	BENE protein	MGC4419
Hs.23103	BET1	BET1 homolog (S. cerevisiae)	hbet1; Bet1p homolog; BET1, S. CEREVISIAE, HOMOLOG OF; Golgi vesicular membrane trafficking protein p18; Homo sapiens Bet1p homolog (hbet1) mRNA, complete cds
Hs.300631	BET1L	blocked early in transport 1 homolog (S. cerevisiae) like
Hs.334370	BEX1	brain expressed, X-linked 1
Hs.69771	BF	B-factor, properdin	GBG; EC 3.4.21.47; CFAB; PBF2; C3 proactivator; C3/C5 convertase; Properdin factor B; FACTOR B, PROPERDIN; glycine-rich beta-glycoprotein; C3 proaccelerator; Glycine-rich beta glycoprotein; complement factor B preproprotein; Complement factor B precursor
Hs.435556	BFAR	bifunctional apoptosis regulator
Hs.129702	BFSP1	beaded filament structural protein 1, filensin	CP95; LIFL-H; CP115; CP94; FILENSIN; CYTOSKELETAL PROTEIN, 115-KD; Lens intermediate filament like-heavy; cytoskeletal protein, 115 KD; Lens fiber cell beaded-filament structural protein CP 115
Hs.435710	BFSP2	beaded filament structural protein 2, phakinin	LIFL-L; PHAKININ; CP 47; CP47; CYTOSKELETAL PROTEIN, 47-KD; Lens intermediate filament like-light; 49 kDa cytoskeletal protein; BEADED FILAMENT STRUCTURAL PROTEIN, 49-KD; bfps2, Cytoskeletal protein, 49-kD; beaded filament protein CP49; Lens fiber cell beaded filament protein CP 49
Hs.277543	BG1	lipidosin	bubblegum; BGM; FLJ30320; MGC14352; very long-chain acyl-CoA synthetase
Hs.441681	BGALT15	beta galactosyltransferase BGALT15
Hs.512679	BGLAP	bone gamma-carboxyglutamate (gla) protein (osteocalcin)	Bone Gla-protein; Osteocalcin precursor; BGP; osteocalcin; BONE Gla PROTEIN; Gamma-carboxyglutamic acid-containing protein; GAMMA-CARBOXYGLUTAMIC ACID PROTEIN, BONE; Bone gamma-carboxyglutamic acid protein
Hs.821	BGN	biglycan	PG-I; SLRR1A; Biglycan precursor; DSPG1; PG-S1; biglycan preproprotein; PGI; bone/cartilage proteoglycan-I; Bone/cartilage proteoglycan I; small leucine-rich protein 1A; dermatan sulphate proteoglycan I
Hs.99344	BGR	bubblegum related protein
Hs.104888	BHC80	BRAF35/HDAC2 complex (80 kDa)	KIAA1696; BRAF35/HDAC COMPLEX, 80-KD SUBUNIT
Hs.396533	BHD	folliculin	FLCL; BHD SYNDROME GENE
Hs.171825	BHLHB2	basic helix-loop-helix domain containing, class B, 2	STRA13; SHARP-2; SHARP2; Stra14; DEC1; Stimulated with retinoic acid 13; stimulated by retinoic acid 13; Enhancer-of-split and hairy-related protein 2; differentiated embryo chondrocyte expressed gene 1; differentially expressed in chondrocytes 1; Class B basic helix-loop-helix protein 2; Differentially expressed in chondrocytes protein 1; BASIC HELIX-LOOP-HELIX DOMAIN-CONTAINING PROTEIN, CLASS B…
Hs.437282	BHLHB3	basic helix-loop-helix domain containing, class B, 3	hDEC2; SHARP1; SHARP-1; SHARP1, RAT, HOMOLOG OF; bHLH protein DEC2; Enhancer-of-split and hairy-related protein 1; Differentially expressed in chondrocytes protein 2; Class B basic helix-loop-helix protein 3; differentially expressed in chondrocytes 2; Moderately similar to basic-helix-loop-helix protein [M.musculus]; BASIC HELIX-LOOP-HELIX DOMAIN-CONTAINING PROTEIN, CLASS B, 3
Hs.388788	BHLHB5	basic helix-loop-helix domain containing, class B, 5	TNRC20; CAGL85; Beta3; trinucleotide repeat containing 20
Hs.80756	BHMT	betaine-homocysteine methyltransferase	Betaine--homocysteine S-methyltransferase; EC 2.1.1.5
Hs.114172	BHMT2	betaine-homocysteine methyltransferase 2	FLJ20001
Hs.323858	BIA2	BIA2	DKFZp434C091; BIA2 protein
Hs.287696	BICC1	bicaudal C homolog 1 (Drosophila)
Hs.412020	BICD1	Bicaudal D homolog 1 (Drosophila)	Bicaudal-D, Drosophila, homolog of, 1
Hs.436939	BICD2	bicaudal D homolog 2 (Drosophila)	KIAA0699; coiled-coil protein BICD2; homolog of Drosophila bicaudal D
Hs.300825	BID	BH3 interacting domain death agonist	MGC42355; MGC15319; apoptic death agonist; BH3-interacting domain death agonist; BH3 interacting domain death agonist isoform 1; BH3 interacting domain death agonist isoform 3; BH3 interacting domain death agonist isoform 2
Hs.94631	BIG1	brefeldin A-inhibited guanine nucleotide-exchange protein 1	ARFGEF1; p200 ARF-GEP1; DKFZP434L057; P200; ARFGEP1; Brefeldin A-inhibited GEP 1; ADP-RIBOSYLATION FACTOR-GUANINE NUCLEOTIDE EXCHANGE PROTEIN 1; p200 ARF guanine nucleotide exchange factor; BREFELDIN A-INHIBITED GUANINE NUCLEOTIDE EXCHANGE PROTEIN 1
Hs.155419	BIK	BCL2-interacting killer (apoptosis-inducing)	BBC1; BIP1; BP4; Bcl-2 interacting killer; apoptosis-inducing NBK; Apoptosis inducer NBK
Hs.193163	BIN1	bridging integrator 1	amphiphysin-like; AMPH2; DKFZp547F068; AMPHL; SH3P9; AMPHL, FORMERLY; AMPHIPHYSIN-LIKE, FORMERLY; MGC10367; amphiphysin II; BOX-DEPENDENT MYC-INTERACTING PROTEIN 1; bridging integrator 1 isoform 10; bridging integrator 1 isoform 4; bridging integrator 1 isoform 5; bridging integrator 1 isoform 6; bridging integrator 1 isoform 7; bridging integrator 1 isoform 8; bridging integrator 1 isoform 9; br…
Hs.14770	BIN2	bridging integrator 2
Hs.68090	BIN3	bridging integrator 3
Hs.79019	BIRC1	baculoviral IAP repeat-containing 1	NAIP; H.sapiens SMA5 mRNA; Baculoviral IAP repeat-containing protein 1; neuronal apoptosis inhibitory protein
Hs.289107	BIRC2	baculoviral IAP repeat-containing 2	BIRC3; HIAP1; MIHC; C-IAP2; HIAP-1; API2; RNF48; cIAP1; MIHB; hiap-2; API1; HIAP2; IAP homolog C; Apoptosis inhibitor 2; MAMMALIAN IAP HOMOLOG B; apoptosis inhibitor 1; Inhibitor of apoptosis protein 1; NFR2-TRAF signalling complex protein; baculoviral IAP repeat-containing protein 2; TNFR2-TRAF signaling complex protein 1; Baculoviral IAP repeat-containing protein 3
Hs.127799	BIRC3	baculoviral IAP repeat-containing 3	BIRC2; MIHB; API1; C-IAP1; hiap-1; HIAP-2; HIAP2; HAIP1; CIAP2; HIAP1; API2; MIHC; RNF49; IAP homolog B; apoptosis inhibitor 2; Baculoviral IAP repeat-containing protein 2; mammalian IAP homolog C; TNFR2-TRAF signaling complex protein 2; Inhibitor of apoptosis protein 2; TNFR2-TRAF signaling complex protein; baculoviral IAP repeat-containing protein 3; inhibitor of apoptosis protein 1
Hs.356076	BIRC4	baculoviral IAP repeat-containing 4	hILP; IAP3; XIAP; ILP1; MIHA; API3; X-linked IAP; IAP-like protein; MAMMALIAN IAP HOMOLOG A; INHIBITOR OF APOPTOSIS, X-LINKED; apoptosis inhibitor 3; Baculoviral IAP repeat-containing protein 4; X-linked inhibitor of apoptosis; X-linked inhibitor of apoptosis protein; Inhibitor of apoptosis protein 3
Hs.1578	BIRC5	baculoviral IAP repeat-containing 5 (survivin)	SVV; IAP4; API4; survivin; EPR-1; Apoptosis inhibitor survivin; apoptosis inhibitor 4; apoptosis inhibitor 4 (survivin); Baculoviral IAP repeat-containing protein 5
Hs.360026	BIRC6	baculoviral IAP repeat-containing 6 (apollon)	KIAA1289; BACULOVIRAL IAP REPEAT-CONTAINING PROTEIN 6
Hs.256126	BIRC7	baculoviral IAP repeat-containing 7 (livin)	KIAP; MLIAP; BACULOVIRAL IAP REPEAT-CONTAINING PROTEIN 7; INHIBITOR OF APOPTOSIS PROTEIN, KIDNEY; INHIBITOR OF APOPTOSIS PROTEIN, MELANOMA
Hs.348263	BIRC8	baculoviral IAP repeat-containing 8
Hs.127217	BITE	p10-binding protein
Hs.288809	BIVM	basic, immunoglobulin-like variable motif containing
Hs.131819	BK65A6.2	Sushi domain (SCR repeat) containing
Hs.20237	BKLHD1	BTB and kelch domain containing 1	DKFZP566C134; KBTBD2; kelch repeat and BTB (POZ) domain containing 2
Hs.348262	BKLHD2	BTB and kelch domain containing 2	KIAA1309; FLJ10262; BTB and kelch domain containing protein 2
Hs.101949	BKLHD3	BTB and kelch domain containing 3	KBTBD3; kelch repeat and BTB (POZ) domain containing 3
Hs.45056	BKLHD5	BTB and kelch domain containing 5	KIAA1900
Hs.5300	BLCAP	bladder cancer associated protein	BC10; Bladder cancer-associated protein; Bladder cancer 10 kDa protein; bladder cancer related protein (10kD)
Hs.389900	BLK	B lymphoid tyrosine kinase	p55-BLK; MGC10442; EC 2.7.1.112; B lymphocyte kinase; Tyrosine-protein kinase BLK; TYROSINE KINASE, B-LYMPHOCYTE SPECIFIC; BLK nonreceptor tyrosine kinase
Hs.383913	BLM	Bloom syndrome	RECQ2; BS; RECQL3; EC 3.6.1.-; RECQL2; RecQ protein-like 3; BLOOM SYNDROME GENE; Bloom's syndrome protein; Bloom syndrome protein; DNA helicase, RecQ-like, type 2
Hs.387183	BLMH	bleomycin hydrolase	BH; BLM hydrolase; EC 3.4.22.40; BMH
Hs.167746	BLNK	B-cell linker	SLP-65; BLNK-s; Ly57; B-CELL LINKER PROTEIN; B cell linker protein; SH2 DOMAIN-CONTAINING LEUKOCYTE PROTEIN, 65-KD; SLP65 HYPOGLOBULINEMIA AND ABSENT B CELLS
Hs.7471	BLP1	BBP-like protein 1
Hs.288912	BLP2	BBP-like protein 2
Hs.113916	BLR1	Burkitt lymphoma receptor 1, GTP binding protein (chemokine (C-X-C motif) receptor 5)	CXC-R5; CXCR-5; MDR15; CXCR5; monocyte-derived receptor 15; Burkitt'S lymphoma receptor 1; chemokine (C-X-C) receptor 5; C-X-C chemokine receptor type 5; Burkitt lymphoma receptor 1 isoform 1; Burkitt lymphoma receptor 1 isoform 2; Burkitt lymphoma receptor 1, GTP-binding protein
Hs.435726	BLVRA	biliverdin reductase A	BLVR; Biliverdin-IX alpha-reductase; BVRA; EC 1.3.1.24; Biliverdin reductase A precursor; Human biliverdin-IXalpha reductase mRNA, complete cds
Hs.76289	BLVRB	biliverdin reductase B (flavin reductase (NADPH))	GHBP; BVR-B; FR; FLR; EC 1.3.1.24; NADPH-flavin reductase; BVRB; Biliverdin-IX beta-reductase; EC 1.5.1.30; NADPH-dependent diaphorase; Green heme binding protein; Biliverdin reductase B; flavin reductase (NADPH)
Hs.444697	BLZF1	basic leucine zipper nuclear factor 1 (JEM-1)	JEM1; GOLGIN-45
Hs.367646	BM-002	hypothetical protein BM-002
Hs.369973	BM-009	hypothetical protein BM-009
Hs.283532	BM039	uncharacterized bone marrow protein BM039
Hs.8750	BM045	uncharacterized bone marrow protein BM045
Hs.22140	BM88	BM88 antigen	MGC34326
Hs.386140	BMF	Bcl-2 modifying factor	BCL2-MODIFYING FACTOR
Hs.380403	BMI1	B lymphoma Mo-MLV insertion region (mouse)	MGC12685; RNF51; oncogene BMI-1; Polycomb complex protein BMI-1; LEUKEMIA VIRAL BMI-1 ONCOGENE, MOUSE, HOMOLOG OF; murine leukemia viral (bmi-1) oncogene homolog
Hs.1274	BMP1	bone morphogenetic protein 1	mTld; BMP-1; EC 3.4.24.19; TLD; PCP; Procollagen C-proteinase; Mammalian tolloid protein; TOLLOID, DROSOPHILA, HOMOLOG OF; Bone morphogenetic protein 1 precursor; bone morphogenetic protein 1 isoform 2, precursor; bone morphogenetic protein 1 isoform 1, precursor; bone morphogenetic protein 1 isoform 6 precursor; bone morphogenetic protein 1 isoform 4, precursor; bone morphogenetic protein 1 isof…
Hs.158317	BMP10	bone morphogenetic protein 10	bone morphogenetic protein 10 preproprotein
Hs.247820	BMP15	bone morphogenetic protein 15	GDF-9B; BMP-15; GDF9B; Growth/differentiation factor 9B; GROWTH DIFFERENTIATION FACTOR 9B; Bone morphogenetic protein 15 precursor
Hs.73853	BMP2	bone morphogenetic protein 2	BMP-2A; BMP2A; BONE MORPHOGENETIC PROTEIN 2A; Bone morphogenetic protein 2 precursor
Hs.20137	BMP2K	BMP2 inducible kinase
Hs.121507	BMP3	bone morphogenetic protein 3 (osteogenic)	Osteogenin; BMP-3A; Bone morphogenetic protein-3; Bone morphogenetic protein 3 precursor; bone morphogenetic protein 3 (osteogenic) precursor
Hs.68879	BMP4	bone morphogenetic protein 4	BMP-4; DVR4; BMP-2B; ZYME; BMP2B; BMP2B1; bone morphogenetic protein 4 preproprotein; bone morphogenetic protein 2B; Bone morphogenetic protein 4 precursor
Hs.1104	BMP5	bone morphogenetic protein 5	BMP-5; MGC34244; Bone morphogenetic protein 5 precursor; bone morphogenetic protein 5 preproprotein; Human transforming growth factor-beta (tgf-beta) mRNA, complete cds
Hs.285671	BMP6	bone morphogenetic protein 6	BMP-6; HGNC:12686; VGR; VG1-RELATED SEQUENCE; VGR1; Vg-related sequence; transforming growth factor-beta; Bone morphogenetic protein 6 precursor; vegetal-related (TGFB related) cytokine; vegetal related growth factor (TGFB-related)
Hs.170195	BMP7	bone morphogenetic protein 7 (osteogenic protein 1)	OP1; BMP-7; OP-1; osteogenic protein 1; Bone morphogenetic protein 7 precursor
Hs.494158	BMP8A	bone morphogenetic protein 8a
Hs.409964	BMP8B	bone morphogenetic protein 8b (osteogenic protein 2)	OP2; bone morphogenetic protein 8B preproprotein; bone morphogenetic protein 8 (osteogenic protein 2)
Hs.71730	BMPER	BMP-binding endothelial regulator precursor protein
Hs.2534	BMPR1A	bone morphogenetic protein receptor, type IA	SKR5; ALK-3; EC 2.7.1.37; ALK3; ACVRLK3; Activin receptor-like kinase 3; SERINE/THREONINE-PROTEIN KINASE RECEPTOR R5 PRECURSOR; bone morphogenetic protein receptor, type IA precursor; Bone morphogenetic protein receptor type IA precursor; activin A receptor, type II-like kinase 3
Hs.87223	BMPR1B	bone morphogenetic protein receptor, type IB	ALK-6; ALK6; EC 2.7.1.37; serine/threonine receptor kinase; ACTIVIN RECEPTOR-LIKE KINASE 6; Bone morphogenetic protein receptor type IB precursor
Hs.53250	BMPR2	bone morphogenetic protein receptor, type II (serine/threonine kinase)	T-ALK; BMR2; BRK-3; EC 2.7.1.37; PPH1; BMPR-II; BMPR3; serine/threonine kinase; BMP type II receptor; type II activin receptor-like kinase; Bone morphogenetic protein receptor type II precursor; bone morphogenetic protein receptor, type II isoform 1 precursor; bone morphogenetic protein receptor, type II isoform 2, precursor
Hs.10848	BMS1L	BMS1-like, ribosome assembly protein (yeast)	KIAA0187; ribosome biogenesis protein BMS1 homolog
Hs.27372	BMX	BMX non-receptor tyrosine kinase	NTK38; PSCTK3; EC 2.7.1.112; PSCTK2; ETK; Bone marrow kinase BMX; PROTEIN TYROSINE KINASE BMX; BONE MARROW KINASE, X-LINKED; Cytoplasmic tyrosine-protein kinase BMX; Epithelial and endothelial tyrosine kinase; H.sapiens Bmx mRNA for cytoplasmic tyrosine kinase
Hs.64025	BNC	basonuclin	BNC1; zinc finger protein basonuclin
Hs.432379	BNF1	breast tumor novel factor 1
Hs.145726	BNIP1	BCL2/adenovirus E1B 19kDa interacting protein 1	Nip1; BCL2/adenovirus E1B 19-kDa protein-interacting protein 1; BCL2/ADENOVIRUS E1B 19-KD PROTEIN-INTERACTING PROTEIN 1; BCL2/adenovirus E1B 19kD-interacting protein 1; BCL2/adenovirus E1B 19kD interacting protein 1; BCL2/adenovirus E1B 19kD interacting protein 1 isoform BNIP1-a; BCL2/adenovirus E1B 19kD interacting protein 1 isoform BNIP1-c; BCL2/adenovirus E1B 19kD interacting protein 1 isoform…
Hs.204539	BNIP2	BCL2/adenovirus E1B 19kDa interacting protein 2	Nip2; BNIP-2; BCL2/adenovirus E1B 19-kDa protein-interacting protein 2; BCL2/ADENOVIRUS E1B 19-KD PROTEIN-INTERACTING PROTEIN 2; BCL2/adenovirus E1B 19kD-interacting protein 2; BCL2/adenovirus E1B 19kD interacting protein 2
Hs.79428	BNIP3	BCL2/adenovirus E1B 19kDa interacting protein 3	Nip3; BCL2/adenovirus E1B 19kD-interacting protein 3; BCL2/ADENOVIRUS E1B 19-KD PROTEIN-INTERACTING PROTEIN 3; BCL2/adenovirus E1B 19-kDa protein-interacting protein 3; BCL2/adenovirus E1B 19kD interacting protein 3
Hs.132955	BNIP3L	BCL2/adenovirus E1B 19kDa interacting protein 3-like	BNIP3H; Nix; BNIP3a; NIP3-like protein X; adenovirus E1B19k-binding protein B5; BCL2/adenovirus E1B 19kD-interacting protein 3-like; BCL2/ADENOVIRUS E1B 19-KD PROTEIN-INTERACTING PROTEIN 3-LIKE; BCL2/adenovirus E1B 19-kd protein-interacting protein 3a; BCL2/adenovirus E1B 19-kDa protein interacting protein 3A; BCL2/adenovirus E1B 19kD interacting protein 3-like; BCL2/adenovirus E1B 19-kDa protein…
Hs.58006	BNIPL	BCL2/adenovirus E1B 19kD interacting protein like
Hs.214099	BOC	brother of CDO
Hs.293753	BOK	BCL2-related ovarian killer	BCL2L9; MGC4631; BOKL; BCL2-LIKE 9
Hs.169797	BOLL	bol, boule-like (Drosophila)	BOL-LIKE; BOULE, DROSOPHILA, HOMOLOG OF
Hs.257336	BOMB	BH3-only member B protein
Hs.511945	BOP1	block of proliferation 1	KIAA0124; Similar to Mouse Bop1
Hs.129837	BOZF1	BTB/POZ and zinc-finger domains factor on chromosome 1	ZBTB8; zinc finger and BTB domain containing 8
Hs.258585	BP75	bromodomain containing protein 75 kDa human homolog
Hs.443518	BPAG1	bullous pemphigoid antigen 1, 230/240kDa	DMH; DT; FLJ32235; BP240; FLJ13425; dystonin; FLJ30627; FLJ21489; BPA; KIAA0728; CATX-15; hemidesmosomal plaque protein; bullous pemphigoid antigen 1 (230/240kD)
Hs.512673	BPESC1	blepharophimosis, epicanthus inversus and ptosis, candidate 1
Hs.198365	BPGM	2,3-bisphosphoglycerate mutase	EC 5.4.2.1; BISPHOSPHOGLYCEROMUTASE DEFICIENCY; EC 5.4.2.4; DPGM DEFICIENCY; BPG-dependent PGAM; EC 3.1.3.13; 2,3-bisphosphoglycerate synthase; DPGAM DEFICIENCY; 2,3-@BPG PHOSPHATASE; 2,3-bisphosphoglycerate mutase, erythrocyte; 2,3-@DPG MUTASE DEFICIENCY; BPGM DEFICIENCY 2,3-@BISPHOSPHOGLYCERATE PHOSPHATASE; DIPHOSPHOGLYCERATE MUTASE DEFICIENCY OF ERYTHROCYTE
Hs.351334	BPHL	biphenyl hydrolase-like (serine hydrolase; breast epithelial mucin-associated antigen)	valacyclovirase; Bph-rp; MCNAA
Hs.303523	BPI	bactericidal/permeability-increasing protein	CAP 57; bactericidal/permeability-increasing protein precursor; Bactericidal permeability-increasing protein precursor
Hs.257045	BPIL1	bactericidal/permeability-increasing protein-like 1
Hs.372939	BPIL2	bactericidal/permeability-increasing protein-like 2
Hs.375090	BPIL3	bactericidal/permeability-increasing protein-like 3
Hs.271752	BPNT1	3'(2'), 5'-bisphosphate nucleotidase 1	3.1.3.7; BPntase; PAP-inositol-1,4-phosphatase; PIP; bisphosphate 3'-nucleotidase; BISPHOSPHATE 3-PRIME-NUCLEOTIDASE; 3-PRIME(2-PRIME),5-PRIME-@BISPHOSPHATE NUCLEOTIDASE 1
Hs.162967	BRAF	v-raf murine sarcoma viral oncogene homolog B1	2.7.1.-; B-raf-1; p94; BRAF1; RAFB1; EC 2.7.1.37; ONCOGENE BRAF; B-Raf proto-oncogene serine/threonine-protein kinase; Murine sarcoma viral (v-raf) oncogene homolog B1
Hs.454269	BRAF2	similar to v-raf murine sarcoma viral oncogene homolog B1 pseudogene
Hs.410719	BRAL1	brain link protein-1
Hs.439023	BRAP	BRCA1 associated protein	BRAP2; RNF52; BRCA1-ASSOCIATED PROTEIN
Hs.194143	BRCA1	breast cancer 1, early onset	RNF53; PSCP; BREAST CANCER 1 GENE; BREAST CANCER 1, EARLY-ONSET; breast-ovarian cancer, included; BRCA1 BREAST CANCER, TYPE 1; papillary serous carcinoma of the peritoneum; Breast cancer type 1 susceptibility protein; breast cancer 1, early onset isoform BRCA1-delta14-17; breast cancer 1, early onset isoform BRCA1-delta14-18; breast cancer 1, early onset isoform BRCA1-delta15-17; breast cancer 1,…
Hs.34012	BRCA2	breast cancer 2, early onset	HGNC:3585; FAD1; HGNC:16745; FANCD1; FANCB; BREAST CANCER 2, EARLY-ONSET; BREAST CANCER 2 GENE; Fanconi anemia, complementation group D1; BRCA2 BREAST CANCER, TYPE 2; Breast cancer type 2 susceptibility protein
Hs.370880	BRD1	bromodomain containing 1	bromodomain-containing 1; BR140-like protein; BRPF2; BRL; DKFZP434B094; BRPF1; BR140-like gene; Bromodomain-containing protein 1; bromodomain containing protein 1
Hs.75243	BRD2	bromodomain containing 2	O27.1.1; D6S113E; KIAA9001; RING3; RING3 protein; bromodomain-containing 2; NAT; RNF3; FSRG1; Bromodomain-containing protein 2; bromodomain containing protein 2; female sterile homeotic-related gene 1; female sterile homeotic-related gene 1 (mouse homolog); FEMALE STERILE HOMEOTIC-RELATED GENE 1, MOUSE, HOMOLOG OF
Hs.86896	BRD3	bromodomain containing 3	RING3L; ORFX; RING3-like protein; KIAA0043; bromodomain-containing 3; Similar to RING3; Bromodomain-containing protein 3; RING3-like gene; bromodomain containing protein 3; open reading frame X
Hs.278675	BRD4	bromodomain containing 4	MCAP; HUNKI; HUNK1 protein; chromosome-associated protein; bromodomain-containing protein 4 isoform long; bromodomain-containing protein 4 isoform short
Hs.437894	BRD7	bromodomain containing 7	BP75; NAG4; CELTIX1; bromodomain-containing 7; bromodomain protein
Hs.468207	BRD8	bromodomain containing 8	SMAP; skeletal muscle abundant protein; bromodomain containing 8 isoform 1; bromodomain containing 8 isoform 2; bromodomain containing 8 isoform 3; thyroid hormone receptor coactivating protein; THYROID HORMONE RECEPTOR-INTERACTING PROTEIN p120
Hs.121128	BRDG1	BCR downstream signaling 1	STAP-1; STAP1; signal-transducing adaptor protein-1
Hs.178281	BRDT	bromodomain, testis-specific	BRD6; testis-specific bromodomain protein
Hs.80426	BRE	brain and reproductive organ-expressed (TNFRSF1A modulator)	brain and reproductive organ-expressed (TNFRSF1A modulator) isoform 2; brain and reproductive organ-expressed (TNFRSF1A modulator) isoform 3; brain and reproductive organ-expressed (TNFRSF1A modulator) isoform 1
Hs.424484	BRF1	BRF1 homolog, subunit of RNA polymerase III transcription initiation factor IIIB (S. cerevisiae)	hTFIIIB90; TAF3C; TAFIII90; TFIIIB90; TF3B90; TAF3B2; GTF3B; TAF3C, FORMERLY; hBRF; B-related factor 1; GTF3B, 90-KD SUBUNIT; BRF1, S. CEREVISIAE, HOMOLOG OF; TRANSCRIPTION FACTOR IIIB, 90-KD SUBUNIT; transcription initiation factor IIIB isoform 1; transc
Hs.274136	BRF2	BRF2, subunit of RNA polymerase III transcription initiation factor, BRF1-like	TFIIIB50; BRFU; TRANSCRIPTION FACTOR IIB-RELATED FACTOR; BRF2 SUBUNIT OF RNA POLYMERASE III TRANSCRIPTION INITIATION FACTOR
Hs.410497	BRI3	brain protein I3	pRGR2; I3; I3 protein; Highly similar to BRAIN PROTEIN I3 [Mus musculus]
Hs.523441	BRI3	brain protein I3	pRGR2; I3; I3 protein; Highly similar to BRAIN PROTEIN I3 [Mus musculus]
Hs.131886	BRI3BP	BRI3 binding protein
Hs.87507	BRIP1	BRCA1 interacting protein C-terminal helicase 1	BACH1; BRCA1-INTERACTING PROTEIN 1; DOG1, HOMOLOG OF; BRCA1-ASSOCIATED C-TERMINAL HELICASE 1; DELETIONS OF GUANINE-RICH DNA, C. ELEGANS, HOMOLOG OF
Hs.38114	BRIX	BRIX
Hs.100426	BRMS1	breast cancer metastasis suppressor 1	DKFZp564A063; breast cancer metastasis-suppressor 1
Hs.181035	BRMS1L	breast cancer metastasis-suppressor 1-like
Hs.117963	BRP44L	brain protein 44-like	PNAS-115; dJ68L15.3; CGI-129; HSPC040 protein; Brain protein 44-like protein
Hs.1004	BRPF1	bromodomain and PHD finger containing, 1	BR140 protein; BR140; peregrin; BROMODOMAIN-CONTAINING PROTEIN, 140-KD; bromodomain-containing protein, 140kD; Bromodomain and PHD finger-containing protein 1
Hs.246795	BRPF3	bromodomain and PHD finger containing, 3	KIAA1286
Hs.308045	BRRN1	barren homolog (Drosophila)	MGC4616; HCAP-H; BARREN, DROSOPHILA, HOMOLOG OF, 1
Hs.121484	BRS3	bombesin-like receptor 3	BRS-3; Bombesin receptor subtype-3
Hs.435976	BRUNOL4	bruno-like 4, RNA binding protein (Drosophila)
Hs.300850	BRUNOL5	bruno-like 5, RNA binding protein (Drosophila)
Hs.348342	BRUNOL6	bruno-like 6, RNA binding protein (Drosophila)
Hs.145894	BS69	adenovirus 5 E1A binding protein	PRKCBP1L1; ZMYND11; BS69 protein; Adenovirus 5 E1A-binding protein
Hs.438912	BSCL2	Bernardinelli-Seip congenital lipodystrophy 2 (seipin)	MGC4694; GNG3LG; GAMMA-3-LINKED GENE; BERARDINELLI-SEIP CONGENITAL LIPODYSTROPHY GENE 2
Hs.501293	BSG	basigin (OK blood group)	HGNC:8130; CD147; Basigin precursor; CD147 antigen; TCSF; OK; emmprin; 5F7; M6; basigin isoform 2; basigin isoform 1; M6 antigen; basigin isoform 3; basigin isoform 4; collagenase stimulatory factor; OK blood group antigen; Leukocyte activation antigen M6; M6 LEUKOCYTE ACTIVATION ANTIGEN; OK blood group; extracellular matrix metalloproteinase inducer; Tumor cell-derived collagenase stimulatory fa…
Hs.194684	BSN	bassoon (presynaptic cytomatrix protein)	ZNF231; BASSOON, MOUSE, HOMOLOG OF; zinc finger protein 231; neuronal double zinc finger protein
Hs.151291	BSND	barttin	BSND GENE
Hs.108502	BSPRY	B-box and SPRY domain containing
Hs.169998	BST1	bone marrow stromal cell antigen 1	BST-1; EC 3.2.2.5; CD157; CD157 antigen; cADPr hydrolase 2; Cyclic ADP-ribose hydrolase 2; ADP-ribosyl cyclase 2 precursor; Bone marrow stromal antigen 1; bone marrow stromal cell antigen 1 precursor
Hs.118110	BST2	bone marrow stromal cell antigen 2	BST-2; Bone marrow stromal antigen 2; Bone marrow stromal cell antigen
Hs.180930	BTAF1	BTAF1 RNA polymerase II, B-TFIID transcription factor-associated, 170kDa (Mot1 homolog, S. cerevisiae)	TAF-172; TAF172; TAFII170; TAF(II)170; MOT1; Mot1 homolog; TBP-associated factor 172; MOT1, YEAST, HOMOLOG OF; BTAF1 RNA POLYMERASE II, B-TFIID TRANSCRIPTION FACTOR-ASSOCIATED, 170-KD; TATA BOX-BINDING PROTEIN-ASSOCIATED FACTOR, RNA POLYMERASE II, 170-KD; BTAF1 RNA polymerase II, B-TFIID transcription factor-associated, 170 kD (Mot1 homolog, S. cerevisiae)
Hs.321501	BTBD1	BTB (POZ) domain containing 1	C15ORF1; FLJ20724; BTB/POZ domain containing protein 1; Weakly similar to F38H4.7 [C.elegans]
Hs.369288	BTBD2	BTB (POZ) domain containing 2
Hs.7935	BTBD3	BTB (POZ) domain containing 3	KIAA0952; dJ742J24.1; BTB/POZ domain containing protein 3 isoform a; BTB/POZ domain containing protein 3 isoform b
Hs.437574	BTBD4	BTB (POZ) domain containing 4
Hs.126219	BTBD5	BTB (POZ) domain containing 5
Hs.99398	BTBD5	BTB (POZ) domain containing 5
Hs.7367	BTBD6	BTB (POZ) domain containing 6
Hs.159388	BTBD9	BTB (POZ) domain containing 9
Hs.73105	BTC	betacellulin	Betacellulin precursor
Hs.78885	BTD	biotinidase	BIOTINIDASE DEFICIENCY; Biotinidase precursor; BTD DEFICIENCY; EC 3.5.1.12; BTD MULTIPLE CARBOXYLASE DEFICIENCY, LATE-ONSET
Hs.150557	BTEB1	basic transcription element binding protein 1	BTEB; KLF9; Transcription factor BTEB1; Krueppel-like factor 9; BTE-binding protein 1; GC box binding protein 1; BASIC TRANSCRIPTION ELEMENT-BINDING PROTEIN 1
Hs.80338	BTF	Bcl-2-associated transcription factor	KIAA0164
Hs.446567	BTF3	basic transcription factor 3	NACB; BTF3b; BTF3a; BETA-NAC BTF3A; Transcription factor BTF3; NASCENT POLYPEPTIDE-ASSOCIATED COMPLEX, BETA POLYPEPTIDE; RNA polymerase B transcription factor 3
Hs.181965	BTF3L1	basic transcription factor 3, like 1	OPG; OCIF; HUMBTFB; TNFRSF11B; lambda h27A; Transcription factor BTF3 homolog 1; BASIC TRANSCRIPTION FACTOR 3-LIKE 1
Hs.255935	BTG1	B-cell translocation gene 1, anti-proliferative	BTG1 protein; B-cell translocation protein 1; B-cell translocation gene 1 protein
Hs.75462	BTG2	BTG family, member 2	TIS21; BTG2 protein; pheochromacytoma cell-3; PHEOCHROMOCYTOMA CELL 3; B-cell translocation gene 2; nerve growth factor-inducible anti-proliferative; NGF-inducible anti-proliferative protein PC3
Hs.77311	BTG3	BTG family, member 3	TOB5; TOB55; MGC8928; ANA; BTG3 protein; Tob5 protein; TOFA; B-cell translocation gene (CHROW21); abundant in neuroepithelium area; B-cell translocation gene 3; Abundant in neuroepithelium area protein; Human mRNA for tob family, complete cds
Hs.128180	BTG4	B-cell translocation gene 4	PC3B
Hs.159494	BTK	Bruton agammaglobulinemia tyrosine kinase	HYPOGAMMAGLOBULINEMIA, X-LINKED; BPK; EC 2.7.1.112; ATK; XLA; IMMUNODEFICIENCY 1; IMD1; AT; PSCTK1; AGMX1; B-CELL PROGENITOR KINASE; Tyrosine-protein kinase BTK; BRUTON TYPE AGAMMAGLOBULINEMIA; BPK AGAMMAGLOBULINEMIA, X-LINKED; Agammaglobulinaemia tyrosine kinase; Bruton's tyrosine kinase; B cell progenitor kinase; AGAMMAGLOBULINEMIA, X-LINKED, TYPE I
Hs.445162	BTLA	B and T lymphocyte associated	B- AND T-LYMPHOCYTE ATTENUATOR; B- AND T-LYMPHOCYTE-ASSOCIATED PROTEIN
Hs.153058	BTN1A1	butyrophilin, subfamily 1, member A1	Butyrophilin precursor; BTN; BT; Butyrophilin subfamily 1 member A1
Hs.169963	BTN2A1	butyrophilin, subfamily 2, member A1	DJ3E1.1; BK14H9.1; BT2.1; butyrophilin BTF1 precursor; butyrophilin, subfamily 2, member A1 isoform 1 precursor; butyrophilin, subfamily 2, member A1 isoform 2 precursor
Hs.91813	BTN2A2	butyrophilin, subfamily 2, member A2	BTF2; BT2.2; butyrophilin 2; butyrophilin, subfamily 2, member A2 isoform a; butyrophilin, subfamily 2, member A2 isoform b
Hs.370522	BTN2A3	butyrophilin, subfamily 2, member A3
Hs.284283	BTN3A1	butyrophilin, subfamily 3, member A1	BTF5; BT3.1; butyrophilin, subfamily 3, member A1 isoform a; butyrophilin, subfamily 3, member A1 isoform b
Hs.376046	BTN3A2	butyrophilin, subfamily 3, member A2	BTF4; BT3.2
Hs.167741	BTN3A3	butyrophilin, subfamily 3, member A3	BTF3; butyrophilin 3; butyrophilin, subfamily 3, member A3 isoform a; butyrophilin, subfamily 3, member A3 isoform b
Hs.247808	BTNL2	butyrophilin-like 2 (MHC class II associated)	BTL-II; BUTYROPHILIN-LIKE PROTEIN 2; BUTYROPHILIN-LIKE PROTEIN, MAJOR HISTOCOMPATIBILITY COMPLEX CLASS II-ASSOCIATED
Hs.225949	BTNL3	butyrophilin-like 3	BTNLR; butyrophilin-like receptor; BUTYROPHILIN-LIKE PROTEIN 3; butyrophilin-like 3 isoform a; butyrophilin-like 3 isoform b
Hs.226434	BTRC	beta-transducin repeat containing	E3RSIkappaB; FWD1; bTrCP; betaTrCP; BETA-TRCP; FBXW1A; MGC4643; FBW1A; pIkappaBalpha-E3 receptor subunit; F-box/WD-repeat protein 1A; F-box and WD-repeats protein beta-TrCP
Hs.287472	BUB1	BUB1 budding uninhibited by benzimidazoles 1 homolog (yeast)	BUB1A; BUB1L; hBUB1; EC 2.7.1.-; MITOTIC CHECKPOINT GENE BUB1; putative serine/threonine-protein kinase; Mitotic checkpoint serine/threonine-protein kinase BUB1; BUB1, S. CEREVISIAE, HOMOLOG OF; budding uninhibited by benzimidazoles 1 (yeast homolog); BUDDING UNINHIBITED BY BENZIMIDAZOLES 1, S. CEREVISIAE, HOMOLOG OF
Hs.36708	BUB1B	BUB1 budding uninhibited by benzimidazoles 1 homolog beta (yeast)	hBUBR1; MAD3L; Bub1A; EC 2.7.1.-; MAD3/BUB1-related protein kinase; MITOTIC CHECKPOINT GENE BUB1B; Mitotic checkpoint kinase MAD3L; BUB1, S. CEREVISIAE, HOMOLOG OF, BETA; Mitotic checkpoint serine/threonine-protein kinase BUB1 beta; budding uninhibited by benzimidazoles 1 (yeast homolog), beta; BUDDING UNINHIBITED BY BENZIMIDAZOLES 1, S. CEREVISIAE, HOMOLOG OF, BETA
Hs.418533	BUB3	BUB3 budding uninhibited by benzimidazoles 3 homolog (yeast)	BUB3L; mitotic checkpoint component; Mitotic checkpoint protein BUB3; budding uninhibited by benomyl; BUDDING UNINHIBITED BY BENZIMIDAZOLES 3, S. CEREVISIAE, HOMOLOG OF; BUB3 (budding uninhibited by benzimidazoles 3, yeast) homolog; Highly similar to HYPOTHETICAL 40.5 KD PROTEIN IN NUP157-SWI4 INTERGENIC REGION [Saccharomyces cerevisiae]
Hs.306812	BUCS1	butyryl Coenzyme A synthetase 1
Hs.221660	BVES	blood vessel epicardial substance	MGC42413; POP1; HBVES; POPDC1; popeye protein 1; popeye domain containing 1
Hs.372265	BXDC1	brix domain containing 1	bA397G5.4; FLJ21087; Brix domain containing protein 1
Hs.254271	BXMAS2-10	BXMAS2-10
Hs.106880	BYSL	bystin-like	BYSTIN; BY THE RIBOSOMAL PROTEIN S6 GENE, DROSOPHILA, HOMOLOG-LIKE
Hs.112499	BZRAP1	benzodiazapine receptor (peripheral) associated protein 1	KIAA0612; PRAX-1; peripheral benzodiazepine receptor-associated protein 1
Hs.202	BZRP	benzodiazapine receptor (peripheral)	PKBS; PBR-S; MBR; PBR; Peripheral-type benzodiazepine receptor; Mitochondrial benzodiazepine receptor; benzodiazepine receptor (peripheral); peripheral benzodiazapine receptor short form; Benzodiazepine receptor, peripheral type (benzodiazepine peripheral binding site)
Hs.357392	BZRPL1	benzodiazapine receptor (peripheral)-like 1
Hs.355983	BZW1	basic leucine zipper and W2 domains 1
Hs.5216	BZW2	basic leucine zipper and W2 domains 2	HSPC028 protein
Hs.248216	C10orf1	chromosome 10 open reading frame 1	HUG1; Protein HUG-1; HUG1 gene; HOX11 Upstream Gene; HOX11 upstream gene 1 protein
Hs.93675	C10orf10	chromosome 10 open reading frame 10	FIG; DEPP; fasting induced gene; decidual protein induced by progesterone
Hs.427927	C10orf12	chromosome 10 open reading frame 12	DKFZP564P1916; FLJ13022
Hs.37716	C10orf13	chromosome 10 open reading frame 13
Hs.99821	C10orf22	chromosome 10 open reading frame 22
Hs.91564	C10orf23	chromosome 10 open reading frame 23
Hs.37636	C10orf24	chromosome 10 open reading frame 24
Hs.194303	C10orf25	chromosome 10 open reading frame 25
Hs.10346	C10orf26	chromosome 10 open reading frame 26
Hs.467232	C10orf26	chromosome 10 open reading frame 26
Hs.386698	C10orf27	chromosome 10 open reading frame 27
Hs.419800	C10orf28	chromosome 10 open reading frame 28	GIDRP86; PSORT; putative mitochondrial space protein 32.1; growth inhibition and differentiation related protein 86
Hs.434502	C10orf29	chromosome 10 open reading frame 29
Hs.14559	C10orf3	chromosome 10 open reading frame 3
Hs.436344	C10orf30	chromosome 10 open reading frame 30
Hs.34492	C10orf32	chromosome 10 open reading frame 32
Hs.118210	C10orf33	chromosome 10 open reading frame 33
Hs.421107	C10orf35	chromosome 10 open reading frame 35
Hs.444696	C10orf36	chromosome 10 open reading frame 36
Hs.106254	C10orf39	chromosome 10 open reading frame 39
Hs.303727	C10orf4	chromosome 10 open reading frame 4
Hs.4896	C10orf42	chromosome 10 open reading frame 42
Hs.103378	C10orf45	chromosome 10 open reading frame 45
Hs.408319	C10orf46	chromosome 10 open reading frame 46
Hs.435775	C10orf47	chromosome 10 open reading frame 47
Hs.128193	C10orf48	chromosome 10 open reading frame 48
Hs.131837	C10orf5	chromosome 10 open reading frame 5
Hs.447458	C10orf6	chromosome 10 open reading frame 6
Hs.412842	C10orf7	chromosome 10 open reading frame 7	D123 gene product
Hs.35660	C10orf8	chromosome 10 open reading frame 8	BUP protein
Hs.6820	C10orf9	chromosome 10 open reading frame 9
Hs.17546	C11orf1	chromosome 11 open reading frame 1
Hs.437779	C11orf10	chromosome 11 open reading frame 10	HSPC005; Protein C11orf10
Hs.241564	C11orf11	chromosome 11 open reading frame 11	NSDDR; KIAA0659; neural stem cell-derived dendrite regulator
Hs.72925	C11orf13	chromosome 11 open reading frame 13	HRAS1; Protein C11orf13; HRC1; HRAS1-RELATED CLUSTER 1; HRAS1-related cluster-1; HRAS1-related cluster protein 1
Hs.389439	C11orf15	chromosome 11 open reading frame 15
Hs.277349	C11orf16	chromosome 11 open reading frame 16
Hs.131180	C11orf17	chromosome 11 open reading frame 17
Hs.277517	C11orf2	chromosome 11 open reading frame2	ANG2
Hs.272100	C11orf21	chromosome 11 open reading frame 21	SMS3; Protein C11orf21; SMS3 protein
Hs.128218	C11orf23	chromosome 11 open reading frame 23
Hs.303025	C11orf24	chromosome 11 open reading frame 24
Hs.91791	C11orf25	chromosome 11 open reading frame 25
Hs.352588	C11orf30	chromosome 11 open reading frame 30
Hs.179100	C11orf33	chromosome 11 open reading frame 33
Hs.25274	C11ORF4	chromosome 11 hypothetical protein ORF4
Hs.121025	C11orf5	chromosome 11 open reading frame 5	ZNHIT2; FON; zinc finger, HIT domain containing 2
Hs.432000	C11orf8	chromosome 11 open reading frame 8	FAM1A; C22ORF1; 239AB; D11S302E; Hs.46638; FAM1B; 239FB; fetal brain protein 239; Adult brain protein 239; Human fetal brain (239FB) mRNA, from the WAGR region, complete cds
Hs.184640	C11orf9	chromosome 11 open reading frame 9	MGC10781; KIAA0954
Hs.400801	C12orf10	chromosome 12 open reading frame 10
Hs.140821	C12orf2	chromosome 12 open reading frame 2	carcinoma associated HOJ-1
Hs.18879	C12orf22	chromosome 12 open reading frame 22
Hs.64616	C12orf3	chromosome 12 open reading frame 3
Hs.296198	C12orf4	chromosome 12 open reading frame 4
Hs.24792	C12orf5	chromosome 12 open reading frame 5
Hs.188189	C12orf6	chromosome 12 open reading frame 6
Hs.511762	C12orf8	chromosome 12 open reading frame 8	ERp31; PDI-DB; ERp29; ERp29, RAT, HOMOLOG OF; endoplasmic reticulum protein 29 precursor; ENDOPLASMIC RETICULUM LUMENAL PROTEIN 28; H.sapiens mRNA for ERp31 protein; Endoplasmic reticulum protein ERp29 precursor; endoplasmic reticulum lumenal protein ERp28
Hs.44235	C13orf1	chromosome 13 open reading frame 1	CLLD6; CHRONIC LYMPHOCYTIC LEUKEMIA DELETION REGION GENE 6
Hs.408487	C13orf10	chromosome 13 open reading frame 10
Hs.27337	C13orf11	chromosome 13 open reading frame 11
Hs.268742	C13orf12	chromosome 13 open reading frame 12
Hs.23618	C13orf17	chromosome 13 open reading frame 17
Hs.413071	C13orf18	chromosome 13 open reading frame 18
Hs.88523	C13orf3	chromosome 13 open reading frame 3
Hs.439014	C13orf7	chromosome 13 open reading frame 7
Hs.7542	C13orf8	chromosome 13 open reading frame 8
Hs.109520	C13orf9	chromosome 13 open reading frame 9
Hs.15106	C14orf1	chromosome 14 open reading frame 1
Hs.419151	C14orf10	chromosome 14 open reading frame 10
Hs.446850	C14orf100	chromosome 14 open reading frame 100
Hs.134051	C14orf101	chromosome 14 open reading frame 101
Hs.210265	C14orf102	chromosome 14 open reading frame 102
Hs.168241	C14orf103	chromosome 14 open reading frame 103
Hs.265960	C14orf104	chromosome 14 open reading frame 104
Hs.200097	C14orf105	chromosome 14 open reading frame 105
Hs.437941	C14orf106	chromosome 14 open reading frame 106
Hs.106210	C14orf108	chromosome 14 open reading frame 108
Hs.275352	C14orf109	chromosome 14 open reading frame 109	DKFZP564F1123
Hs.433269	C14orf11	chromosome 14 open reading frame 11
Hs.395486	C14orf110	chromosome 14 open reading frame 110	HSPC053 protein
Hs.343173	C14orf111	chromosome 14 open reading frame 111
Hs.390666	C14orf112	chromosome 14 open reading frame 112
Hs.272223	C14orf113	chromosome 14 open reading frame 113
Hs.65797	C14orf114	chromosome 14 open reading frame 114
Hs.196530	C14orf115	chromosome 14 open reading frame 115
Hs.60548	C14orf116	chromosome 14 open reading frame 116
Hs.352500	C14orf118	chromosome 14 open reading frame 118
Hs.303901	C14orf119	chromosome 14 open reading frame 119
Hs.9043	C14orf120	chromosome 14 open reading frame 120	DKFZP564O092
Hs.271614	C14orf122	chromosome 14 open reading frame 122	CGI-112; Protein C14orf122; comparative gene identification transcript 112
Hs.279761	C14orf123	chromosome 14 open reading frame 123	Shax2; HSPC134; CHMP4A; CHMP4B; Snf7 homologue associated with Alix 2
Hs.197045	C14orf125	chromosome 14 open reading frame 125	DKFZP434I1735
Hs.170641	C14orf126	chromosome 14 open reading frame 126
Hs.288981	C14orf127	chromosome 14 open reading frame 127
Hs.13810	C14orf128	chromosome 14 open reading frame 128
Hs.4104	C14orf129	chromosome 14 open reading frame 129
Hs.6877	C14orf130	chromosome 14 open reading frame 130
Hs.106005	C14orf131	chromosome 14 open reading frame 131
Hs.458321	C14orf132	chromosome 14 open reading frame 132
Hs.6434	C14orf132	chromosome 14 open reading frame 132
Hs.16157	C14orf133	chromosome 14 open reading frame 133
Hs.413671	C14orf135	chromosome 14 open reading frame 135
Hs.278815	C14orf137	chromosome 14 open reading frame 137	OTB2; OTU2; OTUBAIN 2; OTU DOMAIN-CONTAINING UBAL-BINDING PROTEIN 2; OTU DOMAIN-CONTAINING UBIQUITIN ALDEHYDE-BINDING PROTEIN 2
Hs.13056	C14orf138	chromosome 14 open reading frame 138
Hs.41502	C14orf139	chromosome 14 open reading frame 139
Hs.48642	C14orf140	chromosome 14 open reading frame 140
Hs.512776	C14orf141	chromosome 14 open reading frame 141
Hs.20142	C14orf142	chromosome 14 open reading frame 142
Hs.123232	C14orf143	chromosome 14 open reading frame 143
Hs.334544	C14orf144	chromosome 14 open reading frame 144
Hs.333278	C14orf145	chromosome 14 open reading frame 145
Hs.31522	C14orf146	chromosome 14 open reading frame 146
Hs.353161	C14orf147	chromosome 14 open reading frame 147
Hs.285673	C14orf159	chromosome 14 open reading frame 159
Hs.512741	C14orf160	chromosome 14 open reading frame 160
Hs.131755	C14orf161	chromosome 14 open reading frame 161
Hs.458319	C14orf162	chromosome 14 open reading frame 162
Hs.27023	C14orf163	chromosome 14 open reading frame 163	RA410; KIAA0917; vesicle transport-related protein isoform a; vesicle transport-related protein isoform b
Hs.369840	C14orf166	chromosome 14 open reading frame 166	Protein C14orf166; CGI-99; CGI-99 protein
Hs.439201	C14orf167	chromosome 14 open reading frame 167
Hs.7086	C14orf168	chromosome 14 open reading frame 168
Hs.48938	C14orf169	chromosome 14 open reading frame 169
Hs.303775	C14orf170	chromosome 14 open reading frame 170
Hs.107003	C14orf18	chromosome 14 open reading frame 18	HEI10; HUMAN ENHANCER OF INVASION 10
Hs.109052	C14orf2	chromosome 14 open reading frame 2	PRO1574; PLPM; MP68; 6.8 kDa mitochondrial proteolipid; MP68, RAT, HOMOLOG OF; mitochondrial proteolipid 68MP homolog
Hs.314432	C14orf20	chromosome 14 open reading frame 20
Hs.352800	C14orf21	chromosome 14 open reading frame 21
Hs.446357	C14orf24	chromosome 14 open reading frame 24
Hs.249986	C14orf25	chromosome 14 open reading frame 25
Hs.497119	C14orf25	chromosome 14 open reading frame 25
Hs.257913	C14orf27	chromosome 14 open reading frame 27
Hs.82098	C14orf28	chromosome 14 open reading frame 28
Hs.271896	C14orf29	chromosome 14 open reading frame 29
Hs.439190	C14orf31	chromosome 14 open reading frame 31
Hs.406401	C14orf32	chromosome 14 open reading frame 32
Hs.46679	C14orf34	chromosome 14 open reading frame 34
Hs.285280	C14orf35	chromosome 14 open reading frame 35
Hs.335754	C14orf39	chromosome 14 open reading frame 39
Hs.179260	C14orf4	chromosome 14 open reading frame 4
Hs.122038	C14orf42	chromosome 14 open reading frame 42
Hs.103189	C14orf43	chromosome 14 open reading frame 43
Hs.130323	C14orf43	chromosome 14 open reading frame 43
Hs.135260	C14orf44	chromosome 14 open reading frame 44
Hs.260555	C14orf45	chromosome 14 open reading frame 45
Hs.143845	C14orf48	chromosome 14 open reading frame 48
Hs.354645	C14orf49	chromosome 14 open reading frame 49
Hs.144696	C14orf50	chromosome 14 open reading frame 50
Hs.325531	C14orf52	chromosome 14 open reading frame 52
Hs.412818	C14orf54	chromosome 14 open reading frame 54
Hs.404142	C14orf56	chromosome 14 open reading frame 56
Hs.267566	C14orf58	chromosome 14 open reading frame 58
Hs.448749	C14orf59	chromosome 14 open reading frame 59
Hs.112761	C14orf6	chromosome 14 open reading frame 6
Hs.512012	C14orf61	chromosome 14 open reading frame 61
Hs.159643	C14orf66	chromosome 14 open reading frame 66
Hs.108268	C14orf68	chromosome 14 open reading frame 68
Hs.27769	C14orf69	chromosome 14 open reading frame 69
Hs.150840	C14orf72	chromosome 14 open reading frame 72
Hs.37712	C14orf73	chromosome 14 open reading frame 73
Hs.21454	C14orf75	chromosome 14 open reading frame 75
Hs.441783	C14orf78	chromosome 14 open reading frame 78
Hs.323265	C14orf78	chromosome 14 open reading frame 78
Hs.27183	C14orf79	chromosome 14 open reading frame 79
Hs.406966	C14orf8	chromosome 14 open reading frame 8	Protein p25-beta; p25 beta
Hs.72363	C14orf80	chromosome 14 open reading frame 80
Hs.350755	C14orf81	chromosome 14 open reading frame 81
Hs.294083	C14orf87	chromosome 14 open reading frame 87
Hs.7001	C14orf9	chromosome 14 open reading frame 9
Hs.249739	C14orf91	chromosome 14 open reading frame 91
Hs.194035	C14orf92	chromosome 14 open reading frame 92	KIAA0737
Hs.435536	C14orf93	chromosome 14 open reading frame 93
Hs.442782	C14orf94	chromosome 14 open reading frame 94
Hs.513041	C15orf12	chromosome 15 open reading frame 12
Hs.513042	C15orf12	chromosome 15 open reading frame 12
Hs.274772	C15orf15	chromosome 15 open reading frame 15
Hs.355236	C15orf16	chromosome 15 open reading frame 16
Hs.451286	C15orf2	chromosome 15 open reading frame 2
Hs.226016	C15orf5	chromosome 15 open reading frame 5
Hs.431792	C16orf3	chromosome 16 open reading frame 3	EID1; Protein C16orf3
Hs.15277	C16orf33	chromosome 16 open reading frame 33
Hs.437433	C16orf34	chromosome 16 open reading frame 34
Hs.19699	C16orf35	chromosome 16 open reading frame 35	-14; CGTHBA protein; CGTHBA; -14 gene protein; conserved gene telomeric to alpha globin cluster; conserved gene telomeric to the alpha globin cluster
Hs.222731	C16orf44	chromosome 16 open reading frame 44
Hs.7765	C16orf5	chromosome 16 open reading frame 5
Hs.164410	C16orf7	chromosome 16 open reading frame 7	ATP-BL; ATP synthase, subunit b-like
Hs.13872	C17	cytokine-like protein C17
Hs.158313	C17orf1A	chromosome 17 open reading frame 1A	SM2SH2; HREP; SM25H2
Hs.11067	C17orf28	chromosome 17 open reading frame 28	C7ORF28; DMC1; DOWNREGULATED IN MULTIPLE CANCERS 1
Hs.448342	C17orf31	chromosome 17 open reading frame 31	KIAA0732; EST1A; Est1p-like protein A; ever shorter telomeres 1
Hs.15196	C17orf35	chromosome 17 open reading frame 35	PM1; PMI; Protein PM1; putative receptor protein
Hs.173311	C18B11	C18B11 homolog (44.9kD)
Hs.285091	C18orf1	chromosome 18 open reading frame 1	Protein C18orf1; clone 22; chromosome 18 open reading frame 1 isoform beta 1
Hs.326788	C18orf2	chromosome 18 open reading frame 2
Hs.10927	C19orf10	chromosome 19 open reading frame 10	IL25; SF20; INTERLEUKIN 25; STROMA-DERIVED GROWTH FACTOR 20
Hs.7943	C19orf2	chromosome 19 open reading frame 2	URI; FLJ10575; RMP; NNX3; NNX3 PROTEIN; RPB5-mediating protein; RPB5-mediating protein isoform b; RPB5-mediating protein isoform a; unconventional prefoldin RPB5 interactor; RNA polymerase II subunit 5-mediating protein; RNA polymerase II, subunit 5-mediating protein
Hs.329850	C19orf4	chromosome 19 open reading frame 4	BSMAP; brain-specific membrane-anchored protein precursor
Hs.380962	C19orf6	chromosome 19 open reading frame 6
Hs.119667	C19orf7	chromosome 19 open reading frame 7	KIAA1064
Hs.406735	C19orf9	chromosome 19 open reading frame 9
Hs.380759	C1D	nuclear DNA-binding protein	MGC14659; SUNCOR; MGC12261; C1D DNA-binding protein; NUCLEAR DNA-BINDING PROTEIN C1D; small unique nuclear receptor corepressor
Hs.239666	C1GALT1	core 1 UDP-galactose:N-acetylgalactosamine-alpha-R beta 1,3-galactosyltransferase
Hs.134856	C1GALT2	core 1 UDP-galactose:N-acetylgalactosamine-alpha-R beta 1,3-galactosyltransferase 2	c38h2-l1; MGC19947; COSMC; C1Gal-T2; HSPC067; core 1 beta3-galactosyltransferase-specific molecular chaperone
Hs.158302	C1orf1	chromosome 1 open reading frame 1	Protein C1orf1; Po42
Hs.242057	C1orf10	chromosome 1 open reading frame 10
Hs.112017	C1orf14	chromosome 1 open reading frame 14
Hs.43660	C1orf16	chromosome 1 open reading frame 16	SMG-7; KIAA0250; Hypothetical protein KIAA0250
Hs.387995	C1orf17	chromosome 1 open reading frame 17	KIAA0584
Hs.440663	C1orf19	chromosome 1 open reading frame 19
Hs.348308	C1orf2	chromosome 1 open reading frame 2	COTE1; COTE1 protein; cote 1; chromosome 1 open reading frame 2 isoform a; chromosome 1 open reading frame 2 isoform b
Hs.12532	C1orf21	chromosome 1 open reading frame 21
Hs.308809	C1orf22	chromosome 1 open reading frame 22
Hs.48778	C1orf24	chromosome 1 open reading frame 24
Hs.107149	C1orf25	chromosome 1 open reading frame 25
Hs.22133	C1orf26	chromosome 1 open reading frame 26
Hs.380971	C1orf27	chromosome 1 open reading frame 27
Hs.259502	C1orf28	chromosome 1 open reading frame 28	HRPT2; PARAFIBROMIN; HYPERPARATHYROIDISM 2 GENE
Hs.389724	C1orf29	chromosome 1 open reading frame 29	GS3686; histocompatibility 28
Hs.463797	C1orf33	chromosome 1 open reading frame 33
Hs.112949	C1orf34	chromosome 1 open reading frame 34	KIAA0452; DEME-6 protein
Hs.445952	C1orf35	chromosome 1 open reading frame 35
Hs.120090	C1orf36	chromosome 1 open reading frame 36
Hs.408302	C1orf37	chromosome 1 open reading frame 37
Hs.10649	C1orf38	chromosome 1 open reading frame 38	ICB-1; basement membrane-induced gene
Hs.283739	C1orf6	chromosome 1 open reading frame 6	A1U; ATAXIN-1 UBIQUITIN-LIKE INTERACTING PROTEIN
Hs.416495	C1orf8	chromosome 1 open reading frame 8	HSPC001; liver membrane-bound protein; thymic dendritic cell-derived factor 1
Hs.108636	C1orf9	chromosome 1 open reading frame 9
Hs.9641	C1QA	complement component 1, q subcomponent, alpha polypeptide	SERUM C1q; Complement C1q subcomponent, A chain precursor; complement component C1q, A chain; complement component 1, q subcomponent, alpha polypeptide precursor
Hs.8986	C1QB	complement component 1, q subcomponent, beta polypeptide	complement component C1q, B chain; Complement C1q subcomponent, B chain precursor; COMPLEMENT COMPONENT C1q, B CHAIN C1q DEFICIENCY; complement component 1, q subcomponent, beta polypeptide precursor
Hs.78614	C1QBP	complement component 1, q subcomponent binding protein	p33; gC1qR; HABP1; Glycoprotein gC1qBP; GC1QBP; GC1q-R protein; SF2p32; gC1Q-R; hyaluronan-binding protein 1; HYALURONIC ACID-BINDING PROTEIN 1; COMPLEMENT COMPONENT C1q-BINDING PROTEIN; splicing factor SF2-associated protein; C1q globular domain-binding protein; P32 SPLICING FACTOR SF2-ASSOCIATED PROTEIN; PRE-MRNA SPLICING FACTOR SF2, P32 SUBUNIT PRECURSOR; complement component 1, q subcomponent…
Hs.234355	C1QDC1	C1q domain containing 1
Hs.94953	C1QG	complement component 1, q subcomponent, gamma polypeptide	C1QC; Complement C1q subcomponent, C chain precursor; complement component C1q, C chain; complement component 1, q subcomponent, c polypeptide
Hs.97199	C1QR1	complement component 1, q subcomponent, receptor 1	CD93; dJ737E23.1; C1qRP; C1qR(P); COLLECTIN RECEPTOR; C1q receptor 1; COMPLEMENT COMPONENT 1q RECEPTOR
Hs.201398	C1QTNF1	C1q and tumor necrosis factor related protein 1
Hs.110062	C1QTNF2	C1q and tumor necrosis factor related protein 2
Hs.171929	C1QTNF3	C1q and tumor necrosis factor related protein 3
Hs.119302	C1QTNF4	C1q and tumor necrosis factor related protein 4
Hs.157211	C1QTNF5	C1q and tumor necrosis factor related protein 5
Hs.22011	C1QTNF6	C1q and tumor necrosis factor related protein 6
Hs.153714	C1QTNF7	C1q and tumor necrosis factor related protein 7
Hs.308680	C1R	complement component 1, r subcomponent	EC 3.4.21.41; Complement C1r component precursor; COMPLEMENT COMPONENT C1r DEFICIENCY; C1r DEFICIENCY COMPLEMENT COMPONENT 1, r SUBCOMPONENT
Hs.415792	C1RL	complement component 1, r subcomponent-like
Hs.458355	C1S	complement component 1, s subcomponent	3.4.21.42; COMPLEMENT COMPONENT C1s COMPLEMENT COMPONENT C1s DEFICIENCY
Hs.2253	C2	complement component 2	CO2; EC 3.4.21.43; C3/C5 convertase; Complement C2 precursor; COMPLEMENT COMPONENT 2 DEFICIENCY; complement component 2 precursor; C2 DEFICIENCY COMPLEMENT COMPONENT 2
Hs.401982	C20orf10	chromosome 20 open reading frame 10	TP53TG5; dJ453C12.5; CLG01; TP53-inducible gene 5 protein; TP53-target gene 5 protein
Hs.26608	C20orf100	chromosome 20 open reading frame 100	MGC15880; dJ1108D11.2; dJ495O3.1; Weakly similar to NONHISTONE CHROMOSOMAL PROTEIN 6A [S.cerevisiae]
Hs.7991	C20orf102	chromosome 20 open reading frame 102
Hs.22920	C20orf103	chromosome 20 open reading frame 103	HS1119D91; dJ1119D9.3; similar to S68401 (cattle) glucose induced gene
Hs.301055	C20orf104	chromosome 20 open reading frame 104
Hs.504907	C20orf106	chromosome 20 open reading frame 106
Hs.143736	C20orf108	chromosome 20 open reading frame 108
Hs.103808	C20orf11	chromosome 20 open reading frame 11
Hs.11114	C20orf110	chromosome 20 open reading frame 110
Hs.75798	C20orf111	chromosome 20 open reading frame 111
Hs.19221	C20orf112	chromosome 20 open reading frame 112
Hs.65551	C20orf114	chromosome 20 open reading frame 114
Hs.28393	C20orf116	chromosome 20 open reading frame 116
Hs.128766	C20orf12	chromosome 20 open reading frame 12	HGNC:16215; dJ568F9.2; bA189K21.8; C20orf84; bA189K21.1; FLJ10600; FLJ30892
Hs.283869	C20orf121	chromosome 20 open reading frame 121
Hs.22181	C20orf126	chromosome 20 open reading frame 126
Hs.511809	C20orf128	chromosome 20 open reading frame 128
Hs.70704	C20orf129	chromosome 20 open reading frame 129	Protein C20orf129; dJ616B8.3
Hs.88367	C20orf13	chromosome 20 open reading frame 13	Protein C20orf13; FLJ20212; dJ585I14.2; TASPASE 1; THREONINE ASPARTASE 1
Hs.512818	C20orf130	chromosome 20 open reading frame 130	EMILIN5; elastin microfibril interfacer 5
Hs.349125	C20orf132	chromosome 20 open reading frame 132	FLJ36113; dJ621N11.4; DKFZp434N0426; Hypothetical protein C20orf132
Hs.434118	C20orf133	chromosome 20 open reading frame 133
Hs.266774	C20orf135	chromosome 20 open reading frame 135	dJ591C20.1; Hypothetical protein C20orf135
Hs.27189	C20orf136	chromosome 20 open reading frame 136
Hs.135056	C20orf139	chromosome 20 open reading frame 139
Hs.31334	C20orf14	chromosome 20 open reading frame 14	ANT-1; bB152O15.1; TOM; U5-102 kDa protein; U5 snRNP-associated 102 kDa protein; androgen receptor N-terminal domain transactivating protein-1; putative mitochondrial outer membrane protein import receptor; Weakly similar to PRE-MRNA SPLICING FACTOR PRP6 [S.cerevisiae]; p102 U5 small nuclear ribonucleoprotein particle-binding protein; similar to yeast pre-mRNA splicing factors, Prp1/Zer and Prp6
Hs.203514	C20orf140	chromosome 20 open reading frame 140
Hs.124009	C20orf141	chromosome 20 open reading frame 141
Hs.151675	C20orf142	chromosome 20 open reading frame 142	MGC30135; dJ881L22.2; Protein C20orf142 precursor
Hs.516987	C20orf144	chromosome 20 open reading frame 144
Hs.143137	C20orf147	chromosome 20 open reading frame 147
Hs.79625	C20orf149	chromosome 20 open reading frame 149	MGC2479; FLJ21046; dJ697K14.9; Protein C20orf149; Human mRNA for heterogeneous nuclear ribonucleoprotein D (hnRNP D), partial cds, clone cDx4
Hs.301040	C20orf150	chromosome 20 open reading frame 150
Hs.180374	C20orf151	chromosome 20 open reading frame 151
Hs.147150	C20orf152	chromosome 20 open reading frame 152
Hs.170918	C20orf155	chromosome 20 open reading frame 155	GCD10, S. CEREVISIAE, HOMOLOG OF
Hs.15783	C20orf158	chromosome 20 open reading frame 158
Hs.382151	C20orf160	chromosome 20 open reading frame 160
Hs.334538	C20orf161	chromosome 20 open reading frame 161	PP3993; SNX-L; SNX21; dJ337O18.4; MGC29895; sorting nexin L; sorting nexin 21
Hs.352065	C20orf162	chromosome 20 open reading frame 162
Hs.458434	C20orf162	chromosome 20 open reading frame 162
Hs.372575	C20orf163	chromosome 20 open reading frame 163
Hs.19800	C20orf164	chromosome 20 open reading frame 164
Hs.128235	C20orf165	chromosome 20 open reading frame 165
Hs.86507	C20orf166	chromosome 20 open reading frame 166	dJ353C17.1; FLJ32423; Hypothetical protein C20orf166
Hs.150825	C20orf17	chromosome 20 open reading frame 17
Hs.266273	C20orf172	chromosome 20 open reading frame 172	dJ469A13.2; Protein c20orf172; FLJ13346
Hs.158680	C20orf173	chromosome 20 open reading frame 173
Hs.131301	C20orf174	chromosome 20 open reading frame 174
Hs.390104	C20orf175	chromosome 20 open reading frame 175
Hs.399981	C20orf178	chromosome 20 open reading frame 178	dJ553F4.4; Shax1; Hypothetical protein CGI-301; Snf7 homologue associated with Alix 1
Hs.115366	C20orf179	chromosome 20 open reading frame 179	dJ803K15.1; Hypothetical BAF-like protein C20orf179
Hs.247280	C20orf18	chromosome 20 open reading frame 18	UBCE7IP3; RNF54; XAP4; HBV associated factor; chromosome 20 open reading frame 18 isoform 3; chromosome 20 open reading frame 18 isoform 1; chromosome 20 open reading frame 18 isoform 2; chromosome 20 open reading frame 18 isoform 4; likely ortholog of mouse ubiquitin conjugating enzyme 7 interacting protein 3
Hs.381356	C20orf181	chromosome 20 open reading frame 181
Hs.472442	C20orf185	chromosome 20 open reading frame 185
Hs.38961	C20orf186	chromosome 20 open reading frame 186
Hs.436632	C20orf19	chromosome 20 open reading frame 19
Hs.119021	C20orf194	chromosome 20 open reading frame 194	DKFZp434N061
Hs.443260	C20orf20	chromosome 20 open reading frame 20
Hs.11747	C20orf21	chromosome 20 open reading frame 21
Hs.441550	C20orf22	chromosome 20 open reading frame 22	dJ965G21.2; DKFZP434P106
Hs.101774	C20orf23	chromosome 20 open reading frame 23
Hs.184062	C20orf24	chromosome 20 open reading frame 24
Hs.371844	C20orf26	chromosome 20 open reading frame 26	DKFZP434K156
Hs.274422	C20orf27	chromosome 20 open reading frame 27
Hs.72620	C20orf28	chromosome 20 open reading frame 28	Protein C20orf28; DKFZP434I114
Hs.146023	C20orf29	chromosome 20 open reading frame 29
Hs.22391	C20orf3	chromosome 20 open reading frame 3
Hs.380990	C20orf30	chromosome 20 open reading frame 30	HSPC274 protein
Hs.356273	C20orf31	chromosome 20 open reading frame 31
Hs.283102	C20orf32	chromosome 20 open reading frame 32
Hs.256086	C20orf35	chromosome 20 open reading frame 35
Hs.184628	C20orf36	chromosome 20 open reading frame 36	MYTI; PLPB1; MTF1; MYT1; KIAA1050; KIAA0835; FLJ10883; Proteolipid protein binding protein; Myelin transcription factor 1
Hs.272242	C20orf38	chromosome 20 open reading frame 38
Hs.233634	C20orf39	chromosome 20 open reading frame 39	FLJ14220; Protein C20orf39
Hs.11314	C20orf4	chromosome 20 open reading frame 4	PRO0225; Protein c20orf4; bA234K24.2; CGI-23; DKFZp564N1363; Weakly similar to F10B5.2 [C.elegans]
Hs.105379	C20orf40	chromosome 20 open reading frame 40
Hs.180479	C20orf42	chromosome 20 open reading frame 42	KINDLERIN; KIND1; URP1; KINDLIN 1; UNC112-RELATED PROTEIN 1
Hs.380318	C20orf43	chromosome 20 open reading frame 43
Hs.176950	C20orf44	chromosome 20 open reading frame 44	FLJ10850; BFZB; Weakly similar to probable CBP3 protein homolog [C.elegans]; likely ortholog of mouse basic FGF repressed, Zic binding protein
Hs.3945	C20orf45	chromosome 20 open reading frame 45	dJ543J19.5; Protein C20orf45; CGI-107 protein
Hs.155071	C20orf46	chromosome 20 open reading frame 46
Hs.404127	C20orf50	chromosome 20 open reading frame 50
Hs.187773	C20orf51	chromosome 20 open reading frame 51	bA305P22.4; Hypothetical protein C20orf51
Hs.401703	C20orf52	chromosome 20 open reading frame 52	Protein C20orf52; bA353C18.2; homolog of mouse RIKEN 2010100O12 gene
Hs.511824	C20orf53	chromosome 20 open reading frame 53
Hs.283865	C20orf54	chromosome 20 open reading frame 54
Hs.19002	C20orf55	chromosome 20 open reading frame 55
Hs.504435	C20orf55	chromosome 20 open reading frame 55
Hs.46627	C20orf58	chromosome 20 open reading frame 58
Hs.512686	C20orf59	chromosome 20 open reading frame 59
Hs.369284	C20orf6	chromosome 20 open reading frame 6	FLJ20368; bA526K24.1; HDCMC28P; Hypothetical protein C20orf6
Hs.440263	C20orf64	chromosome 20 open reading frame 64
Hs.122814	C20orf65	chromosome 20 open reading frame 65	MGC50820; Protein C20orf65; dJ1028D15.4
Hs.272814	C20orf67	chromosome 20 open reading frame 67	bA465L10.1; Protein C20orf67; PCIF1; DKFZp434E1723; phosphorylated CTD interacting factor 1
Hs.420282	C20orf7	chromosome 20 open reading frame 7
Hs.147647	C20orf70	chromosome 20 open reading frame 70
Hs.360989	C20orf71	chromosome 20 open reading frame 71
Hs.320823	C20orf72	chromosome 20 open reading frame 72
Hs.149133	C20orf75	chromosome 20 open reading frame 75
Hs.278839	C20orf77	chromosome 20 open reading frame 77
Hs.143245	C20orf78	chromosome 20 open reading frame 78
Hs.112794	C20orf79	chromosome 20 open reading frame 79
Hs.446528	C20orf80	chromosome 20 open reading frame 80
Hs.29341	C20orf81	chromosome 20 open reading frame 81	bA12M19.1; FLJ22376; DKFZp547L054; Protein C20orf81; Weakly similar to D2030.8 [C.elegans]
Hs.156650	C20orf82	chromosome 20 open reading frame 82
Hs.43977	C20orf85	chromosome 20 open reading frame 85	Protein C20orf85; bA196N14.1
Hs.302109	C20orf86	chromosome 20 open reading frame 86
Hs.24994	C20orf9	chromosome 20 open reading frame 9	LOC51098; dJ1028D15.1; NGD5; CGI-53; NGD5 protein homolog; Highly similar to protein NGD5 [M.musculus]
Hs.408427	C20orf92	chromosome 20 open reading frame 92
Hs.348112	C20orf96	chromosome 20 open reading frame 96	dJ1103G7.2; FLJ40075
Hs.344378	C20orf97	chromosome 20 open reading frame 97
Hs.416024	C20orf98	chromosome 20 open reading frame 98
Hs.28608	C20orf99	chromosome 20 open reading frame 99
Hs.438549	C21orf100	chromosome 21 open reading frame 100	Protein C21orf100
Hs.404152	C21orf104	chromosome 21 open reading frame 104
Hs.386685	C21orf105	chromosome 21 open reading frame 105
Hs.512614	C21orf107	chromosome 21 open reading frame 107
Hs.435904	C21orf107	chromosome 21 open reading frame 107
Hs.443257	C21orf108	chromosome 21 open reading frame 108	KIAA0539; Protein KIAA0539
Hs.282882	C21orf109	chromosome 21 open reading frame 109
Hs.58149	C21orf119	chromosome 21 open reading frame 119
Hs.143833	C21orf121	chromosome 21 open reading frame 121
Hs.309203	C21orf122	chromosome 21 open reading frame 122
Hs.146127	C21orf125	chromosome 21 open reading frame 125
Hs.517196	C21orf15	chromosome 21 open reading frame 15	Protein C21orf15; spliced EST AJ003450 (CHROW21)
Hs.446259	C21orf18	chromosome 21 open reading frame 18
Hs.155361	C21orf2	chromosome 21 open reading frame 2	C21orf-HUMF09G8.5; YF5/A2; A2; Protein C21orf2; nuclear encoded mitochondrial protein, cDNA A2-YF5
Hs.16007	C21orf25	chromosome 21 open reading frame 25	DKFZP586F0422; Hypothetical protein C21orf25; human cDNA DKFZp586F0422, AL050173 (CHROW21)
Hs.511981	C21orf25	chromosome 21 open reading frame 25	MGC71445; DKFZP586F0422; Hypothetical protein C21orf25; human cDNA DKFZp586F0422, AL050173 (CHROW21)
Hs.473997	C21orf29	chromosome 21 open reading frame 29
Hs.222909	C21orf30	chromosome 21 open reading frame 30
Hs.440822	C21orf32	chromosome 21 open reading frame 32	Putative protein C21orf32; putative gene with similarities to yeast gene YDL038c
Hs.413482	C21orf33	chromosome 21 open reading frame 33	KPNI; D21S2048E; GT335; KNP-Ia; KNPH; KNP-I; HES1; KNPI; Keio novel protein-I; Keio novel protein I; ES1, ZEBRAFISH, HOMOLOG OF; ES1 (zebrafish) protein, human homolog of; homolog of zebrafish ES1 isoform Ia precursor; homolog of zebrafish ES1 isoform Ib precursor; human HES1 protein, homolog to E.coli and zebrafish ES1 protein
Hs.433668	C21orf4	chromosome 21 open reading frame 4	Membrane protein C21orf4; chromosome 21 open reading frame 1; chromosome 21 open reading frame 4 (Interferon receptor cluster)
Hs.234016	C21orf42	chromosome 21 open reading frame 42	Protein C21orf42; spliced EST AA442272 (CHROW21)
Hs.49932	C21orf45	chromosome 21 open reading frame 45
Hs.129781	C21orf5	chromosome 21 open reading frame 5	KIAA0933; pad-1-like; Protein C21orf5; pad-1
Hs.331059	C21orf51	chromosome 21 open reading frame 51	Protein C21orf51; spliced EST AA306264 (CHROW21)
Hs.125234	C21orf54	chromosome 21 open reading frame 54
Hs.121197	C21orf55	chromosome 21 open reading frame 55
Hs.458308	C21orf55	chromosome 21 open reading frame 55
Hs.381214	C21orf56	chromosome 21 open reading frame 56	DKFZp434N0650; Putative protein C21orf56; spliced EST AA262598 (CHROW21)
Hs.58668	C21orf57	chromosome 21 open reading frame 57	Protein C21orf57; spliced EST AI702440 (CHROW21)
Hs.236572	C21orf58	chromosome 21 open reading frame 58	Protein C21orf58; spliced ESTs Z25278,AA825266 (CHROW21)
Hs.5811	C21orf59	chromosome 21 open reading frame 59	HGNC:1289; Protein C21orf59; FLJ20467; C21orf48; chromosome 21 open reading frame 48
Hs.34136	C21orf6	chromosome 21 open reading frame 6	GL011; Protein C21orf6
Hs.385524	C21orf61	chromosome 21 open reading frame 61
Hs.438256	C21orf62	chromosome 21 open reading frame 62
Hs.30156	C21orf63	chromosome 21 open reading frame 63	B18; SUE21; PRED34; Protein PRED34; Protein C21orf63 precursor
Hs.297559	C21orf66	chromosome 21 open reading frame 66	BM-020; GCFC; GC-rich sequence DNA-binding factor homolog; GC-rich sequence DNA-binding factor candidate
Hs.371280	C21orf67	chromosome 21 open reading frame 67	Protein C21orf69; PRED54
Hs.351814	C21orf69	chromosome 21 open reading frame 69	Protein C21orf69; PRED54
Hs.41267	C21orf7	chromosome 21 open reading frame 7	TAK1L; TAK1-like; Protein C21orf7; putative gene, TGF-beta-activated kinase like (CHROW21)
Hs.410830	C21orf70	chromosome 21 open reading frame 70
Hs.352631	C21orf74	chromosome 21 open reading frame 74
Hs.272236	C21orf77	chromosome 21 open reading frame 77
Hs.22982	C21orf80	chromosome 21 open reading frame 80	Protein C21orf80; KIAA0958; DKFZp434E171; C21orf80 protein isoform C; C21orf80 protein isoform A; C21orf80 protein isoform B
Hs.511774	C21orf81	chromosome 21 open reading frame 81
Hs.163682	C21orf82	chromosome 21 open reading frame 82
Hs.370108	C21orf84	chromosome 21 open reading frame 84
Hs.11637	C21orf86	chromosome 21 open reading frame 86
Hs.190548	C21orf87	chromosome 21 open reading frame 87
Hs.375120	C21orf88	chromosome 21 open reading frame 88
Hs.375832	C21orf89	chromosome 21 open reading frame 89
Hs.375119	C21orf90	chromosome 21 open reading frame 90
Hs.293811	C21orf91	chromosome 21 open reading frame 91
Hs.171428	C21orf93	chromosome 21 open reading frame 93	Protein C21orf93; C21orf93 protein
Hs.505079	C21orf94	chromosome 21 open reading frame 94
Hs.458335	C21orf97	chromosome 21 open reading frame 97
Hs.125699	C21orf99	chromosome 21 open reading frame 99	Protein C21orf99; C21orf99 protein
Hs.159538	C22orf1	chromosome 22 open reading frame 1	FAM1A; 239AB; adult brain protein 239
Hs.514832	C22orf1	chromosome 22 open reading frame 1	FAM1A; 239AB; adult brain protein 239
Hs.521350	C22orf1	chromosome 22 open reading frame 1	FAM1A; 239AB; adult brain protein 239
Hs.523532	C22orf1	chromosome 22 open reading frame 1	FAM1A; 239AB; adult brain protein 239
Hs.526488	C22orf1	chromosome 22 open reading frame 1	FAM1A; 239AB; adult brain protein 239
Hs.526526	C22orf1	chromosome 22 open reading frame 1	FAM1A; 239AB; adult brain protein 239
Hs.527184	C22orf1	chromosome 22 open reading frame 1	FAM1A; 239AB; adult brain protein 239
Hs.527450	C22orf1	chromosome 22 open reading frame 1	FAM1A; 239AB; adult brain protein 239
Hs.527574	C22orf1	chromosome 22 open reading frame 1	FAM1A; 239AB; adult brain protein 239
Hs.527584	C22orf1	chromosome 22 open reading frame 1	FAM1A; 239AB; adult brain protein 239
Hs.208912	C22orf18	chromosome 22 open reading frame 18
Hs.75361	C22orf19	chromosome 22 open reading frame 19	Protein C22orf19; PK1.3; Fmip; KIAA0983; Placental protein 39.2; NF2/meningioma region protein pK1.3; Human anonymous gene, complete cds; gene from NF2/meningioma region of 22q12
Hs.334911	C22orf2	chromosome 22 open reading frame 2	chibby; HRIHFB2025; Protein C22orf2; arb1; CBY; HS508I15A; ARPP-binding protein; cytosolic leucine-rich protein
Hs.266738	C22orf20	chromosome 22 open reading frame 20
Hs.111726	C22orf23	chromosome 22 open reading frame 23
Hs.106730	C22orf3	chromosome 22 open reading frame 3	Protein C22orf3; HS984G1A
Hs.505862	C22orf4	chromosome 22 open reading frame 4	HSC79E021; putative GTPase activator
Hs.182626	C22orf5	chromosome 22 open reading frame 5	Protein C22orf5; HS5O6A; DKFZP586A1024
Hs.135643	C2F	C2f protein	putative protein; Probable ribosome biogenesis protein NEP1
Hs.272404	C2GNT3	core 2 beta-1,6-N-acetylglucosaminyltransferase 3
Hs.158969	C2orf3	chromosome 2 open reading frame 3	TCF-9; GCF; DNABF; TCF9; TRANSCRIPTIONAL REPRESSOR GCF; GC-rich sequence DNA-binding factor; transcription factor 9 (binds GC-rich sequences)
Hs.424678	C2orf5	chromosome 2 open reading frame 5 (MURR1)	COPPER METABOLISM GENE MURR1
Hs.196437	C2orf6	chromosome 2 open reading frame 6
Hs.61268	C2orf7	chromosome 2 open reading frame 7
Hs.368545	C2orf8	chromosome 2 open reading frame 8
Hs.375707	C2orf9	chromosome 2 open reading frame 9
Hs.284394	C3	complement component 3	ASP; C3 C3b; complement component 3 precursor; C3 DEFICIENCY, AUTOSOMAL RECESSIVE; acylation-stimulating protein cleavage product; Complement C3 precursor [Contains: C3a anaphylatoxin]; COMPLEMENT COMPONENT 3 DEFICIENCY, AUTOSOMAL RECESSIVE
Hs.155935	C3AR1	complement component 3a receptor 1	C3a-R; C3R1; AZ3B; HNFAG09; C3AR; C3a anaphylatoxin chemotactic receptor; complement component 3 receptor 1
Hs.300423	C3F	putative protein similar to nessy (Drosophila)	gene rich cluster, C3f gene
Hs.3826	C3IP1	kelch-like protein C3IP1
Hs.210036	C3orf1	chromosome 3 open reading frame 1
Hs.107393	C3orf4	chromosome 3 open reading frame 4
Hs.55098	C3orf6	chromosome 3 open reading frame 6
Hs.377028	C4.4A	GPI-anchored metastasis-associated protein homolog
Hs.30819	C40	hypothetical protein C40
Hs.150833	C4A	complement component 4A	C4S; CO4; C4A AND C4B; acidic C4; C4A anaphylatoxin; Rodgers form of C4; Complement C4 precursor [Contains: C4A anaphylatoxin]
Hs.1012	C4BPA	complement component 4 binding protein, alpha	C4BPAL1; PRP; C4b RECEPTOR; C4BP; Proline-rich protein; C4b-binding protein alpha chain precursor; complement component 4-binding protein, alpha; C4BP COMPLEMENT COMPONENT 4-BINDING PROTEIN, ALPHA-LIKE 1; Complement component 4-binding protein, alpha polypeptide
Hs.99886	C4BPB	complement component 4 binding protein, beta	C4BP; C4b-binding protein beta chain precursor; complement component 4-binding protein, beta; COMPLEMENT COMPONENT 4-BINDING PROTEIN, BETA CHAIN; complement component 4-binding protein, beta polypeptide
Hs.177972	C4orf6	chromosome 4 open reading frame 6	AC1 protein; aC1; Protein C4orf6; expressed in neuroblastoma
Hs.320147	C4orf7	chromosome 4 open reading frame 7	FDCSP; FOLLICULAR DENDRITIC CELL SECRETED PEPTIDE
Hs.325987	C4orf8	chromosome 4 open reading frame 8	RES4-22; gene with multiple splice variants near HD locus on 4p16.3
Hs.398178	C4orf9	chromosome 4 open reading frame 9	RES4-25; gene near HD on 4p16.3 with homology to hypothetical S. pombe gene
Hs.1281	C5	complement component 5	COMPLEMENT COMPONENT 5 DEFICIENCY; C5 DEFICIENCY COMPLEMENT COMPONENT 5; Complement C5 precursor [Contains: C5a anaphylatoxin]
Hs.108932	C5orf12	chromosome 5 open reading frame 12
Hs.508741	C5orf13	chromosome 5 open reading frame 13	3.1 GENE; D4S114; p311 protein; PRO1873; PTZ17; P311; Neuronal protein 3.1
Hs.166551	C5orf3	chromosome 5 open reading frame 3	133K02
Hs.10235	C5orf4	chromosome 5 open reading frame 4	FLJ13758; putative tumor suppressor
Hs.413430	C5orf5	chromosome 5 open reading frame 5
Hs.54056	C5orf6	chromosome 5 open reading frame 6
Hs.24125	C5orf7	chromosome 5 open reading frame 7
Hs.2161	C5R1	complement component 5 receptor 1 (C5a ligand)	C5a-R; CD88 antigen; C5A; C5AR; CD88; C5a ANAPHYLATOXIN RECEPTOR; C5a anaphylatoxin chemotactic receptor; complement component-5 receptor-2 (C5a ligand)
Hs.1282	C6	complement component 6	C6.1A protein; COMPLEMENT COMPONENT 6 DEFICIENCY; Complement component 6 precursor; C6 DEFICIENCY COMPLEMENT COMPONENT 6
Hs.301927	C6.1A	c6.1A
Hs.458371	C6.1A	c6.1A
Hs.57692	C6orf10	chromosome 6 open reading frame 10	TSBP; testis specific basic protein
Hs.289252	C6orf102	chromosome 6 open reading frame 102
Hs.98912	C6orf103	chromosome 6 open reading frame 103
Hs.126546	C6orf104	chromosome 6 open reading frame 104
Hs.97411	C6orf105	chromosome 6 open reading frame 105
Hs.25999	C6orf106	chromosome 6 open reading frame 106
Hs.42173	C6orf107	chromosome 6 open reading frame 107
Hs.109752	C6orf108	chromosome 6 open reading frame 108	dJ330M21.3; RCL; putative c-Myc-responsive isoform 1; putative c-Myc-responsive isoform 2
Hs.440950	C6orf109	chromosome 6 open reading frame 109	DKFZP566C243; dJ337H4.3; killer lineage protein 1; natural killer cell-specific antigen KLIP1
Hs.436930	C6orf11	chromosome 6 open reading frame 11	BING4; WD-repeat protein BING4; Highly similar to HYPOTHETICAL 62.3 KD PROTEIN IN RPS24EA-ILV1 INTERGENIC REGION [Saccharomyces cerevisiae]
Hs.414473	C6orf110	chromosome 6 open reading frame 110
Hs.414993	C6orf111	chromosome 6 open reading frame 111	bA98I9.2; FLJ14992; FLJ14752; DKFZp564B0769; SR rich protein
Hs.29857	C6orf113	chromosome 6 open reading frame 113
Hs.238205	C6orf115	chromosome 6 open reading frame 115
Hs.425033	C6orf117	chromosome 6 open reading frame 117
Hs.144734	C6orf118	chromosome 6 open reading frame 118
Hs.80624	C6orf119	chromosome 6 open reading frame 119
Hs.302037	C6orf12	chromosome 6 open reading frame 12
Hs.520583	C6orf123	chromosome 6 open reading frame 123	HGC6.2; dJ431P23.4; HGC6.2 protein
Hs.93235	C6orf125	chromosome 6 open reading frame 125
Hs.131813	C6orf128	chromosome 6 open reading frame 128
Hs.520101	C6orf128	chromosome 6 open reading frame 128
Hs.284207	C6orf129	chromosome 6 open reading frame 129
Hs.436096	C6orf130	chromosome 6 open reading frame 130	Protein C6orf130; MGC19570; hypothetical 9.7 kDa protein dJ34B21.3
Hs.131842	C6orf133	chromosome 6 open reading frame 133	KIAA0349; bA49A4.1; dJ392M17.3; ubiquitin ligase E3 alpha-II
Hs.250173	C6orf134	chromosome 6 open reading frame 134
Hs.183232	C6orf135	chromosome 6 open reading frame 135
Hs.415604	C6orf136	chromosome 6 open reading frame 136
Hs.485522	C6orf138	chromosome 6 open reading frame 138
Hs.88663	C6orf139	chromosome 6 open reading frame 139
Hs.441732	C6orf141	chromosome 6 open reading frame 141
Hs.350860	C6orf142	chromosome 6 open reading frame 142
Hs.258095	C6orf143	chromosome 6 open reading frame 143
Hs.69388	C6orf145	chromosome 6 open reading frame 145
Hs.511934	C6orf146	chromosome 6 open reading frame 146
Hs.412173	C6orf148	chromosome 6 open reading frame 148
Hs.184860	C6orf149	chromosome 6 open reading frame 149
Hs.509282	C6orf149	chromosome 6 open reading frame 149
Hs.272214	C6orf15	chromosome 6 open reading frame 15	STG protein
Hs.344080	C6orf150	chromosome 6 open reading frame 150
Hs.13366	C6orf151	chromosome 6 open reading frame 151
Hs.21945	C6orf152	chromosome 6 open reading frame 152
Hs.309231	C6orf153	chromosome 6 open reading frame 153
Hs.445552	C6orf154	chromosome 6 open reading frame 154
Hs.368337	C6orf155	chromosome 6 open reading frame 155
Hs.406722	C6orf157	chromosome 6 open reading frame 157
Hs.98381	C6orf158	chromosome 6 open reading frame 158
Hs.149454	C6orf159	chromosome 6 open reading frame 159
Hs.70769	C6orf162	chromosome 6 open reading frame 162
Hs.446115	C6orf163	chromosome 6 open reading frame 163
Hs.82921	C6orf165	chromosome 6 open reading frame 165
Hs.201864	C6orf166	chromosome 6 open reading frame 166
Hs.131340	C6orf167	chromosome 6 open reading frame 167
Hs.16491	C6orf168	chromosome 6 open reading frame 168
Hs.348745	C6orf170	chromosome 6 open reading frame 170
Hs.110746	C6orf18	chromosome 6 open reading frame 18	HCR; ALPHA-HELIX COILED-COIL ROD HOMOLOG
Hs.375746	C6orf182	chromosome 6 open reading frame 182
Hs.448261	C6orf184	chromosome 6 open reading frame 184
Hs.223847	C6orf185	chromosome 6 open reading frame 185
Hs.381220	C6orf187	chromosome 6 open reading frame 187
Hs.511968	C6orf188	chromosome 6 open reading frame 188
Hs.126712	C6orf189	chromosome 6 open reading frame 189
Hs.448372	C6orf191	chromosome 6 open reading frame 191
Hs.347144	C6orf192	chromosome 6 open reading frame 192
Hs.239181	C6orf194	chromosome 6 open reading frame 194
Hs.511871	C6orf195	chromosome 6 open reading frame 195
Hs.26898	C6orf197	chromosome 6 open reading frame 197
Hs.125629	C6orf198	chromosome 6 open reading frame 198
Hs.124370	C6orf199	chromosome 6 open reading frame 199
Hs.36069	C6orf203	chromosome 6 open reading frame 203
Hs.306911	C6orf206	chromosome 6 open reading frame 205
Hs.380210	C6orf207	chromosome 6 open reading frame 207
Hs.287553	C6orf208	chromosome 6 open reading frame 208
Hs.439494	C6orf209	chromosome 6 open reading frame 209
Hs.268733	C6orf210	chromosome 6 open reading frame 210
Hs.15929	C6orf211	chromosome 6 open reading frame 211
Hs.434115	C6orf213	chromosome 6 open reading frame 213
Hs.247879	C6orf25	chromosome 6 open reading frame 25	G6B PROTEIN
Hs.283875	C6orf27	chromosome 6 open reading frame 27
Hs.335355	C6orf29	chromosome 6 open reading frame 29	CTL4; CHOLINE TRANSPORTER-LIKE PROTEIN 4
Hs.301920	C6orf31	chromosome 6 open reading frame 31
Hs.389488	C6orf32	chromosome 6 open reading frame 32	KIAA0386; DIFF40; DIFF48; PL48
Hs.239388	C6orf33	chromosome 6 open reading frame 33	MPRB; LMPB1; MEMBRANE PROGESTIN RECEPTOR, BETA; LYSOSOMAL MEMBRANE PROTEIN, BRAIN-EXPRESSED, 1
Hs.404384	C6orf35	chromosome 6 open reading frame 35
Hs.157212	C6orf35	chromosome 6 open reading frame 35
Hs.10784	C6orf37	chromosome 6 open reading frame 37
Hs.437508	C6orf4	chromosome 6 open reading frame 4	HGNC:1344; HGNC:1345; MGC3581; C6orf6; DKFZP586G0522; CIKS; C6orf5; Adapter protein CIKS; C6UAS (C6orf4 Untranslated Anti-Sense); NFkB-activating protein ACT1; Nuclear factor NF-kappa-B activator 1; NUCLEAR FACTOR KAPPA-B ACTIVATOR 1; connection to IKK and SAPK/JNK; chromosome 6 open reading frame 5; chromosome 6 open reading frame 6; CONNECTION TO I-KAPPA-B KINASE AND STRESS-ACTIVATED PROTEIN KI…
Hs.234027	C6orf46	chromosome 6 open reading frame 46
Hs.109798	C6orf48	chromosome 6 open reading frame 48	G8 PROTEIN
Hs.525899	C6orf49	chromosome 6 open reading frame 49	OBTP; DKFZp761H221; over-expressed breast tumor protein
Hs.418520	C6orf51	chromosome 6 open reading frame 51
Hs.30376	C6orf53	chromosome 6 open reading frame 53	bA421M1.6; Protein C6orf53; Protein HSPC194; HSPC194
Hs.225962	C6orf54	chromosome 6 open reading frame 54	HGC6.1.1 protein
Hs.267288	C6orf55	chromosome 6 open reading frame 55
Hs.102471	C6orf56	chromosome 6 open reading frame 56	KIAA0680
Hs.71367	C6orf57	chromosome 6 open reading frame 57
Hs.20537	C6orf60	chromosome 6 open reading frame 60
Hs.279008	C6orf61	chromosome 6 open reading frame 61
Hs.432608	C6orf62	chromosome 6 open reading frame 62
Hs.58382	C6orf64	chromosome 6 open reading frame 64
Hs.47403	C6orf65	chromosome 6 open reading frame 65
Hs.512144	C6orf66	chromosome 6 open reading frame 66	bA22L21.1; HSPC125 protein; My013 protein; hormone-regulated proliferation-associated 20 kDa protein
Hs.108530	C6orf67	chromosome 6 open reading frame 67
Hs.289008	C6orf68	chromosome 6 open reading frame 68
Hs.188757	C6orf69	chromosome 6 open reading frame 69
Hs.47546	C6orf70	chromosome 6 open reading frame 70
Hs.438872	C6orf72	chromosome 6 open reading frame 72
Hs.32826	C6orf74	chromosome 6 open reading frame 74
Hs.282575	C6orf75	chromosome 6 open reading frame 75
Hs.164797	C6orf76	chromosome 6 open reading frame 76
Hs.350750	C6orf78	chromosome 6 open reading frame 78
Hs.214043	C6orf79	chromosome 6 open reading frame 79
Hs.44468	C6orf80	chromosome 6 open reading frame 80	CCRL1AP; DKFZp586D0623; chemokine C-C motif receptor-like 1 adjacent
Hs.119284	C6orf81	chromosome 6 open reading frame 81
Hs.107187	C6orf82	chromosome 6 open reading frame 82
Hs.284265	C6orf83	chromosome 6 open reading frame 83
Hs.202276	C6orf84	chromosome 6 open reading frame 84	KIAA1009 protein
Hs.7734	C6orf85	chromosome 6 open reading frame 85
Hs.433381	C6orf89	chromosome 6 open reading frame 89
Hs.288316	C6orf9	chromosome 6 open reading frame 9
Hs.33944	C6orf93	chromosome 6 open reading frame 93
Hs.238270	C6orf96	chromosome 6 open reading frame 96
Hs.287738	C6orf97	chromosome 6 open reading frame 97
Hs.78065	C7	complement component 7	COMPLEMENT COMPONENT 7 DEFICIENCY; Complement component C7 precursor; complement component 7 precursor; C7 DEFICIENCY COMPLEMENT COMPONENT 7
Hs.114611	C7orf10	chromosome 7 open reading frame 10
Hs.129159	C7orf11	chromosome 7 open reading frame 11
Hs.124854	C7orf13	chromosome 7 open reading frame 13
Hs.413636	C7orf14	chromosome 7 open reading frame 14	KIAA0225
Hs.227011	C7orf16	chromosome 7 open reading frame 16	GSBS; G-substrate
Hs.389996	C7orf17	chromosome 7 open reading frame 17
Hs.289053	C7orf19	chromosome 7 open reading frame 19
Hs.397295	C7orf2	chromosome 7 open reading frame 2	LMBR1; LIMB REGION 1, MOUSE, HOMOLOG OF
Hs.107387	C7orf20	chromosome 7 open reading frame 20
Hs.238513	C7orf21	chromosome 7 open reading frame 21
Hs.9960	C7orf22	chromosome 7 open reading frame 22
Hs.322404	C7orf23	chromosome 7 open reading frame 23
Hs.444840	C7orf24	chromosome 7 open reading frame 24
Hs.214247	C7orf25	chromosome 7 open reading frame 25
Hs.81057	C7orf26	chromosome 7 open reading frame 26
Hs.236547	C7orf27	chromosome 7 open reading frame 27
Hs.289112	C7orf28B	chromosome 7 open reading frame 28B
Hs.436872	C7orf3	chromosome 7 open reading frame 3
Hs.87385	C7orf30	chromosome 7 open reading frame 30
Hs.122055	C7orf31	chromosome 7 open reading frame 31
Hs.351612	C7orf32	chromosome 7 open reading frame 32
Hs.352212	C7orf33	chromosome 7 open reading frame 33
Hs.239676	C7orf34	chromosome 7 open reading frame 34
Hs.19025	C7orf35	chromosome 7 open reading frame 35
Hs.60473	C7orf9	chromosome 7 open reading frame 9
Hs.93210	C8A	complement component 8, alpha polypeptide	C8 ALPHA-GAMMA DEFICIENCY; C8 DEFICIENCY, TYPE I; complement component 8, alpha polypeptide precursor; Complement component C8 alpha chain precursor; COMPLEMENT COMPONENT 8 DEFICIENCY, TYPE I; C81 DEFICIENCY COMPLEMENT COMPONENT 8, ALPHA SUBUNIT
Hs.38069	C8B	complement component 8, beta polypeptide	C8 DEFICIENCY, TYPE II; COMPLEMENT COMPONENT 8 DEFICIENCY, TYPE II; Complement component C8 beta chain precursor; C8 BETA DEFICIENCY COMPLEMENT COMPONENT 8, BETA SUBUNIT
Hs.444947	C8FW	phosphoprotein regulated by mitogenic pathways	GIG2; SKIP1; G-protein-coupled receptor induced protein
Hs.1285	C8G	complement component 8, gamma polypeptide	C8C; COMPLEMENT COMPONENT 8, GAMMA SUBUNIT; Complement component C8 gamma chain precursor
Hs.436445	C8orf1	chromosome 8 open reading frame 1	hT41; Protein C8orf1; Weakly similar to coded for by C. elegans cDNA cm11h1 [C.elegans]
Hs.165742	C8orf12	chromosome 8 open reading frame 12
Hs.318791	C8orf13	chromosome 8 open reading frame 13
Hs.145579	C8orf14	chromosome 8 open reading frame 14
Hs.190008	C8orf15	chromosome 8 open reading frame 15
Hs.283098	C8orf17	chromosome 8 open reading frame 17
Hs.125849	C8orf2	chromosome 8 open reading frame 2
Hs.283683	C8orf4	chromosome 8 open reading frame 4	TC1; THYROID CANCER 1
Hs.197096	C8orf5	chromosome 8 open reading frame 5
Hs.291342	C8orf6	chromosome 8 open reading frame 6
Hs.350587	C8orf7	chromosome 8 open reading frame 7
Hs.404138	C8orf8	chromosome 8 open reading frame 8
Hs.1290	C9	complement component 9	C9 DEFICIENCY WITH DERMATOMYOSITIS; Complement component C9 precursor; C9 COMPLEMENT COMPONENT 9 DEFICIENCY
Hs.446534	C9orf10	chromosome 9 open reading frame 10	KIAA0183; C9orf10 protein
Hs.163070	C9orf11	chromosome 9 open reading frame 11
Hs.16603	C9orf12	chromosome 9 open reading frame 12
Hs.409585	C9orf16	chromosome 9 open reading frame 16	MGC4639; FLJ12823; EST00098
Hs.302766	C9orf19	chromosome 9 open reading frame 19
Hs.44640	C9orf21	chromosome 9 open reading frame 21
Hs.15961	C9orf23	chromosome 9 open reading frame 23
Hs.50334	C9orf24	chromosome 9 open reading frame 24
Hs.7961	C9orf25	chromosome 9 open reading frame 25
Hs.23367	C9orf27	chromosome 9 open reading frame 27
Hs.438972	C9orf28	chromosome 9 open reading frame 28
Hs.137570	C9orf33	chromosome 9 open reading frame 33
Hs.442199	C9orf34	chromosome 9 open reading frame 34
Hs.123004	C9orf36	chromosome 9 open reading frame 36	DKFZP434B204
Hs.455297	C9orf36	chromosome 9 open reading frame 36	DKFZP434B204
Hs.12999	C9orf37	chromosome 9 open reading frame 37
Hs.249613	C9orf38	chromosome 9 open reading frame 38	PRO0365 protein
Hs.270502	C9orf39	chromosome 9 open reading frame 39
Hs.347537	C9orf4	chromosome 9 open reading frame 4	CG6; CG-6
Hs.264363	C9orf40	chromosome 9 open reading frame 40
Hs.257556	C9orf41	chromosome 9 open reading frame 41
Hs.190121	C9orf43	chromosome 9 open reading frame 43
Hs.21379	C9orf45	chromosome 9 open reading frame 45
Hs.416649	C9orf46	chromosome 9 open reading frame 46
Hs.454197	C9orf48	chromosome 9 open reading frame 48
Hs.418097	C9orf5	chromosome 9 open reading frame 5	CG2; CG-2
[truncated: 20,225 more rows]
