# Supplementary material for: Literature Lab: a method of automated literature interrogation to infer biology from microarray analysis
Source: BMC Genomics. 2007 Dec 18;8:461. doi: 10.1186/1471-2164-8-461 (PMC2244637; doi:10.1186/1471-2164-8-461)
Supplement: Additional file 4 — Excluded Terms. Excel spreadsheet of terms excluded from search due to ambiguity or limited associated information. [file 1471-2164-8-461-S4.xls]

## Sheet: Sheet1
Excluded Terms
(FM-3)
-14
1-phosphatidylinositol 3-kinase
14.1
48 kDa protein
7TMR
A-BETA
AAA
ABC#
ABC1
ABCD-2
ABO blood group
ACCA
ACT
ACTH
AD3
ADAM12
adenyl cyclase
adenylyl cyclase
ADHD
ADRAR
ADRBR
AG2S
AGE-R2
AIM-1
AIRS
AKAP
albumin
alcohol dehydrogenase
aldehyde reductase
ALIEN
ALL-1
ALPHA-1-ADRENERGIC RECEPTOR
Alpha-1A adrenergic receptor
AMID
AMPS
AND-1
angiotensin I
APEX
Apo(a
APRIL
ARCH
ARE-1
ARHA
ARK2
aromatase
ARRESTIN
ASAM
ASK
AT-1
AURA
AVIAN SARCOMA VIRUS
B-CK
B2-1
BCLP
BCR1
BDP
BEAN
Beckwith-Wiedemann syndrome
BEST
BETA-ADRENERGIC RECEPTOR
BETA2
Beta3
bFGF
BGR
BKS
BLAST
BN-1
BOMB
Brain-5
C-reactive protein
CA125
CAGE
CALCITONIN GENE-RELATED PEPTIDE
calcium sensor protein
calcium-sensing receptor (hypocalciuric hypercalcemia 1, severe neonatal hyperparathyroidism)
CALL
CALM
Calmodulin-3
CAM1
CAM2
CAM3
CAMB
CAMC
CAMI
CAMP
cappuccino
CAPS
carcinoembryonic antigen
CARDINAL
CARP-1
casein kinase
CASH
CAST
CAT-2
catalase
CAVA
CBBM
CBY
CCG1
CCGS
CCK-4
CCK4
CCL
CCL23
CCR-4
CD11b
CD18
CD183
CD25
CD45
CD64
CDC8
CDS
CDS 1
CDS 2
CEBP
CELL
cell division cycle 2-like 1 (PITSLRE*
CEPR
Ceruloplasmin
CG-2
CG1
CGRP
CHED
chemokine
chemokine receptor
CIA
CIP2
CK2B
CKS-1
CKS-2
cl-2
CLAMP
Clint
CLIP
CN1
CNC1
CNO
CO2
COIL
complement component 2
Cool-2
creatine kinase, mitochondrial
CRHR
CRYPTIC
Cyclin
cytochrome c
CYTOPLASMIC TYROSINE KINASE
DADR
DCR2
DELTA
Diglyceride kinase
DMC
DNA-binding protein
DPPIV
DREAM
DUET
EG1
EGF-TM7-like
EPHT
Epidermal growth factor receptor
ER-alpha
ERAS
ERBB
ESR1
ESRA
essential hypertension
ESTF
Estradiol receptor
estrogen receptor 1
estrogen receptor 1 (alpha)
ET-3
EVI1
EVL
EVR1
Extracellular calcium-sensing receptor precursor
extracellular matrix protein
FACT
FAST
FATE
FEG-1
fibroblast growth factor receptor 2 isoform*
FIM2
FIND
FISH
FJHN
FLAME
FLAP
FLIP
FLU
FMLP
FMN
fragment
FRAP
FZ-10
G-BETA
g protein-coupled receptor
G protein-coupled receptor 14
G protein-coupled receptor 5
G protein-coupled receptor 58
G protein-coupled receptor G2A
g-protein coupled receptor
G2 ACCUMULATION PROTEIN
G2A
Galanin receptor
GARS
GART
GASP
GBP
GC-A
GC-B
GC-C
Genesis
GIP
GLP1
GLP2
glycerate kinase
GMP kinase
GNRH
GPC-R
GPCR
GPR9
GPSA
GREAT
GRIT
GTP binding protein
GTP-binding protein
H1-R
hairless
HAK
hARP
HCC1
HCK
HCR
HEXA
HG11
HLA-DRB1
hormone receptor
HP-1
HRH2
HRI
HSCR
HU-1
HU-2
HU-3
Humig
HVR1
HYPERION
HYPOCALCEMIA, AUTOSOMAL DOMINANT, WITH BARTTER SYNDROME
hypocretin (orexin) receptor 2
IB-2
ICEBERG
IL-1
IL-4
IL-6
IMMUNODEFICIENCY 1
IMPACT
INCLUDED
INDO
INS-1
interferon-inducible
interleukin 1
IP10
IPT
ITCH
ITR
KAP1
KILLER
KIS
L-CA
LAK
LAMA
LAMP
LARGE
LEC3
LECT
Leu2
LFA-1
LHCP
LHRH
LIMK
LIN2
LIP1
LPA2
LPC1
LTB4-R
MAC-1
macrophage colony stimulating factor
MACS
MADD
MADM
malate dehydrogenase
MAP 1
MAP kinase
MARK1
MARK2
MARK3
MARK4
MAS1
MASS
MATK
MCAP
MCP-1
mediator
MEKK
Melatonin-related receptor
MIB
MICE
MINOR
MIR
MIST
MM2
MRII
MSHR
MST-1
MST-2
MST-3
MTC1
MTS1
MTS2
MUSK
mutated in colorectal cancers
muted
NADPH
NAIL
NAP1
NAPA
NDR
NESP
neural cell adhesion molecule
neurokinin 1
neurokinin 2
neurokinin A
neuronal calcium binding protein
neuronal protein
NF-kappa B
NG.1
NHS
NIDDM
NLN
NMO-1
NODAL
NPL
NPPase
NPYR
NR3A1
NSCL2
NTRR
nucleoside-phosphate kinase
O-acetyltransferase
obesity
OCP-2
OPRD
OPRK
OPRM
ORF1
ORFX
P100
P105
p110-BETA
P14
P250
P27
P38
P4.1
p42
P450
P56
PACT
PAIS
PAK3
PAK7
PAM
PAP
PAPA
PAR-3
PAR1
PAR2
PAR3
paraganglioma or familial glomus tumors 1
PARATHYROID CA(2+)-SENSING RECEPTOR 1
Parathyroid Cell calcium-sensing receptor
PBF
PC-1
PCLD
PDCL
peptidyl-dipeptidase A
PERK
PH-4
PHA2B
PHA2C
PHI-1
PHIP
phospholipase
Phosvitin
PHP1
PIC1
PIGS
Pins
PIR
PKB
PKCI
PKE
PKR1
PKR2
PKS2
PLAP
PLO-SL
PLOSL
PM1
PMI
potassium channel
PPN
PPS
PRC
PRGS
PRKX
PROS
Prostate
PROTEASE
protein-tyrosine kinase
protein-x
prothrombin
PRXII
PSD
PTK2
PTK3
PUMA
purinergic receptor
putative chemokine receptor
putative G-protein coupled receptor
putative receptor protein
putative serine-threonine protein kinase
RAC-BETA
RAGE
RANK
RANTES receptor
RARA
RCD1
RCL
Receptor interacting protein
RECEPTOR-INTERACTING PROTEIN
REST
RFI
ribosomal protein L21 (gene or pseudogene)
RICK
RIG
RIP-2
RIP-3
RITA
Robinow syndrome
RRP
RTA
S100
SACS
SAP1
SCAR
SCOP
SDF1
SECT
SELO
SELS
SECRET
SERA
serine (or cysteine) proteinase inhibitor, clade*
serine threonine protein kinase
serine(threonine) protein kinase
serine-threonine protein kinase
Serotonin receptor
SHARP
SIDS
similar to Inositol-1(or 4)-monophosphatase (IMPase) (IMP) (Inositol monophosphatase) (Lithium-sensitive myo-inositol monophosphatase A1)
similar to serine (or cysteine) proteinase inhibitor, clade A (alpha-1 antiproteinase, antitrypsin), member 4; protease inhibitor 4 (kallistatin)
SIMPLE
SKIP
SLC1
SLICK
SLP4
SOM
somatostatin
SP-A
SPEG
SPIN
SPRING
SPS1
SR protein
SRBC
SRC1
SRIF-1
SRIF-2
SRMS
SRO
SSR-28
STAR
STARING
STAT
STE20-like kinase
Ste20-related serine/threonine kinase
STK-2
STOP
STRG
substance K
substance P
T protein
T1 protein
TACTILE
TANGO
TBN
TCRE
TER1
TERT
TGF-beta stimulated factor 1
tissue plasminogen activator
TNT
TP15
TP16
TR-AP
Transcription factor-1
Transcription factor AP-1
transcription factor T
transducin alpha
transforming growth factor-beta
TRAP
TRB1
TRB2
TRIO
TSF-1
TSF1
TSG-1
tumor necrosis factor
TYPE
ubiquitin
unknown
UROTENSIN RECEPTOR
UTR2
VIII
VIRG
VRP
WARP
WARTS
WAS PROTEIN
WAVE
WIRE
WPWS
X RECEPTOR
xanthine oxidase
