# Supplementary material for: Literature Lab: a method of automated literature interrogation to infer biology from microarray analysis
Source: BMC Genomics. 2007 Dec 18;8:461. doi: 10.1186/1471-2164-8-461 (PMC2244637; doi:10.1186/1471-2164-8-461)
Supplement: Additional file 8 — GOMiner. Excel spreadsheet of results from GOMiner using gene list from MPAKT experiment annotated for overlap with Literature Lab. [file 1471-2164-8-461-S8.xls]

## Sheet: Significant GOMiner Terms
GOMiner Term	P-value	Domain	LitLab Term	Score	Notes
catalytic activity	0
generation of precursor metabolites and energy	0
cellular catabolism	0
catabolism	0
carbohydrate metabolism	0
cellular carbohydrate metabolism	0
alcohol metabolism	0
glucose metabolism	0
cellular carbohydrate catabolism	0
cellular macromolecule catabolism	0
macromolecule catabolism	0
carbohydrate catabolism	0
hexose metabolism	0
monosaccharide metabolism	0
alcohol catabolism	0
main pathways of carbohydrate metabolism	0
glucose catabolism	0
hexose catabolism	0
energy derivation by oxidation of organic compounds	0
monosaccharide catabolism	0
glycolysis	0	Metabolism	Glycolysis	2.31
fructose metabolism	0
intramolecular transferase activity	0
external encapsulating structure	0
cell wall	0	CellStructure	Cell Wall	0.12
fructose-bisphosphate aldolase activity	0
cytosol	0.0001	CellStructure	Cytosol	1.97
glycosome	0.0001
phosphoglycerate mutase activity	0.0001
hyphal cell wall	0.0001
aldehyde-lyase activity	0.0002
induction of host defense response	0.0003
metabolism	0.0004
cellular metabolism	0.0004
cytoplasmic part	0.0004	CellStructure	Cytoplasm	0.67
determination of adult life span	0.0005
cytoplasm	0.0006	CellStructure	Cytoplasm	0.67
response to hypoxia	0.0006	CellPhysiology	Cell Hypoxia	3.47	also HIF, Hypoxia P53
macromolecule metabolism	0.001
intramolecular transferase activity, phosphotransferases	0.001
cell wall (sensu Fungi)	0.0014
serine-type endopeptidase activity	0.0016
neural tube closure	0.002
primary neural tube formation	0.0023
serine-type peptidase activity	0.0024
lyase activity	0.0025
oxidoreductase activity	0.0028
interaction with host	0.0034
hydrolase activity, hydrolyzing O-glycosyl compounds	0.004
gluconeogenesis	0.004
carbohydrate kinase activity	0.004
scavenger receptor activity	0.004
thiol oxidase activity	0.004
flavin-linked sulfhydryl oxidase activity	0.004
phragmoplast	0.004
7-dehydrocholesterol reductase activity	0.004
regulation of development, heterochronic	0.004
regulation of posture	0.004
regulation of timing of cell differentiation	0.004
lanosterol synthase activity	0.004
GTP cyclohydrolase I activity	0.004
GTP cyclohydrolase activity	0.004
primary metabolism	0.0046
neural tube formation	0.0047
two-component sensor activity	0.0047
protein histidine kinase activity	0.0051
glucose transport	0.0051
neural plate morphogenesis	0.0054
embryonic epithelial tube formation	0.0054
hexose transport	0.0058
monosaccharide transport	0.0058
pyruvate metabolism	0.0062
phosphotransferase activity, nitrogenous group as acceptor	0.0062
aging	0.0062
alcohol biosynthesis	0.0066
hexose biosynthesis	0.0066
monosaccharide biosynthesis	0.0066
hydrolase activity	0.0075	Metabolism	Hydrolysis	2.09
fructose 6-phosphate metabolism	0.0079
pyruvate kinase activity	0.0079
sequestering of actin monomers	0.0079
glucose-6-phosphate 1-dehydrogenase activity	0.0079
choline kinase activity	0.0079
catalase activity	0.0079
carnitine O-acetyltransferase activity	0.0079
aspartate transaminase activity	0.0079
oxidosqualene cyclase activity	0.0079
L-amino acid import	0.0079
L-arginine import	0.0079
amino acid import	0.0079
hydrolase activity, acting on glycosyl bonds	0.008
glycosaminoglycan metabolism	0.008
aminoglycan metabolism	0.0084
carbon-carbon lyase activity	0.0089
interaction between organisms	0.0098
interspecies interaction between organisms	0.0109
symbiosis, encompassing mutualism through parasitism	0.0109
two-component signal transduction system (phosphorelay)	0.0109
aspartate catabolism	0.0118
aspartate metabolism	0.0118
oxidoreductase activity, acting on CH2 groups, disulfide as acceptor	0.0118
ribonucleoside-diphosphate reductase activity	0.0118
oxidoreductase activity, acting on sulfur group of donors, oxygen as acceptor	0.0118
phosphopyruvate hydratase activity	0.0118
phosphoglycerate kinase activity	0.0118
negative regulation of actin filament polymerization	0.0118
beta-glucuronidase activity	0.0118
ethanolamine kinase activity	0.0118
deoxyribonucleoside diphosphate metabolism	0.0118
bisphosphoglycerate phosphatase activity	0.0118
bisphosphoglycerate mutase activity	0.0118
anaerobic glycolysis	0.0118
6-phosphofructokinase complex	0.0118
phosphopyruvate hydratase complex	0.0118
6-phosphofructokinase activity	0.0118
L-arginine transport	0.0118
lysosome	0.0141
carbohydrate transport	0.0142
physiological process	0.0144
tube development	0.0147
endopeptidase activity	0.0149
isomerase activity	0.015
cellular physiological process	0.0156
ganglioside catabolism	0.0158
nutrient import	0.0158
beta-N-acetylhexosaminidase activity	0.0158
prolyl oligopeptidase activity	0.0158
aspartate family amino acid catabolism	0.0158
regulation of cholesterol biosynthesis	0.0158
cyclohydrolase activity	0.0158
nuclear outer membrane	0.0158
integral to nuclear inner membrane	0.0158
intrinsic to nuclear inner membrane	0.0158
actin monomer binding	0.0158
negative regulation of organ size	0.0158
glycosphingolipid catabolism	0.0158
peptidase activity	0.018
lytic vacuole	0.0189
morphogenesis of embryonic epithelium	0.0193
entry into other organism during symbiotic interaction	0.0197
entry into host	0.0197
alpha-sialidase activity	0.0197
oxidoreductase activity, acting on CH2 groups	0.0197
hydrogen peroxide catabolism	0.0197
hydrogen peroxide metabolism	0.0197
exo-alpha-sialidase activity	0.0197
yeast-form cell wall	0.0197
histone acetyltransferase binding	0.0197
glycolipid catabolism	0.0197
plasminogen activator activity	0.0197
actin polymerization and/or depolymerization	0.0235
tetrahydrobiopterin metabolism	0.0236
heart looping	0.0236
tetrahydrobiopterin biosynthesis	0.0236
phosphotransferase activity, carboxyl group as acceptor	0.0236
phosphorylase kinase activity	0.0236
O-acetyltransferase activity	0.0236
hexokinase activity	0.0236
two-component response regulator activity	0.0236
negative regulation of insulin receptor signaling pathway	0.0236
amino acid biosynthesis	0.025
glutamate biosynthesis	0.0274
ganglioside metabolism	0.0274
glycosaminoglycan catabolism	0.0274
aminoglycan catabolism	0.0274
L-lactate dehydrogenase activity	0.0274
carnitine O-acyltransferase activity	0.0274
fructose-2,6-bisphosphate 2-phosphatase activity	0.0274
sequestering of lipid	0.0274
profilin binding	0.0274
regulation of steroid biosynthesis	0.0274
regulation of insulin receptor signaling pathway	0.0274
regulation of organ size	0.0274
vacuole	0.0287
intracellular	0.0288		Intracellular Fluid	2.49
transferase activity, transferring phosphorus-containing groups	0.029
blood vessel development	0.0296
steroid biosynthesis	0.0297
vasculature development	0.031
lactate dehydrogenase activity	0.0313
adult walking behavior	0.0313
sodium:potassium-exchanging ATPase complex	0.0313
regulation of lipid biosynthesis	0.0313
phosphofructokinase activity	0.0313
organ growth	0.0351
filopodium	0.0351
negative regulation of G-protein coupled receptor protein signaling pathway	0.0351
basic amino acid transport	0.0351
intracellular part	0.0353
transferase activity	0.0362
heme binding	0.0373
tetrapyrrole binding	0.0373
integral to organelle membrane	0.0382
mitochondrion	0.0384
phosphatidylcholine biosynthesis	0.039
peptide metabolism	0.039
unidimensional cell growth	0.039
unfolded protein response	0.039
deoxyribonucleotide metabolism	0.039
response to hydrogen peroxide	0.039
regulation of steroid metabolism	0.039
carbohydrate phosphatase activity	0.039
sodium:potassium-exchanging ATPase activity	0.039
kinase activity	0.0409
tube morphogenesis	0.0418
phosphotransferase activity, alcohol group as acceptor	0.0423
intrinsic to organelle membrane	0.0427
NADPH regeneration	0.0428
pentose-phosphate shunt	0.0428
nucleoside diphosphate metabolism	0.0428
pteridine and derivative biosynthesis	0.0428
regulation of balance	0.0428
musculoskeletal movement	0.0428
hexosaminidase activity	0.0428
phosphatidylcholine metabolism	0.0428
nucleotide metabolism	0.0429
Golgi to endosome transport	0.0466
chaperone cofactor dependent protein folding	0.0466
sphingolipid catabolism	0.0466
glucose transporter activity	0.0466
oxidoreductase activity, acting on the CH-OH group of donors, NAD or NADP as acceptor	0.0474
carbohydrate biosynthesis	0.0494
