# Supplementary material for: Literature Lab: a method of automated literature interrogation to infer biology from microarray analysis
Source: BMC Genomics. 2007 Dec 18;8:461. doi: 10.1186/1471-2164-8-461 (PMC2244637; doi:10.1186/1471-2164-8-461)
Supplement: Additional file 9 — Mesher. Excel spreadsheet of results from MESHer using gene list from MPAKT experiment annotated for overlap with Literature Lab. [file 1471-2164-8-461-S9.xls]

## Sheet: Significant MESHER Terms
MESHER Term	P-value	Domain	LitLab Term	Score	Notes
Semen	0.0001	Anatomy	Semen	#REF!
Skin	0.0016	Anatomy	Skin	#REF!
Chromaffin System	0.0028	Anatomy	Chromaffin System	#REF!
Prostate	0.0036	Anatomy	Prostate	#REF!
Adrenal Medulla	0.0057	Anatomy	Adrenal Medulla	#REF!
Substantia Nigra	0.0085	Anatomy	Substantia Nigra	#REF!
Synovial Membrane	0.0099	Anatomy	Synovial Membrane	#REF!
Pulmonary Artery	0.0113	Anatomy	Pulmonary Artery	#REF!
Chromaffin Granules	0.0169	Anatomy	Chromaffin Granules	#REF!
Intermediate Filaments	0.0183	Anatomy	Intermediate Filaments	#REF!
Giant Cells	0.0211	Anatomy	Giant Cells	#REF!
Epithelium	0.0239	Anatomy	Epithelium	#REF!
Jejunum	0.0239	Anatomy	Jejunum	#REF!
Fibroblasts	0.0274	Anatomy	Fibroblasts	#REF!
Trachea	0.0294	Anatomy	Trachea	#REF!
Gizzard	0.0336	Anatomy	Gizzard	#REF!
Stromal Cells	0.0336	Anatomy	Stromal Cells	#REF!
Liver	0.0337	Anatomy	Liver	#REF!
Umbilical Veins	0.05	Anatomy	Umbilical Veins	#REF!
Kinetics	0.0009	Biological Sciences	Kinetics	#REF!
Hydrolysis	0.0017	Biological Sciences	Hydrolysis	#REF!
Cell Adhesion	0.0022	Biological Sciences	Cell Adhesion	#REF!
Secretory Rate	0.0028	Biological Sciences	Secretory Rate	#REF!
Alleles	0.0054	Biological Sciences	Alleles	#REF!
Conserved Sequence	0.0101	Biological Sciences	Conserved Sequence	#REF!
Substrate Specificity	0.0116	Biological Sciences	Substrate Specificity	#REF!
Tissue Distribution	0.0155	Biological Sciences	Tissue Distribution	#REF!
Tissue Distribution	0.0155	Biological Sciences	Tissue Distribution	#REF!
Muscle Contraction	0.0169	Biological Sciences	Muscle Contraction	#REF!
RNA Stability	0.0183	Biological Sciences	RNA Stability	#REF!
Up-Regulation	0.0214	Biological Sciences	Up-Regulation	#REF!
Wound Healing	0.0253	Biological Sciences	Wound Healing	#REF!
Selection (Genetics)	0.0472	Biological Sciences	Selection (Genetics)	#REF!
Species Specificity	0.0479	Biological Sciences	Species Specificity	#REF!
Sequence Deletion	0.0487	Biological Sciences	Sequence Deletion	#REF!
Disulfides	0	Chemicals and Drugs	Disulfides	#REF!
Prostatic Secretory Proteins	0	Chemicals and Drugs	Prostatic Secretory Proteins	#REF!
Protein C Inhibitor	0	Chemicals and Drugs	Protein C Inhibitor	#REF!
Seminal Plasma Proteins	0	Chemicals and Drugs	Seminal Plasma Proteins	#REF!
Testicular Hormones	0	Chemicals and Drugs	Testicular Hormones	#REF!
Tissue Kallikreins	0	Chemicals and Drugs	Tissue Kallikreins	#REF!
Chymotrypsin	0.0001	Chemicals and Drugs	Chymotrypsin	#REF!
Kallikreins	0.0001	Chemicals and Drugs	Kallikreins	#REF!
Prostate-Specific Antigen	0.0004	Chemicals and Drugs	Prostate-Specific Antigen	#REF!
Intercellular Signaling Peptides and Proteins	0.0009	Chemicals and Drugs	Intercellular Signaling Peptides and Proteins	#REF!
Serine Endopeptidases	0.001	Chemicals and Drugs	Serine Endopeptidases	#REF!
Intermediate Filament Proteins	0.0012	Chemicals and Drugs	Intermediate Filament Proteins	#REF!
Thrombin	0.0013	Chemicals and Drugs	Thrombin	#REF!
Muscle Proteins	0.0014	Chemicals and Drugs	Muscle Proteins	#REF!
RNA Caps	0.0017	Chemicals and Drugs	RNA Caps	#REF!
Antigens	0.0021	Chemicals and Drugs	Antigens	#REF!
1-Methyl-4-phenylpyridinium	0.0028	Chemicals and Drugs	1-Methyl-4-phenylpyridinium	#REF!
beta-Thromboglobulin	0.0028	Chemicals and Drugs	beta-Thromboglobulin	#REF!
Disulfiram	0.0028	Chemicals and Drugs	Disulfiram	#REF!
Drug Implants	0.0028	Chemicals and Drugs	Drug Implants	#REF!
Integrin alpha6beta1	0.0028	Chemicals and Drugs	Integrin alpha6beta1	#REF!
Plastics	0.0028	Chemicals and Drugs	Plastics	#REF!
Reserpine	0.0028	Chemicals and Drugs	Reserpine	#REF!
Tetrabenazine	0.0028	Chemicals and Drugs	Tetrabenazine	#REF!
Carbohydrates	0.004	Chemicals and Drugs	Carbohydrates	#REF!
Oligosaccharides	0.004	Chemicals and Drugs	Oligosaccharides	#REF!
Trypsin	0.005	Chemicals and Drugs	Trypsin	#REF!
Aldehyde Dehydrogenase	0.0057	Chemicals and Drugs	Aldehyde Dehydrogenase	#REF!
beta 2-Microglobulin	0.0057	Chemicals and Drugs	beta 2-Microglobulin	#REF!
Biogenic Monoamines	0.0057	Chemicals and Drugs	Biogenic Monoamines	#REF!
Myosin-Light-Chain Kinase	0.0071	Chemicals and Drugs	Myosin-Light-Chain Kinase	#REF!
Retinaldehyde	0.0071	Chemicals and Drugs	Retinaldehyde	#REF!
Growth Substances	0.0117	Chemicals and Drugs	Growth Substances	#REF!
Tretinoin	0.0121	Chemicals and Drugs	Tretinoin	#REF!
Zinc	0.0132	Chemicals and Drugs	Zinc	#REF!
Amines	0.0141	Chemicals and Drugs	Amines	#REF!
Desmin	0.0141	Chemicals and Drugs	Desmin	#REF!
Protamines	0.0141	Chemicals and Drugs	Protamines	#REF!
Antigen-Antibody Complex	0.0155	Chemicals and Drugs	Antigen-Antibody Complex	#REF!
Cholera Toxin	0.0155	Chemicals and Drugs	Cholera Toxin	#REF!
Glycoproteins	0.0156	Chemicals and Drugs	Glycoproteins	#REF!
Aldehyde Oxidoreductases	0.0169	Chemicals and Drugs	Aldehyde Oxidoreductases	#REF!
Uridine	0.0169	Chemicals and Drugs	Uridine	#REF!
Tetradecanoylphorbol Acetate	0.0178	Chemicals and Drugs	Tetradecanoylphorbol Acetate	#REF!
Interleukin-8	0.0183	Chemicals and Drugs	Interleukin-8	#REF!
Antisense Elements (Genetics)	0.0197	Chemicals and Drugs	Antisense Elements (Genetics)	#REF!
Chemotactic Factors	0.0211	Chemicals and Drugs	Chemotactic Factors	#REF!
Interleukins	0.0225	Chemicals and Drugs	Interleukins	#REF!
Alcohol Oxidoreductases	0.0267	Chemicals and Drugs	Alcohol Oxidoreductases	#REF!
Heparan Sulfate Proteoglycan	0.0267	Chemicals and Drugs	Heparan Sulfate Proteoglycan	#REF!
Endopeptidases	0.0282	Chemicals and Drugs	Endopeptidases	#REF!
Serum Response Factor	0.0294	Chemicals and Drugs	Serum Response Factor	#REF!
Hydrolases	0.0322	Chemicals and Drugs	Hydrolases	#REF!
Protein Precursors	0.0323	Chemicals and Drugs	Protein Precursors	#REF!
Endoribonucleases	0.0336	Chemicals and Drugs	Endoribonucleases	#REF!
Glycosaminoglycans	0.0336	Chemicals and Drugs	Glycosaminoglycans	#REF!
Protons	0.0349	Chemicals and Drugs	Protons	#REF!
Glucocorticoids	0.0391	Chemicals and Drugs	Glucocorticoids	#REF!
Phosphates	0.0391	Chemicals and Drugs	Phosphates	#REF!
RGS Proteins	0.0432	Chemicals and Drugs	RGS Proteins	#REF!
Chemokines	0.0459	Chemicals and Drugs	Chemokines	#REF!
Mucins	0.0472	Chemicals and Drugs	Mucins	#REF!
Platelet-Derived Growth Factor	0.0472	Chemicals and Drugs	Platelet-Derived Growth Factor	#REF!
Androgens	0.05	Chemicals and Drugs	Androgens	#REF!
Prostatic Hyperplasia	0.0001	Diseases	Prostatic Hyperplasia	#REF!
Prostatic Neoplasms	0.0004	Diseases	Prostatic Neoplasms	#REF!
Psoriasis	0.0006	Diseases	Psoriasis	#REF!
Leukoplakia	0.0028	Diseases	Leukoplakia	#REF!
Nail Diseases	0.0028	Diseases	Nail Diseases	#REF!
Ectodermal Dysplasia	0.0057	Diseases	Ectodermal Dysplasia	#REF!
Breast Neoplasms	0.0082	Diseases	Breast Neoplasms	#REF!
Teratocarcinoma	0.0085	Diseases	Teratocarcinoma	#REF!
Ovarian Neoplasms	0.0088	Diseases	Ovarian Neoplasms	#REF!
Hyperparathyroidism	0.0141	Diseases	Hyperparathyroidism	#REF!
Jaw Neoplasms	0.0141	Diseases	Jaw Neoplasms	#REF!
Parathyroid Neoplasms	0.0183	Diseases	Parathyroid Neoplasms	#REF!
Inflammation	0.0445	Diseases	Inflammation	#REF!
Osteosarcoma	0.0472	Diseases	Osteosarcoma	#REF!
Macaca mulatta	0.0035	Organisms	Macaca mulatta	#REF!
Songbirds	0.0057	Organisms	Songbirds	#REF!
Cattle	0.0065	Organisms	Cattle	#REF!
Hominidae	0.0109	Organisms	Hominidae	#REF!
Schizophrenia	0.0363	Psychiatry and Psychology	Schizophrenia	#REF!
#N/A in Score column indicates that the term was not found in the LitLab results
