# Supplementary material for: Literature Lab: a method of automated literature interrogation to infer biology from microarray analysis
Source: BMC Genomics. 2007 Dec 18;8:461. doi: 10.1186/1471-2164-8-461 (PMC2244637; doi:10.1186/1471-2164-8-461)
Supplement: Additional file 10 — GeneCite MPAKT. Excel spreadsheet of results from GeneCite using gene list from MPAKT experiment annotated for overlap with Literature Lab. [file 1471-2164-8-461-S10.xls]

## Sheet: CellPhysiologyComparison
GeneCite			Literature Lab			GeneCite
Term	Abs Count	Rank	Term	Score	Rank	Rank
Cell Physiology	3084	1	Cell Hypoxia	4.53	1	6
Signal Transduction	1047	2	Cell Respiration	4.21	2	4
Cell Communication	676	3	Cell Degranulation	1.97	3	63
Cell Respiration	604	4	Autocrine Communication	1.73	4	59
Cell Death	591	5	Adipogenesis	1.42	5	49
Cell Hypoxia	589	6	Reticulocyte Count	1.39	6	55
Apoptosis	587	7	Cell Polarity	1.33	7	40
Cell Proliferation	561	8	Erythrocyte Aging	1.27	8	72
Cell Cycle	549	9	Hematopoiesis, Extramedullary	1.19	9	86
Cell Growth Processes	475	10	Erythrocyte Count	1.13	10	43
Cell Division	399	11	Erythropoiesis	0.97	11	25
Necrosis	387	12	Exocytosis	0.93	12	45
Cell Differentiation	340	13	Cell Adhesion	0.86	13	14
Cell Adhesion	325	14	Meiotic Prophase I	0.67	14	105
Synaptic Transmission	312	15	Synaptonemal Complex	0.61	15	111
Cell Survival	306	16	Metaphase	0.59	16	46
Cell Count	282	17	Second Messenger Systems	0.57	17	24
Cell Movement	156	18	Cell Aggregation	0.55	18	62
Cell Size	118	19	Respiratory Burst	0.54	19	57
Blood Cell Count	110	20	Sperm Motility	0.47	20	47
MAP Kinase Signaling System	70	21	Myelopoiesis	0.47	21	89
Endocytosis	69	22	Membrane Fusion	0.33	22	37
Leukocyte Count	68	23	Cell Compartmentation	0.33	23	44
Second Messenger Systems	61	24	Cell Membrane Permeability	0.3	24	32
Erythropoiesis	52	25	Mitochondrial Swelling	0.27	25	74
Calcium Signaling	49	26	Autophagy	0.15	26	82
Phagocytosis	46	27	Sperm Count	0.11	27	56
Chemotaxis	43	28	Anoikis	0.1	28	81
Hematopoiesis	41	29	Contact Inhibition	0.1	29	68
Cell Nucleus Division	37	30	Cell Enlargement	0.03	30	67
Interphase	34	31	Cell Fusion	0	31	60
Cell Membrane Permeability	32	32	Endocytosis	-0.01	32	22
S Phase	32	33	Pinocytosis	-0.04	33	94
Mitosis	30	34	Immunologic Capping	-0.06	34	103
Spermatogenesis	30	35	Prophase	-0.13	35	95
Axonal Transport	29	36	Phagocytosis	-0.16	36	27
Membrane Fusion	28	37	Ion Channel Gating	-0.19	37	61
Gametogenesis	26	38	Cytokinesis	-0.26	38	71
Lymphocyte Count	26	39	Calcium Signaling	-0.26	39	26
Cell Polarity	25	40	Receptor Aggregation	-0.31	40	78
Meiosis	24	41	Chromosome Segregation	-0.39	41	84
Cytoplasmic Streaming	23	42	Leukopoiesis	-0.44	42	92
Erythrocyte Count	23	43	Vitellogenesis	-0.44	43	97
Cell Compartmentation	21	44	Meiosis	-0.47	44	41
Exocytosis	21	45	Sperm Maturation	-0.53	45	91
Metaphase	20	46	Pachytene Stage	-0.55	46	93
Sperm Motility	19	47	Oogenesis	-0.6	47	65
G1 Phase	18	48	Phototransduction	-0.62	48	66
Adipogenesis	17	49	Cell Aging	-0.68	49	54
Platelet Count	17	50	MAP Kinase Signaling System	-0.69	50	21
Cell Shape	16	51	Cytoplasmic Streaming	-0.82	51	42
Chemotaxis, Leukocyte	16	52	Cell Shape	-0.86	52	51
CD4 Lymphocyte Count	15	53	Axonal Transport	-0.88	53	36
Cell Aging	15	54	Chemotaxis, Leukocyte	-0.89	54	52
Reticulocyte Count	15	55	Necrosis	-0.91	55	12
Sperm Count	14	56	Lymphopoiesis	-0.91	56	88
Respiratory Burst	13	57	Receptor Cross-Talk	-0.92	57	90
CD4-CD8 Ratio	12	58	Hematopoiesis	-0.99	58	29
Autocrine Communication	11	59	Cell Survival	-1	59	16
Cell Fusion	11	60	Signal Transduction	-1.04	60	2
Ion Channel Gating	11	61	Synaptic Transmission	-1.04	61	15
Cell Aggregation	9	62	Cell Death	-1.11	62	5
Cell Degranulation	7	63	Spermatogenesis	-1.15	63	35
Paracrine Communication	7	64	Mechanotransduction, Cellular	-1.16	64	77
Oogenesis	6	65	Platelet Count	-1.24	65	50
Phototransduction	6	66	Cell Count	-1.25	66	17
Cell Enlargement	5	67	S Phase	-1.27	67	33
Contact Inhibition	5	68	Cell Communication	-1.31	68	3
G2 Phase	5	69	Cell Nucleus Division	-1.31	69	30
Bystander Effect	4	70	Bystander Effect	-1.32	70	70
Cytokinesis	4	71	Chemotaxis	-1.33	71	28
Erythrocyte Aging	4	72	Cell Differentiation	-1.34	72	13
G0 Phase	4	73	Paracrine Communication	-1.37	73	64
Mitochondrial Swelling	4	74	Embryonic Induction	-1.37	74	85
Quorum Sensing	4	75	Apoptosis	-1.38	75	7
DNA Packaging	3	76	Cell Size	-1.39	76	19
Mechanotransduction, Cellular	3	77	Blood Cell Count	-1.44	77	20
Receptor Aggregation	3	78	Cell Physiology	-1.48	78	1
Sperm Transport	3	79	CD4-CD8 Ratio	-1.48	79	58
Anaphase	2	80	Anaphase	-1.51	80	80
Anoikis	2	81	Gametogenesis	-1.53	81	38
Autophagy	2	82	G1 Phase	-1.55	82	48
Chromatin Assembly and Disassembly	2	83	Cell Movement	-1.58	83	18
Chromosome Segregation	2	84	Mitosis	-1.59	84	34
Embryonic Induction	2	85	Leukocyte Count	-1.69	85	23
Hematopoiesis, Extramedullary	2	86	Cell Growth Processes	-1.71	86	10
Leukocyte Rolling	2	87	Interphase	-1.71	87	31
Lymphopoiesis	2	88	CD4 Lymphocyte Count	-1.73	88	53
Myelopoiesis	2	89	Cell Proliferation	-1.84	89	8
Receptor Cross-Talk	2	90	Lymphocyte Count	-1.87	90	39
Sperm Maturation	2	91	Cell Division	-1.89	91	11
Leukopoiesis	1	92	G2 Phase	-1.93	92	69
Pachytene Stage	1	93	Cell Cycle	-2.06	93	9
Pinocytosis	1	94	G0 Phase	-2.15	94	73
Prophase	1	95	Cell Nucleus Shape	-?	95	98
Thrombopoiesis	1	96	DNA Degradation, Necrotic	-?	96	102
Vitellogenesis	1	97	Organelle Size	-?	97	108
Cell Nucleus Shape	0	98	Organelle Shape	-?	98	107
Cell Nucleus Size	0	99	DNA Packaging	-?	99	76
Chromosome Pairing	0	100	Sperm Transport	-?	100	79
Chromosome Positioning	0	101	Chromatin Assembly and Disassembly	-?	101	83
DNA Degradation, Necrotic	0	102	Telophase	-?	102	112
Immunologic Capping	0	103	Thrombopoiesis	-?	103	96
Lymphocyte Cooperation	0	104	Chromosome Positioning	-?	104	101
Meiotic Prophase I	0	105	Chromosome Pairing	-?	105	100
Mitochondrial Size	0	106	Lymphocyte Cooperation	-?	106	104
Organelle Shape	0	107	Ovum Transport	-?	107	109
Organelle Size	0	108	Cell Nucleus Size	-?	108	99
Ovum Transport	0	109	Prometaphase	-?	109	110
Prometaphase	0	110	Mitochondrial Size	-?	110	106
Synaptonemal Complex	0	111	Quorum Sensing	-?	111	75
Telophase	0	112	Leukocyte Rolling	-?	112	87
			Correlation of Ranks of non-zero terms			-0.286781

## Sheet: CellStructureComparison
GeneCite			Literature Lab			GeneCite
Term	Abs Count	Rank	Term	Score	Rank	Rank
Cytoplasm	904	1	Intracellular Fluid	3.88	1	22
Intracellular Space	868	2	Cytosol	2.49	2	17
Cell Membrane	735	3	Lysosomes	2.09	3	27
Cytoplasmic Structures	690	4	Pseudopodia	1.85	4	69
Organelles	625	5	Intermediate Filaments	1.44	5	90
Subcellular Fractions	398	6	Erythrocyte Membrane	1.41	6	31
Cell Membrane Structures	364	7	Nucleosomes	1.32	7	116
Synapses	329	8	Heinz Bodies	1.21	8	102
Axons	327	9	Glycocalyx	1.19	9	101
Intercellular Junctions	311	10	Fimbriae, Bacterial	1.17	10	70
Cell Nucleus	305	11	Cytoplasmic Vesicles	1.01	11	18
Chromosomes	286	12	Subcellular Fractions	1	12	6
Cell Surface Extensions	242	13	Mitochondria, Heart	0.79	13	64
Mitochondria	240	14	Microfilaments	0.75	14	51
Dendrites	188	15	Microvilli	0.72	15	62
Cytoskeleton	136	16	Heterochromatin	0.71	16	112
Cytosol	122	17	Endoplasmic Reticulum	0.68	17	21
Cytoplasmic Vesicles	116	18	Synaptonemal Complex	0.66	18	147
Extracellular Matrix	114	19	Focal Adhesions	0.66	19	71
Presynaptic Terminals	107	20	Cytoplasm	0.66	20	1
Endoplasmic Reticulum	96	21	Mitochondria, Muscle	0.61	21	63
Intracellular Fluid	93	22	Stress Fibers	0.6	22	74
Extracellular Space	92	23	Endosomes	0.57	23	56
Chromatin	84	24	Plastids	0.54	24	47
Cell Nucleus Structures	74	25	Synaptosomes	0.53	25	92
Intranuclear Space	73	26	Extracellular Fluid	0.49	26	29
Lysosomes	71	27	Sarcolemma	0.48	27	52
Microsomes	70	28	Intracellular Space	0.48	28	2
Extracellular Fluid	69	29	Cell Membrane	0.45	29	3
Chromosome Structures	46	30	Endoplasmic Reticulum, Smooth	0.43	30	50
Erythrocyte Membrane	45	31	trans-Golgi Network	0.4	31	107
Ribosomes	42	32	Vacuoles	0.38	32	37
Inclusion Bodies	40	33	Desmosomes	0.38	33	84
Microtubules	37	34	Phycobilisomes	0.35	34	98
Sarcoplasmic Reticulum	37	35	Cell-Matrix Junctions	0.34	35	78
Microsomes, Liver	36	36	Tight Junctions	0.34	36	65
Vacuoles	34	37	Acrosome	0.33	37	77
Cell Wall	33	38	Chloroplasts	0.32	38	57
Cell-Free System	32	39	Microbodies	0.3	39	48
Cytoplasmic Granules	30	40	Peroxisomes	0.29	40	42
Intracellular Membranes	30	41	Polyribosomes	0.29	41	85
Peroxisomes	26	42	Mitochondria, Liver	0.28	42	68
Membrane Microdomains	25	43	Hemidesmosomes	0.26	43	103
Myelin Sheath	25	44	Membrane Microdomains	0.23	44	43
Neurites	23	45	Microsomes	0.23	45	28
Neuromuscular Junction	23	46	Cytoskeleton	0.23	46	16
Plastids	23	47	Microsomes, Liver	0.19	47	36
Microbodies	21	48	Centrioles	0.17	48	133
Transport Vesicles	21	49	Caveolae	0.15	49	75
Endoplasmic Reticulum, Smooth	20	50	Sarcoplasmic Reticulum	0.09	50	35
Microfilaments	20	51	Cytoplasmic Granules	0.08	51	40
Sarcolemma	20	52	Myofibrils	0.07	52	59
Telomere	20	53	Synaptic Membranes	0.07	53	82
Neuroeffector Junction	19	54	Secretory Vesicles	0.06	54	106
Synaptic Vesicles	19	55	Euchromatin	0.01	55	111
Endosomes	18	56	Zona Pellucida	-0.04	56	66
Chloroplasts	17	57	Organelles	-0.06	57	5
Golgi Apparatus	16	58	Dendritic Spines	-0.09	58	67
Myofibrils	16	59	Intracellular Membranes	-0.09	59	41
Centromere	15	60	Endoplasmic Reticulum, Rough	-0.15	60	76
Growth Cones	15	61	Coiled Bodies	-0.17	61	109
Microvilli	15	62	Melanosomes	-0.19	62	119
Mitochondria, Muscle	15	63	Sperm Tail	-0.21	63	126
Mitochondria, Heart	14	64	Clathrin-Coated Vesicles	-0.22	64	108
Tight Junctions	14	65	Erythrocyte Inclusions	-0.22	65	110
Zona Pellucida	14	66	Cytoplasmic Structures	-0.23	66	4
Dendritic Spines	13	67	Motor Endplate	-0.23	67	121
Mitochondria, Liver	13	68	Growth Cones	-0.23	68	61
Pseudopodia	13	69	Phagosomes	-0.24	69	86
Fimbriae, Bacterial	12	70	Adherens Junctions	-0.25	70	87
Focal Adhesions	12	71	Nuclear Envelope	-0.27	71	114
Gap Junctions	12	72	Inclusion Bodies	-0.29	72	33
Sarcomeres	12	73	Sarcomeres	-0.29	73	73
Stress Fibers	12	74	Neuroeffector Junction	-0.3	74	54
Caveolae	10	75	Submitochondrial Particles	-0.3	75	100
Endoplasmic Reticulum, Rough	10	76	Gap Junctions	-0.32	76	72
Acrosome	9	77	Mitochondria	-0.35	77	14
Cell-Matrix Junctions	9	78	Neuromuscular Junction	-0.35	78	46
Flagella	9	79	Chromosome Structures	-0.41	79	30
Periplasm	9	80	Centromere	-0.44	80	60
Glomerular Basement Membrane	8	81	Mitochondrial Membranes	-0.46	81	97
Synaptic Membranes	8	82	Neurofibrillary Tangles	-0.5	82	113
Cilia	7	83	Cell Surface Extensions	-0.51	83	13
Desmosomes	7	84	Cell-Free System	-0.53	84	39
Polyribosomes	7	85	Ribosomes	-0.53	85	32
Phagosomes	6	86	Microtubules	-0.54	86	34
Adherens Junctions	5	87	Cell Wall	-0.56	87	38
Centrosome	5	88	Chromatin	-0.58	88	24
Coated Vesicles	5	89	Synaptic Vesicles	-0.58	89	55
Intermediate Filaments	5	90	Telomere	-0.71	90	53
Microtubule-Organizing Center	5	91	Nucleolus Organizer Region	-0.75	91	115
Synaptosomes	5	92	Cell Nucleolus	-0.76	92	93
Cell Nucleolus	4	93	Cilia	-0.78	93	83
Coated Pits, Cell-Membrane	4	94	Intranuclear Space	-0.79	94	26
Intranuclear Inclusion Bodies	4	95	Flagella	-0.84	95	79
Micronuclei, Chromosome-Defective	4	96	Nuclear Pore	-0.85	96	124
Mitochondrial Membranes	4	97	Myelin Sheath	-0.86	97	44
Phycobilisomes	4	98	Dendrites	-0.87	98	15
Ranvier's Nodes	4	99	Glomerular Basement Membrane	-0.87	99	81
Submitochondrial Particles	4	100	Lewy Bodies	-0.89	100	104
Glycocalyx	3	101	Microfibrils	-0.89	101	139
Heinz Bodies	3	102	Coated Pits, Cell-Membrane	-0.91	102	94
Hemidesmosomes	3	103	Vault Ribonucleoprotein Particles	-0.93	103	128
Lewy Bodies	3	104	Cell Nucleus Structures	-0.93	104	25
Nuclear Matrix	3	105	Chromosomes	-0.94	105	12
Secretory Vesicles	3	106	Microtubule-Organizing Center	-0.95	106	91
trans-Golgi Network	3	107	Neurites	-0.95	107	45
Clathrin-Coated Vesicles	2	108	Extracellular Space	-0.96	108	23
Coiled Bodies	2	109	Coated Vesicles	-0.97	109	89
Erythrocyte Inclusions	2	110	Transport Vesicles	-0.97	110	49
Euchromatin	2	111	Nuclear Matrix	-0.98	111	105
Heterochromatin	2	112	Neurofibrils	-1	112	122
Neurofibrillary Tangles	2	113	Weibel-Palade Bodies	-1.04	113	129
Nuclear Envelope	2	114	Synapses	-1.09	114	8
Nucleolus Organizer Region	2	115	Kinetochores	-1.1	115	137
Nucleosomes	2	116	Intercellular Junctions	-1.12	116	10
Glyoxysomes	1	117	Golgi Apparatus	-1.14	117	58
Inclusion Bodies, Viral	1	118	Presynaptic Terminals	-1.16	118	20
Melanosomes	1	119	Axons	-1.17	119	9
Mitotic Spindle Apparatus	1	120	Centrosome	-1.18	120	88
Motor Endplate	1	121	Nissl Bodies	-1.22	121	123
Neurofibrils	1	122	Micronuclei, Chromosome-Defective	-1.27	122	96
Nissl Bodies	1	123	Glyoxysomes	-1.29	123	117
Nuclear Pore	1	124	Cell Membrane Structures	-1.3	124	7
Pili, Sex	1	125	Cell Nucleus	-1.32	125	11
Sperm Tail	1	126	Extracellular Matrix	-1.46	126	19
Thylakoids	1	127	Periplasm	-1.62	127	80
Vault Ribonucleoprotein Particles	1	128	COP-Coated Vesicles	-1.64	128	136
Weibel-Palade Bodies	1	129	Thylakoids	-1.77	129	127
Bacterial Chromatophores	0	130	Mitotic Spindle Apparatus	-2.43	130	120
Cell Wall Skeleton	0	131	Bacterial Chromatophores	-?	131	130
Cellulosomes	0	132	Neuropil Threads	-?	132	141
Centrioles	0	133	Macronucleus	-?	133	138
Chromaffin Granules	0	134	Micronucleus, Germline	-?	134	140
Chromatids	0	135	Cellulosomes	-?	135	132
COP-Coated Vesicles	0	136	Intranuclear Inclusion Bodies	-?	136	95
Kinetochores	0	137	Inclusion Bodies, Viral	-?	137	118
Macronucleus	0	138	Chromatids	-?	138	135
Microfibrils	0	139	Chromaffin Granules	-?	139	134
Micronucleus, Germline	0	140	Plasmodesmata	-?	140	143
Neuropil Threads	0	141	Purple Membrane	-?	141	144
Nuclear Lamina	0	142	Nuclear Lamina	-?	142	142
Plasmodesmata	0	143	Sex Chromatin	-?	143	145
Purple Membrane	0	144	Ranvier's Nodes	-?	144	99
Sex Chromatin	0	145	Cell Wall Skeleton	-?	145	131
Spliceosomes	0	146	Pili, Sex	-?	146	125
Synaptonemal Complex	0	147	Spliceosomes	-?	147	146
			Correlation of Ranks of non-zero terms			0.125175

## Sheet: CellTypeComparison
GeneCite			Literature Lab			GeneCite
Term	Abs Count	Rank	Term	Score	Rank	Rank
Neurons	2084	1	Erythrocytes	2.15	1	10
Blood Cells	1083	2	HT29 Cells	1.68	2	102
Epithelial Cells	1007	3	Heinz Bodies	1.59	3	170
Connective Tissue Cells	727	4	L Cells (Cell Line)	1.57	4	6
Leukocytes	680	5	Erythroid Cells	1.5	5	11
L Cells	662	6	Spores, Protozoan	1.44	6	101
Fibroblasts	534	7	Spores, Fungal	1.43	7	129
Lymphocytes	482	8	Paneth Cells	1.41	8	203
Leukocytes, Mononuclear	480	9	Adipocytes	1.39	9	44
Erythrocytes	478	10	Erythrocyte Membrane	1.33	10	59
Erythroid Cells	392	11	3T3-L1 Cells	1.28	11	106
Myeloid Cells	383	12	Mast Cells	1.25	12	57
Stem Cells	369	13	Muscle Fibers, Fast-Twitch	1.23	13	112
Neurons, Afferent	365	14	Schizonts	1.12	14	138
Endothelial Cells	328	15	Oxyphil Cells	1.11	15	232
Axons	327	16	Spores	1.09	16	56
Muscle Cells	295	17	Blastomeres	1.03	17	179
T-Lymphocytes	274	18	Oocysts	1.01	18	46
Hela Cells	264	19	CHO Cells	0.93	19	32
Phagocytes	260	20	Prokaryotic Cells	0.88	20	175
Macrophages	257	21	Mesangial Cells	0.82	21	75
Monocytes	255	22	Merkel Cells	0.82	22	167
Neurons, Efferent	235	23	Cells, Immobilized	0.81	23	191
Motor Neurons	232	24	Erythrocytes, Abnormal	0.77	24	169
Bone Marrow Cells	198	25	KB Cells	0.77	25	160
Granulocytes	189	26	Muscle Fibers, Slow-Twitch	0.74	26	122
Dendrites	176	27	Neuroepithelial Bodies	0.66	27	229
Interneurons	168	28	Macrophages, Peritoneal	0.6	28	136
Neuroglia	163	29	Enterocytes	0.59	29	115
Germ Cells	159	30	Spores, Bacterial	0.59	30	189
3T3 Cells	137	31	Purkinje Cells	0.58	31	66
CHO Cells	136	32	Pericytes	0.54	32	137
Hepatocytes	131	33	Hepatocytes	0.54	33	33
Neutrophils	128	34	Kupffer Cells	0.52	34	144
Photoreceptors	119	35	Plasma Cells	0.5	35	85
COS Cells	114	36	Epithelioid Cells	0.49	36	151
Presynaptic Terminals	107	37	Trophoblasts	0.47	37	70
Ovum	103	38	Melanophores	0.46	38	197
Oocytes	99	39	Reticulocytes	0.44	39	105
Myocytes, Cardiac	97	40	Macrophages, Alveolar	0.42	40	114
Photoreceptors, Vertebrate	94	41	Vero Cells	0.38	41	95
Muscle Fibers	93	42	Spermatocytes	0.37	42	117
Astrocytes	92	43	Basophils	0.36	43	108
Adipocytes	91	44	Blood Platelets	0.36	44	82
CD4-Positive T-Lymphocytes	83	45	Osteocytes	0.34	45	155
Oocysts	81	46	Acrosome	0.32	46	141
B-Lymphocytes	73	47	Foam Cells	0.26	47	163
Retinal Ganglion Cells	71	48	Chromatophores	0.23	48	192
Hematopoietic Stem Cells	69	49	Sperm Head	0.21	49	158
Pyramidal Cells	66	50	Muscle Fibers	0.2	50	42
Antigen-Presenting Cells	63	51	Sertoli Cells	0.2	51	103
Dendritic Cells	62	52	Caco-2 Cells	0.19	52	91
Spermatozoa	61	53	Myoblasts	0.16	53	87
Antibody-Producing Cells	60	54	3T3 Cells	0.15	54	31
CD8-Positive T-Lymphocytes	54	55	Neurilemma	0.13	55	228
Spores	49	56	Astrocytes	0.11	56	43
Mast Cells	48	57	Merozoites	0.11	57	121
Erythroid Progenitor Cells	46	58	Myofibrils	0.1	58	116
Erythrocyte Membrane	45	59	Sporozoites	0.1	59	146
Stromal Cells	45	60	Trophozoites	0.09	60	143
Chromaffin Cells	44	61	Swiss 3T3 Cells	0.08	61	118
PC12 Cells	43	62	Olfactory Receptor Neurons	0.07	62	154
Lymphocyte Subsets	42	63	Protoplasts	0.06	63	131
Nerve Fibers, Myelinated	42	64	U937 Cells	0.06	64	89
Keratinocytes	41	65	Neutrophils	0.04	65	34
Purkinje Cells	41	66	Granulocytes	0.02	66	26
Chondrocytes	40	67	Zona Pellucida	-0.02	67	123
Posterior Horn Cells	40	68	Epithelial Cells	-0.02	68	3
Schwann Cells	39	69	Multipotent Stem Cells	-0.04	69	172
Trophoblasts	39	70	Spermatozoa	-0.04	70	53
Cones	37	71	Podocytes	-0.04	71	156
Giant Cells	37	72	Muscle Cells	-0.04	72	17
T-Lymphocytes, Helper-Inducer	36	73	Eukaryotic Cells	-0.05	73	90
Oligodendroglia	35	74	Dendritic Spines	-0.07	74	124
Mesangial Cells	34	75	Myocytes, Cardiac	-0.07	75	40
Rods	34	76	Endothelial Cells	-0.08	76	15
Eosinophils	33	77	Ameloblasts	-0.13	77	210
HL-60 Cells	33	78	Melanosomes	-0.13	78	198
Osteoblasts	33	79	Myoblasts, Cardiac	-0.14	79	200
Hair Cells	31	80	Embryonic Stem Cells	-0.14	80	111
NIH 3T3 Cells	31	81	Neuroglia	-0.16	81	29
Blood Platelets	30	82	Sperm Tail	-0.16	82	206
Granulocyte Precursor Cells	30	83	Growth Cones	-0.17	83	119
Myeloid Progenitor Cells	30	84	Erythrocyte Inclusions	-0.19	84	181
Plasma Cells	30	85	Sperm Midpiece	-0.19	85	240
Killer Cells	29	86	Goblet Cells	-0.2	86	148
Myoblasts	29	87	Histiocytes	-0.2	87	159
Myocytes, Smooth Muscle	29	88	Luteal Cells	-0.2	88	196
U937 Cells	29	89	Nitrergic Neurons	-0.22	89	173
Eukaryotic Cells	28	90	Odontoblasts	-0.22	90	185
Caco-2 Cells	27	91	Microglia	-0.23	91	93
Killer Cells, Natural	27	92	K562 Cells	-0.31	92	109
Microglia	26	93	Cones (Retina)	-0.31	93	71
Th2 Cells	26	94	Rod Outer Segments	-0.34	94	236
Vero Cells	26	95	Keratinocytes	-0.35	95	65
Myelin Sheath	25	96	Phagocytes	-0.35	96	20
T-Lymphocyte Subsets	24	97	Giant Cells	-0.36	97	72
T-Lymphocytes, Cytotoxic	24	98	Neuroepithelial Cells	-0.36	98	104
Neurites	23	99	Enterochromaffin Cells	-0.37	99	214
Osteoclasts	22	100	Hair Cells	-0.39	100	80
Spores, Protozoan	22	101	Anterior Horn Cells	-0.39	101	132
HT29 Cells	21	102	Insulin-Secreting Cells	-0.39	102	221
Sertoli Cells	21	103	Neurofibrillary Tangles	-0.4	103	184
Neuroepithelial Cells	20	104	Neuropil	-0.42	104	110
Reticulocytes	20	105	Connective Tissue Cells	-0.43	105	4
3T3-L1 Cells	19	106	PC12 Cells	-0.44	106	62
Amacrine Cells	19	107	Schwann Cells	-0.44	107	69
Basophils	19	108	Senile Plaques	-0.45	108	157
K562 Cells	19	109	LLC-PK1 Cells	-0.48	109	152
Neuropil	19	110	Hair Cells, Outer	-0.5	110	125
Embryonic Stem Cells	18	111	Myeloid Cells	-0.52	111	12
Muscle Fibers, Fast-Twitch	18	112	APUD Cells	-0.53	112	211
Th1 Cells	18	113	Erythroblasts	-0.55	113	180
Macrophages, Alveolar	17	114	Granulocyte Precursor Cells	-0.55	114	83
Enterocytes	16	115	Fibroblasts	-0.56	115	7
Myofibrils	16	116	Lactotrophs	-0.58	116	222
Spermatocytes	16	117	Oocytes	-0.59	117	39
Swiss 3T3 Cells	16	118	Chromaffin Cells	-0.59	118	61
Growth Cones	15	119	Chief Cells, Gastric	-0.59	119	212
Leydig Cells	15	120	Eosinophils	-0.6	120	77
Merozoites	15	121	Totipotent Stem Cells	-0.61	121	243
Muscle Fibers, Slow-Twitch	15	122	Mesenchymal Stem Cells	-0.61	122	142
Zona Pellucida	14	123	Myocytes, Smooth Muscle	-0.61	123	88
Dendritic Spines	13	124	HL-60 Cells	-0.62	124	78
Hair Cells, Outer	13	125	Ovum	-0.63	125	38
Melanocytes	13	126	Hair Cells, Inner	-0.64	126	135
Motor Neurons, Gamma	13	127	Erythroid Progenitor Cells	-0.65	127	58
Spermatids	13	128	Neurons	-0.7	128	1
Spores, Fungal	13	129	NIH 3T3 Cells	-0.71	129	81
Granulosa Cells	12	130	Chondrocytes	-0.72	130	67
Protoplasts	12	131	Stem Cells	-0.73	131	13
Anterior Horn Cells	11	132	Oligodendroglia	-0.76	132	74
Autonomic Fibers, Preganglionic	11	133	Rods (Retina)	-0.78	133	76
Autonomic Fibers, Postganglionic	10	134	Spherocytes	-0.79	134	241
Hair Cells, Inner	10	135	Hela Cells	-0.79	135	19
Macrophages, Peritoneal	10	136	Dendrites	-0.8	136	27
Pericytes	10	137	Lewy Bodies	-0.81	137	171
Schizonts	10	138	Osteoblasts	-0.82	138	79
Sympathetic Fibers, Postganglionic	10	139	Myeloid Progenitor Cells	-0.83	139	84
Zygote	10	140	Pluripotent Stem Cells	-0.83	140	174
Acrosome	9	141	Myelin Sheath	-0.84	141	96
Mesenchymal Stem Cells	9	142	Somatostatin-Secreting Cells	-0.84	142	238
Trophozoites	9	143	Melanocytes	-0.85	143	126
Kupffer Cells	8	144	Enterochromaffin-like Cells	-0.85	144	215
Megakaryocytes	8	145	Germ Cells	-0.86	145	30
Sporozoites	8	146	Macrophages	-0.86	146	21
B-Lymphocyte Subsets	7	147	Neurites	-0.87	147	99
Goblet Cells	7	148	Retinal Ganglion Cells	-0.88	148	48
Spermatogonia	7	149	Monocytes	-0.88	149	22
Adipocytes, Brown	6	150	Enteroendocrine Cells	-0.88	150	216
Epithelioid Cells	6	151	B-Lymphocyte Subsets	-0.88	151	147
LLC-PK1 Cells	6	152	Neurofibrils	-0.9	152	201
Myoblasts, Skeletal	6	153	Zygote	-0.94	153	140
Olfactory Receptor Neurons	6	154	Hemocytes	-0.99	154	195
Osteocytes	6	155	Photoreceptors, Invertebrate	-1.02	155	161
Podocytes	6	156	Amacrine Cells	-1.02	156	107
Senile Plaques	6	157	Blood Cells	-1.03	157	2
Sperm Head	6	158	Leydig Cells	-1.04	158	120
Histiocytes	5	159	Nerve Fibers, Myelinated	-1.05	159	64
KB Cells	5	160	Killer Cells, Lymphokine-Activated	-1.05	160	165
Photoreceptors, Invertebrate	5	161	Photoreceptors, Vertebrate	-1.05	161	41
Dendritic Cells, Follicular	4	162	Mossy Fibers, Hippocampal	-1.05	162	199
Foam Cells	4	163	Myoblasts, Skeletal	-1.06	163	153
Hair Cells, Vestibular	4	164	Axons	-1.09	164	16
Killer Cells, Lymphokine-Activated	4	165	Granulosa Cells	-1.11	165	130
Langerhans Cells	4	166	Spermatids	-1.12	166	128
Merkel Cells	4	167	Presynaptic Terminals	-1.12	167	37
Ranvier's Nodes	4	168	Megakaryocytes	-1.13	168	145
Erythrocytes, Abnormal	3	169	Hematopoietic Stem Cells	-1.14	169	49
Heinz Bodies	3	170	Photoreceptors	-1.19	170	35
Lewy Bodies	3	171	Nissl Bodies	-1.2	171	202
Multipotent Stem Cells	3	172	Tumor Stem Cells	-1.21	172	177
Nitrergic Neurons	3	173	Neurons, Efferent	-1.22	173	23
Pluripotent Stem Cells	3	174	Spheroplasts	-1.29	174	188
Prokaryotic Cells	3	175	Bone Marrow Cells	-1.32	175	25
Theca Cells	3	176	Posterior Horn Cells	-1.34	176	68
Tumor Stem Cells	3	177	Motor Neurons	-1.35	177	24
Adipocytes, White	2	178	Osteoclasts	-1.38	178	100
Blastomeres	2	179	Killer Cells, Natural	-1.43	179	92
Erythroblasts	2	180	Killer Cells	-1.45	180	86
Erythrocyte Inclusions	2	181	Corticotrophs	-1.49	181	213
Labyrinth Supporting Cells	2	182	Interneurons	-1.52	182	28
Lymphocytes, Tumor-Infiltrating	2	183	Dendritic Cells	-1.54	183	52
Neurofibrillary Tangles	2	184	Langerhans Cells	-1.57	184	166
Odontoblasts	2	185	Leukocytes	-1.59	185	5
Parasympathetic Fibers, Postganglionic	2	186	CD4-Positive T-Lymphocytes	-1.6	186	45
Satellite Cells, Perineuronal	2	187	Antigen-Presenting Cells	-1.66	187	51
Spheroplasts	2	188	Th1 Cells	-1.71	188	113
Spores, Bacterial	2	189	Parietal Cells, Gastric	-1.73	189	234
BALB 3T3 Cells	1	190	Stromal Cells	-1.73	190	60
Cells, Immobilized	1	191	Th2 Cells	-1.74	191	94
Chromatophores	1	192	COS Cells	-1.77	192	36
Giant Cells, Langhans	1	193	Neurons, Afferent	-1.78	193	14
Gonadotrophs	1	194	Pyramidal Cells	-1.79	194	50
Hemocytes	1	195	B-Lymphocytes	-1.8	195	47
Luteal Cells	1	196	Theca Cells	-1.81	196	176
Melanophores	1	197	Lymphocytes, Tumor-Infiltrating	-1.81	197	183
Melanosomes	1	198	Antibody-Producing Cells	-1.83	198	54
Mossy Fibers, Hippocampal	1	199	Lymphocyte Subsets	-1.84	199	63
Myoblasts, Cardiac	1	200	T-Lymphocytes, Helper-Inducer	-1.88	200	73
Neurofibrils	1	201	Spermatogonia	-1.95	201	149
Nissl Bodies	1	202	T-Lymphocytes, Cytotoxic	-2.02	202	98
Paneth Cells	1	203	Reed-Sternberg Cells	-2.05	203	204
Reed-Sternberg Cells	1	204	T-Lymphocyte Subsets	-2.06	204	97
Retinal Bipolar Cells	1	205	Lymphocytes	-2.25	205	8
Sperm Tail	1	206	Leukocytes, Mononuclear	-2.28	206	9
Substantia Gelatinosa	1	207	CD8-Positive T-Lymphocytes	-2.41	207	55
Acanthocytes	0	208	T-Lymphocytes	-2.44	208	18
Adult Stem Cells	0	209	Adipocytes, White	-?	209	178
Ameloblasts	0	210	Adipocytes, Brown	-?	210	150
APUD Cells	0	211	Oogonia	-?	211	231
Chief Cells, Gastric	0	212	Acanthocytes	-?	212	208
Corticotrophs	0	213	Fetal Stem Cells	-?	213	217
Enterochromaffin Cells	0	214	Gastrin-Secreting Cells	-?	214	218
Enterochromaffin-like Cells	0	215	Substantia Gelatinosa	-?	215	207
Enteroendocrine Cells	0	216	Autonomic Fibers, Preganglionic	-?	216	133
Fetal Stem Cells	0	217	Thyrotrophs	-?	217	242
Gastrin-Secreting Cells	0	218	Autonomic Fibers, Postganglionic	-?	218	134
Giant Cells, Foreign-Body	0	219	Sympathetic Fibers, Postganglionic	-?	219	139
Glucagon-Secreting Cells	0	220	Dendritic Cells, Follicular	-?	220	162
Insulin-Secreting Cells	0	221	Ranvier's Nodes	-?	221	168
Lactotrophs	0	222	Monocytes, Activated Killer	-?	222	226
Lymphocytes, Null	0	223	Melanotrophs	-?	223	225
Megaloblasts	0	224	BALB 3T3 Cells	-?	224	190
Melanotrophs	0	225	Megaloblasts	-?	225	224
Monocytes, Activated Killer	0	226	Myoblasts, Smooth Muscle	-?	226	227
Myoblasts, Smooth Muscle	0	227	Adult Stem Cells	-?	227	209
Neurilemma	0	228	Pancreatic Polypeptide-Secreting Cells	-?	228	233
Neuroepithelial Bodies	0	229	Neuropil Threads	-?	229	230
Neuropil Threads	0	230	Motor Neurons, Gamma	-?	230	127
Oogonia	0	231	Parasympathetic Fibers, Postganglionic	-?	231	186
Oxyphil Cells	0	232	Retinal Bipolar Cells	-?	232	205
Pancreatic Polypeptide-Secreting Cells	0	233	Giant Cells, Langhans	-?	233	193
Parietal Cells, Gastric	0	234	Somatotrophs	-?	234	239
Retinal Horizontal Cells	0	235	Hair Cells, Vestibular	-?	235	164
Rod Outer Segments	0	236	Glucagon-Secreting Cells	-?	236	220
Satellite Cells, Skeletal Muscle	0	237	Gonadotrophs	-?	237	194
Somatostatin-Secreting Cells	0	238	Lymphocytes, Null	-?	238	223
Somatotrophs	0	239	Retinal Horizontal Cells	-?	239	235
Sperm Midpiece	0	240	Giant Cells, Foreign-Body	-?	240	219
Spherocytes	0	241	Satellite Cells, Perineuronal	-?	241	187
Thyrotrophs	0	242	Satellite Cells, Skeletal Muscle	-?	242	237
Totipotent Stem Cells	0	243	Labyrinth Supporting Cells	-?	243	182
			Correlation of Ranks of non-zero terms			0.18716

## Sheet: MetabolismComparison
GeneCite			Literature Lab			GeneCite
Term	Abs Count	Rank	Term	Score	Rank	Rank
Biotransformation	10980	1	Cyclization	3.7	1	50
Energy Metabolism	1116	2	Glycolysis	3.07	2	16
Oxidative Stress	900	3	Carbohydrate Metabolism	2.99	3	14
Oxidation-Reduction	876	4	Pentose Phosphate Pathway	2.79	4	25
Protein Binding	651	5	Metabolic Networks and Pathways	2.45	5	15
Lipid Peroxidation	649	6	Fermentation	2.34	6	35
Pharmacokinetics	568	7	Hydrolysis	2.25	7	11
Absorption	561	8	Biological Transport	1.95	8	12
Tissue Distribution	546	9	Energy Metabolism	1.93	9	2
Phosphorylation	524	10	Lipid Peroxidation	1.72	10	6
Hydrolysis	500	11	Gluconeogenesis	1.54	11	62
Biological Transport	431	12	Glycogenolysis	1.39	12	70
Enzyme Activation	403	13	Lipogenesis	1.35	13	53
Carbohydrate Metabolism	243	14	Citric Acid Cycle	1.33	14	59
Metabolic Networks and Pathways	204	15	Oxidative Stress	1.27	15	3
Glycolysis	196	16	Oxidation-Reduction	1.26	16	4
Peptide Biosynthesis	189	17	Decarboxylation	1.17	17	42
Protein Biosynthesis	188	18	Substrate Cycling	1.12	18	94
Hydroxylation	172	19	Biosynthetic Pathways	1.07	19	80
Dimerization	169	20	Oxidative Phosphorylation	1.05	20	51
Protein Transport	120	21	Metabolic Detoxication, Drug	1.01	21	64
Glycosylation	116	22	Nitrosation	1	22	72
Oxygen Consumption	113	23	Amination	0.89	23	69
RNA Processing, Post-Transcriptional	110	24	Biological Transport, Active	0.87	24	34
Pentose Phosphate Pathway	91	25	Hydroxylation	0.87	25	19
RNA Splicing	91	26	Esterification	0.78	26	67
Alkylation	82	27	Lipid Metabolism	0.71	27	28
Lipid Metabolism	81	28	Peptide Chain Elongation, Translational	0.7	28	89
Alternative Splicing	75	29	Oxygen Consumption	0.66	29	23
Methylation	75	30	Skin Absorption	0.64	30	84
Ion Transport	70	31	Lipolysis	0.59	31	60
Acylation	69	32	Respiratory Burst	0.54	32	66
Electron Transport	69	33	Hydrogenation	0.54	33	68
Biological Transport, Active	68	34	Nitrogen Fixation	0.47	34	71
Fermentation	58	35	Autotrophic Processes	0.47	35	79
Acetylation	57	36	Trans-Splicing	0.45	36	105
Area Under Curve	56	37	Photosynthesis	0.38	37	46
Protein Modification, Translational	55	38	Cell Membrane Permeability	0.36	38	44
Protein Processing, Post-Translational	54	39	Frameshifting, Ribosomal	0.36	39	88
Calcium Signaling	49	40	Tissue Distribution	0.31	40	9
Active Transport, Cell Nucleus	41	41	Enzyme Activation	0.26	41	13
Decarboxylation	34	42	Phototrophic Processes	0.26	42	48
DNA Methylation	34	43	Peptide Chain Termination, Translational	0.24	43	102
Cell Membrane Permeability	32	44	Glycosylation	0.24	44	22
Biological Availability	31	45	Respiratory Transport	0.22	45	76
Photosynthesis	31	46	Absorption	0.09	46	8
Axonal Transport	29	47	Acylation	0.07	47	32
Phototrophic Processes	26	48	Pharmacokinetics	0.05	48	7
Capillary Permeability	25	49	Biotransformation	0.05	49	1
Cyclization	25	50	RNA Transport	0.03	50	90
Oxidative Phosphorylation	25	51	Basal Metabolism	-0.01	51	86
Cytoplasmic Streaming	23	52	Ion Transport	-0.01	52	31
Lipogenesis	21	53	Peptide Chain Initiation, Translational	-0.03	53	81
Intestinal Absorption	19	54	Electron Transport	-0.03	54	33
Deamination	18	55	Dimerization	-0.09	55	20
Biotinylation	16	56	Pulmonary Gas Exchange	-0.11	56	83
Metabolic Clearance Rate	16	57	Capillary Permeability	-0.13	57	49
Aminoacylation	15	58	Intestinal Absorption	-0.15	58	54
Citric Acid Cycle	14	59	RNA Editing	-0.17	59	78
Lipolysis	14	60	Protein Carbonylation	-0.18	60	73
Polyadenylation	14	61	Calcium Signaling	-0.23	61	40
Gluconeogenesis	13	62	RNA 3' End Processing	-0.23	62	77
Membrane Potential, Mitochondrial	13	63	Biotinylation	-0.27	63	56
Metabolic Detoxication, Drug	13	64	Deamination	-0.28	64	55
Renin-Angiotensin System	13	65	Acetylation	-0.32	65	36
Respiratory Burst	13	66	Anaerobic Threshold	-0.4	66	85
Esterification	12	67	RNA Splicing	-0.4	67	26
Hydrogenation	9	68	Kallikrein-Kinin System	-0.46	68	91
Amination	7	69	Proton-Motive Force	-0.58	69	93
Glycogenolysis	6	70	Secretory Rate	-0.58	70	104
Nitrogen Fixation	6	71	RNA Processing, Post-Transcriptional	-0.59	71	24
Nitrosation	6	72	Renin-Angiotensin System	-0.62	72	65
Protein Carbonylation	6	73	Polyadenylation	-0.74	73	61
Dealkylation	5	74	Photophosphorylation	-0.78	74	92
Therapeutic Equivalency	5	75	Alkylation	-0.8	75	27
Respiratory Transport	4	76	Active Transport, Cell Nucleus	-0.8	76	41
RNA 3' End Processing	4	77	DNA Methylation	-0.81	77	43
RNA Editing	4	78	Methylation	-0.81	78	30
Autotrophic Processes	3	79	Area Under Curve	-0.82	79	37
Biosynthetic Pathways	3	80	Cytoplasmic Streaming	-0.86	80	52
Peptide Chain Initiation, Translational	3	81	Enterohepatic Circulation	-0.88	81	87
Protein Isoprenylation	3	82	Lipid Mobilization	-0.92	82	98
Pulmonary Gas Exchange	3	83	Axonal Transport	-0.94	83	47
Skin Absorption	3	84	Protein Biosynthesis	-0.99	84	18
Anaerobic Threshold	2	85	Peptide Biosynthesis	-0.99	85	17
Basal Metabolism	2	86	Alternative Splicing	-1.1	86	29
Enterohepatic Circulation	2	87	Protein Binding	-1.2	87	5
Frameshifting, Ribosomal	2	88	Biological Availability	-1.2	88	45
Peptide Chain Elongation, Translational	2	89	Metabolic Clearance Rate	-1.31	89	57
RNA Transport	2	90	Protein Transport	-1.4	90	21
Kallikrein-Kinin System	1	91	Dealkylation	-1.43	91	74
Photophosphorylation	1	92	Protein Isoprenylation	-1.51	92	82
Proton-Motive Force	1	93	Phosphorylation	-1.57	93	10
Substrate Cycling	1	94	Protein Processing, Post-Translational	-1.77	94	39
Transfer RNA Aminoacylation	1	95	Protein Modification, Translational	-1.77	95	38
Chemoautotrophic Growth	0	96	Metabolic Detoxication, Phase I	-?	96	99
Heterotrophic Processes	0	97	Metabolic Detoxication, Phase II	-?	97	100
Lipid Mobilization	0	98	Membrane Potential, Mitochondrial	-?	98	63
Metabolic Detoxication, Phase I	0	99	Heterotrophic Processes	-?	99	97
Metabolic Detoxication, Phase II	0	100	Peptide Biosynthesis, Nucleic Acid-Independent	-?	100	101
Peptide Biosynthesis, Nucleic Acid-Independent	0	101	Transfer RNA Aminoacylation	-?	101	95
Peptide Chain Termination, Translational	0	102	Therapeutic Equivalency	-?	102	75
Protein Splicing	0	103	Chemoautotrophic Growth	-?	103	96
Secretory Rate	0	104	Aminoacylation	-?	104	58
Trans-Splicing	0	105	Protein Splicing	-?	105	103
			Correlation of Ranks of non-zero terms			0.120181

## Sheet: GeneCiteCellPhysiology
GeneCite by Walter Reed Army Institute of Research: Citation Results (counts only). 2007-10-04 09:11:05		#1	#2	#3	#4	#5	#6	#7	#8	#9	#10	#11	#12	#13	#14	#15	#16	#17	#18	#19	#20	#21	#22	#23	#24	#25	#26	#27	#28	#29	#30	#31	#32	#33	#34	#35	#36	#37	#38	#39	#40	#41	#42	#43	#44	#45	#46	#47	#48
http://www.ncbi.nlm.nih.gov/entrez/query.fcgi	Terms:	ALDOA	ALDOC	ATP1B1	C3orf28	CAT	CD55	CEACAM1	CHKA	CLMN	DHCR7	EHF	ENAH	ENO1	ERO1L	FABP5	FAM77C	G6PD	GCH1	GOT1	GUSB	HEXA	HIF1A	HIF3A	HK1	HN1	IFIT5	KRT19	LDHA	LSS	MGST3	NEU1	OTUB1	P8	PDK3	PFKL	PFN1	PGAM1	PGK1	PIGR	PKM2	POLE3	PREP	QSCN6	RGS2	RRM2	SLC2A1	THOP1	TMEM40
#33	Cell Physiology	1	1	3	1	1191	95	76	0	1	3	8	15	7	4	21	0	126	2	2	5	24	933	12	17	2	0	2	5	12	0	5	0	110	2	1	30	1	6	16	2	0	10	1	66	9	140	0	0
#102	Signal Transduction	0	0	1	0	435	17	23	0	0	1	2	4	3	0	6	0	17	0	1	0	3	281	3	3	1	0	1	3	6	0	0	0	34	0	0	10	0	2	5	0	0	1	0	63	1	46	0	0
#16	Cell Communication	1	0	1	0	177	14	16	0	0	2	0	1	2	0	5	0	15	0	1	0	2	247	2	2	1	0	0	2	2	0	0	0	13	0	0	9	0	1	5	1	0	1	0	49	0	36	0	0
#36	Cell Respiration	0	0	0	0	18	0	1	0	0	0	1	0	0	3	0	0	9	0	0	0	0	527	10	0	0	0	0	2	0	0	0	0	0	0	0	0	0	1	0	0	0	0	0	0	0	31	0	0
#20	Cell Death	0	0	0	1	201	25	13	0	0	0	0	0	4	3	1	0	30	2	1	1	3	236	0	3	0	0	1	1	3	0	1	0	25	0	0	0	0	0	0	0	0	1	1	0	3	22	0	0
#27	Cell Hypoxia	0	0	0	0	11	0	0	0	0	0	0	0	0	3	0	0	4	0	0	0	0	527	10	0	0	0	0	2	0	0	0	0	0	0	0	0	0	1	0	0	0	0	0	0	0	31	0	0
#4	Apoptosis	0	0	3	1	182	20	14	0	0	1	0	0	3	3	2	0	31	0	2	1	2	235	0	4	0	0	1	3	5	0	1	0	30	0	0	2	0	0	1	1	0	1	1	0	6	21	0	0
#35	Cell Proliferation	0	0	1	0	183	14	14	0	0	1	1	1	5	2	5	0	34	1	0	2	10	150	1	8	1	0	0	3	1	0	0	0	19	2	0	4	1	3	1	2	0	1	0	2	8	34	0	0
#19	Cell Cycle	1	0	2	0	195	10	12	0	0	2	1	1	3	1	5	0	33	0	0	2	8	149	1	7	0	0	0	3	3	0	0	0	15	1	0	6	0	3	0	1	0	2	0	0	6	29	0	0
#26	Cell Growth Processes	0	0	1	0	147	13	11	0	0	1	1	1	3	2	5	0	27	1	0	2	9	134	1	8	0	0	1	1	1	0	0	0	16	2	0	3	1	1	1	1	0	1	0	2	6	31	0	0
#23	Cell Division	1	0	1	0	159	7	7	0	0	1	1	1	2	1	4	0	28	0	0	2	9	89	1	7	0	0	0	0	1	0	0	0	10	1	0	5	0	2	0	1	0	1	0	0	4	25	0	0
#82	Necrosis	0	0	0	0	212	23	4	0	0	0	1	0	0	0	2	0	16	0	1	0	12	77	0	3	0	0	0	0	4	0	0	0	11	0	0	1	0	0	5	0	0	0	0	0	0	14	0	0
#22	Cell Differentiation	0	0	0	0	104	15	13	0	1	2	2	2	1	0	12	0	16	0	0	2	3	68	2	5	0	0	0	0	1	0	4	0	29	1	0	4	0	0	2	1	0	4	0	9	0	26	0	0
#13	Cell Adhesion	0	0	0	0	51	24	167	0	0	0	0	24	0	0	2	0	3	0	0	0	1	22	0	1	0	0	1	0	2	0	0	0	4	0	1	8	0	0	3	0	0	0	0	0	0	3	0	0
#108	Synaptic Transmission	0	0	0	0	279	0	0	0	0	0	0	0	0	0	0	0	1	0	0	0	0	1	0	0	0	0	0	0	2	0	0	0	26	0	0	1	0	0	0	0	0	0	0	2	0	0	0	0
#39	Cell Survival	0	0	0	0	120	7	4	0	0	0	1	0	0	0	0	0	18	0	0	0	2	116	0	4	0	0	0	0	2	0	0	0	5	0	0	1	0	1	0	0	0	0	0	0	0	19	0	0
#18	Cell Count	0	1	0	0	197	10	2	0	0	1	1	1	0	0	0	0	18	0	0	1	1	13	0	2	0	0	0	0	2	0	1	0	21	0	0	2	0	0	1	0	0	3	0	0	0	3	0	0
#29	Cell Movement	0	0	0	0	54	9	6	0	0	0	1	10	0	0	1	0	6	0	0	0	1	36	1	1	0	0	0	0	1	0	0	0	6	0	0	9	0	0	0	0	0	1	0	3	0	3	0	0
#38	Cell Size	0	0	0	0	66	0	1	0	0	0	0	1	0	0	0	0	4	0	0	0	1	4	0	0	0	0	0	0	0	0	0	0	9	0	0	1	0	0	0	0	0	1	0	2	0	6	0	0
#8	Blood Cell Count	0	0	0	0	78	9	1	0	0	0	1	0	0	0	0	0	12	0	0	0	0	2	0	1	0	0	0	0	2	0	1	0	0	0	0	0	0	0	1	0	0	2	0	0	0	0	0	0
#72	MAP Kinase Signaling System	0	0	0	0	13	1	5	0	0	0	1	0	1	0	1	0	1	0	0	0	0	30	0	0	0	0	1	0	0	0	0	0	1	0	0	1	0	0	0	0	0	0	0	1	0	7	0	0
#52	Endocytosis	0	0	0	0	24	8	9	0	0	0	1	0	0	0	1	0	8	0	0	1	3	2	0	0	0	0	0	0	0	0	0	0	0	0	0	3	0	0	4	0	0	0	0	0	0	3	0	0
#66	Leukocyte Count	0	0	0	0	55	4	0	0	0	0	0	0	0	0	0	0	2	0	0	0	0	1	0	0	0	0	0	0	2	0	1	0	0	0	0	0	0	0	1	0	0	2	0	0	0	0	0	0
#101	Second Messenger Systems	0	0	0	0	34	0	1	0	0	0	0	0	0	0	0	0	1	0	0	0	0	6	0	0	0	0	0	0	0	0	0	0	6	0	0	0	0	0	1	0	0	0	0	10	0	2	0	0
#55	Erythropoiesis	0	0	0	0	4	0	0	0	0	0	0	0	0	0	0	0	2	0	0	0	0	45	0	0	0	0	0	0	0	0	0	0	0	0	0	0	0	0	0	0	0	0	0	0	0	1	0	0
#10	Calcium Signaling	0	0	0	0	29	0	1	0	0	0	0	0	0	0	0	0	0	0	0	0	0	5	0	0	0	0	0	0	0	0	0	0	4	0	0	0	0	0	1	0	0	0	0	7	0	2	0	0
#89	Phagocytosis	0	0	0	0	16	6	7	0	0	0	1	0	0	0	3	0	10	0	0	0	0	1	0	0	0	0	0	0	0	0	0	0	0	0	0	1	0	0	1	0	0	0	0	0	0	0	0	0
#40	Chemotaxis	0	0	0	0	18	4	3	0	0	0	0	0	0	0	0	0	0	0	0	0	1	9	0	0	0	0	0	0	1	0	0	0	1	0	0	0	0	0	0	0	0	0	0	3	0	1	0	0
#61	Hematopoiesis	0	0	0	0	13	4	3	0	0	0	0	0	0	0	0	0	5	0	0	0	0	14	0	0	0	0	0	0	0	0	1	0	0	0	0	0	0	0	0	0	0	0	0	1	0	0	0	0
#30	Cell Nucleus Division	1	0	0	0	21	0	0	0	0	0	0	0	1	0	0	0	6	0	0	0	0	2	0	0	0	0	0	0	0	0	0	0	0	0	0	0	0	2	0	1	0	1	0	0	1	0	0	0
#64	Interphase	0	0	0	0	6	1	3	0	0	0	0	0	0	0	0	0	1	0	1	0	0	13	0	1	0	0	0	0	1	0	0	0	0	0	0	0	0	0	0	0	0	0	0	0	0	0	0	0
#28	Cell Membrane Permeability	0	0	0	0	20	0	0	0	0	0	0	0	0	0	0	0	3	0	0	0	2	1	0	0	0	0	0	0	0	0	0	0	1	0	0	0	0	0	1	0	0	1	0	0	0	3	0	0
#100	S Phase	0	0	0	0	11	0	2	0	0	0	0	0	0	0	0	0	2	0	0	0	0	12	0	1	0	0	0	0	0	0	0	0	0	0	0	0	0	0	0	0	0	0	0	0	0	1	0	0
#80	Mitosis	0	0	0	0	17	0	0	0	0	0	0	0	0	0	0	0	4	0	0	0	0	2	1	0	0	0	0	1	1	0	0	0	1	0	0	1	0	0	0	0	0	1	0	0	0	0	0	0
#107	Spermatogenesis	0	0	0	0	17	1	1	0	0	0	0	0	0	0	0	0	2	0	0	0	0	3	0	1	0	0	0	1	0	0	0	0	0	0	0	2	0	0	0	0	0	2	0	0	0	0	0	0
#7	Axonal Transport	0	0	0	0	29	0	0	0	0	0	0	0	0	0	0	0	0	0	0	0	0	0	0	0	0	0	0	0	0	0	0	0	0	0	0	0	0	0	0	0	0	0	0	0	0	0	0	0
#76	Membrane Fusion	0	0	0	0	15	1	7	0	0	0	0	0	0	0	0	0	0	0	0	0	1	0	0	0	0	0	0	0	0	0	0	0	0	0	0	3	0	0	0	0	0	0	0	0	0	1	0	0
#60	Gametogenesis	0	0	0	0	15	1	1	0	0	0	0	0	0	0	0	0	3	0	0	0	0	2	0	1	0	0	0	0	0	0	0	0	0	0	0	1	0	0	0	0	0	2	0	0	0	0	0	0
#70	Lymphocyte Count	0	0	0	0	22	1	0	0	0	0	0	0	0	0	0	0	0	0	0	0	0	1	0	0	0	0	0	0	1	0	0	0	0	0	0	0	0	0	1	0	0	0	0	0	0	0	0	0
#34	Cell Polarity	0	0	1	0	7	4	5	0	0	0	0	0	0	0	0	0	0	0	0	0	0	1	0	0	0	0	0	0	0	0	0	0	0	0	0	3	0	0	4	0	0	0	0	0	0	0	0	0
#74	Meiosis	1	0	0	0	12	0	0	0	0	0	0	0	1	0	0	0	4	0	0	0	0	1	0	0	0	0	0	0	0	0	0	0	0	0	0	1	0	1	0	1	0	1	0	0	1	0	0	0
#48	Cytoplasmic Streaming	0	0	0	0	23	0	0	0	0	0	0	0	0	0	0	0	0	0	0	0	0	0	0	0	0	0	0	0	0	0	0	0	0	0	0	0	0	0	0	0	0	0	0	0	0	0	0	0
#54	Erythrocyte Count	0	0	0	0	12	1	0	0	0	0	0	0	0	0	0	0	8	0	0	0	0	1	0	1	0	0	0	0	0	0	0	0	0	0	0	0	0	0	0	0	0	0	0	0	0	0	0	0
#17	Cell Compartmentation	0	0	0	0	7	1	0	0	0	0	0	1	0	0	1	0	0	0	0	0	0	5	0	0	0	0	0	0	0	0	0	0	0	0	0	0	0	0	0	0	0	0	0	0	0	4	0	0
#56	Exocytosis	0	0	0	0	10	1	2	0	0	0	0	0	0	0	0	0	0	0	0	0	0	0	0	0	0	0	0	0	0	0	0	0	2	0	0	2	0	0	3	0	0	0	0	0	0	1	0	0
#77	Metaphase	0	0	0	0	12	0	0	0	0	0	0	0	0	0	0	0	4	0	0	0	0	0	0	0	0	0	0	0	0	0	0	0	0	0	0	1	0	0	1	0	0	0	0	0	2	0	0	0
#105	Sperm Motility	0	0	0	0	14	0	0	0	0	0	1	0	0	0	0	0	3	0	0	0	0	0	0	1	0	0	0	0	0	0	0	0	0	0	0	0	0	0	0	0	0	0	0	0	0	0	0	0
#58	G1 Phase	0	0	0	0	4	1	1	0	0	0	0	0	0	0	0	0	1	0	0	0	0	8	0	0	0	0	0	0	0	0	0	0	0	0	0	0	0	0	0	0	0	0	0	0	0	0	0	0
#1	Adipogenesis	0	0	0	0	1	1	0	0	0	0	0	0	0	0	7	0	2	0	0	0	0	1	0	0	0	0	0	0	0	0	0	0	0	0	0	0	0	0	0	0	0	0	0	2	0	3	0	0
#92	Platelet Count	0	0	0	0	15	1	0	0	0	0	0	0	0	0	0	0	0	0	0	0	0	0	0	0	0	0	0	0	1	0	0	0	0	0	0	0	0	0	0	0	0	0	0	0	0	0	0	0
#37	Cell Shape	0	0	0	0	7	0	1	0	0	0	0	0	0	0	1	0	1	0	0	0	1	2	0	0	0	0	0	0	0	0	0	0	1	0	0	1	0	0	0	0	0	0	0	0	0	0	0	0
#41	Chemotaxis, Leukocyte	0	0	0	0	5	2	3	0	0	0	0	0	0	0	0	0	0	0	0	0	0	3	0	0	0	0	0	0	0	0	0	0	0	0	0	0	0	0	0	0	0	0	0	2	0	1	0	0
#11	CD4 Lymphocyte Count	0	0	0	0	15	0	0	0	0	0	0	0	0	0	0	0	0	0	0	0	0	0	0	0	0	0	0	0	0	0	0	0	0	0	0	0	0	0	0	0	0	0	0	0	0	0	0	0
#15	Cell Aging	0	0	0	0	3	2	0	0	0	0	0	0	0	0	0	0	4	0	0	0	0	1	0	0	0	0	0	0	0	0	0	0	2	1	0	0	0	0	0	1	0	0	0	0	0	0	0	0
#99	Reticulocyte Count	0	0	0	0	4	0	0	0	0	0	0	0	0	0	0	0	10	0	0	0	0	0	0	1	0	0	0	0	0	0	0	0	0	0	0	0	0	0	0	0	0	0	0	0	0	0	0	0
#103	Sperm Count	0	0	0	0	11	0	0	0	0	0	0	0	0	0	0	0	1	0	0	0	0	1	0	0	0	0	0	0	0	0	0	0	0	0	0	0	0	0	0	0	0	0	0	0	0	1	0	0
#98	Respiratory Burst	0	0	0	0	6	0	1	0	0	0	1	0	0	0	0	0	5	0	0	0	0	0	0	0	0	0	0	0	0	0	0	0	0	0	0	0	0	0	0	0	0	0	0	0	0	0	0	0
#12	CD4-CD8 Ratio	0	0	0	0	11	0	0	0	0	0	1	0	0	0	0	0	0	0	0	0	0	0	0	0	0	0	0	0	0	0	0	0	0	0	0	0	0	0	0	0	0	0	0	0	0	0	0	0
#5	Autocrine Communication	0	0	0	0	3	0	0	0	0	0	0	0	0	0	0	0	1	0	0	0	0	6	0	0	0	0	0	0	0	0	0	0	0	0	0	0	0	0	0	0	0	0	0	0	0	1	0	0
#25	Cell Fusion	0	0	0	0	6	0	0	0	0	0	0	0	1	0	0	0	0	0	0	0	0	0	0	0	0	0	0	0	0	0	1	0	1	0	0	1	0	0	1	0	0	0	0	0	0	0	0	0
#65	Ion Channel Gating	0	0	0	0	6	0	0	0	0	0	0	0	0	0	0	0	0	0	0	0	0	0	0	0	0	0	0	0	1	0	0	0	1	0	0	0	0	0	0	0	0	0	0	3	0	0	0	0
#14	Cell Aggregation	0	0	0	0	4	1	2	0	0	0	0	0	0	0	0	0	0	0	0	0	1	1	0	0	0	0	0	0	0	0	0	0	0	0	0	0	0	0	0	0	0	0	0	0	0	0	0	0
#21	Cell Degranulation	0	0	0	0	5	0	2	0	0	0	0	0	0	0	0	0	0	0	0	0	0	0	0	0	0	0	0	0	0	0	0	0	0	0	0	0	0	0	0	0	0	0	0	0	0	0	0	0
#88	Paracrine Communication	0	0	0	0	3	0	0	0	0	0	0	0	0	0	0	0	0	0	0	0	0	3	0	0	0	0	0	0	0	0	0	0	0	0	0	0	0	0	0	0	0	0	0	0	0	0	0	0
#83	Oogenesis	0	0	0	0	3	0	0	0	0	0	0	0	0	0	0	0	2	0	0	0	0	0	0	0	0	0	0	0	0	0	0	0	0	0	0	0	0	0	0	0	0	1	0	0	0	0	0	0
#90	Phototransduction	0	0	0	0	3	0	0	0	0	0	0	0	0	0	0	0	0	0	0	0	0	0	0	0	0	0	0	0	0	0	0	0	3	0	0	0	0	0	0	0	0	0	0	0	0	0	0	0
#24	Cell Enlargement	0	0	0	0	1	0	0	0	0	0	0	0	0	0	0	0	0	0	0	0	0	1	0	0	0	0	0	0	0	0	0	0	0	0	0	0	0	0	0	0	0	0	0	0	0	1	0	0
#46	Contact Inhibition	0	0	0	0	2	0	1	0	0	0	0	0	0	0	0	0	0	0	0	0	0	1	0	0	0	0	0	0	0	0	0	0	0	0	0	0	0	0	0	0	0	0	0	0	0	0	0	0
#59	G2 Phase	0	0	0	0	1	0	0	0	0	0	0	0	0	0	0	0	0	0	0	0	0	2	0	0	0	0	0	0	0	0	0	0	0	0	0	0	0	0	0	0	0	0	0	0	0	0	0	0
#9	Bystander Effect	0	0	0	0	2	0	0	0	0	0	0	0	0	0	0	0	0	0	0	0	0	2	0	0	0	0	0	0	0	0	0	0	0	0	0	0	0	0	0	0	0	0	0	0	0	0	0	0
#47	Cytokinesis	0	0	0	0	2	0	0	0	0	0	0	0	0	0	0	0	0	0	0	0	0	0	0	0	0	0	0	0	0	0	0	0	0	0	0	2	0	0	0	0	0	0	0	0	0	0	0	0
#53	Erythrocyte Aging	0	0	0	0	0	2	0	0	0	0	0	0	0	0	0	0	2	0	0	0	0	0	0	0	0	0	0	0	0	0	0	0	0	0	0	0	0	0	0	0	0	0	0	0	0	0	0	0
#57	G0 Phase	0	0	0	0	1	1	0	0	0	0	0	0	0	0	0	0	0	0	0	0	0	2	0	0	0	0	0	0	0	0	0	0	0	0	0	0	0	0	0	0	0	0	0	0	0	0	0	0
#79	Mitochondrial Swelling	0	0	0	0	4	0	0	0	0	0	0	0	0	0	0	0	0	0	0	0	0	0	0	0	0	0	0	0	0	0	0	0	0	0	0	0	0	0	0	0	0	0	0	0	0	0	0	0
#95	Quorum Sensing	0	0	0	0	4	0	0	0	0	0	0	0	0	0	0	0	0	0	0	0	0	0	0	0	0	0	0	0	0	0	0	0	0	0	0	0	0	0	0	0	0	0	0	0	0	0	0	0
#50	DNA Packaging	0	0	0	0	1	0	0	0	0	0	0	0	0	0	0	0	0	0	0	0	0	0	0	0	0	0	0	0	0	0	1	0	1	0	0	0	0	0	0	0	0	0	0	0	0	0	0	0
#73	Mechanotransduction, Cellular	0	0	0	0	3	0	0	0	0	0	0	0	0	0	0	0	0	0	0	0	0	0	0	0	0	0	0	0	0	0	0	0	0	0	0	0	0	0	0	0	0	0	0	0	0	0	0	0
#96	Receptor Aggregation	0	0	0	0	1	1	1	0	0	0	0	0	0	0	0	0	0	0	0	0	0	0	0	0	0	0	0	0	0	0	0	0	0	0	0	0	0	0	0	0	0	0	0	0	0	0	0	0
#106	Sperm Transport	0	0	0	0	3	0	0	0	0	0	0	0	0	0	0	0	0	0	0	0	0	0	0	0	0	0	0	0	0	0	0	0	0	0	0	0	0	0	0	0	0	0	0	0	0	0	0	0
#2	Anaphase	0	0	0	0	0	0	0	0	0	0	0	0	0	0	0	0	0	0	0	0	0	2	0	0	0	0	0	0	0	0	0	0	0	0	0	0	0	0	0	0	0	0	0	0	0	0	0	0
#3	Anoikis	0	0	0	0	0	0	1	0	0	0	0	0	0	0	0	0	0	0	0	0	0	1	0	0	0	0	0	0	0	0	0	0	0	0	0	0	0	0	0	0	0	0	0	0	0	0	0	0
#6	Autophagy	0	0	0	0	0	0	0	0	0	0	0	0	0	0	0	0	1	0	0	0	0	0	0	0	0	0	0	0	0	0	0	0	0	0	0	0	0	0	0	0	0	0	0	0	0	0	0	0
#42	Chromatin Assembly and Disassembly	0	0	0	0	1	0	0	0	0	0	0	0	0	0	0	0	0	0	0	0	0	0	0	0	0	0	0	0	0	0	1	0	0	0	0	0	0	0	0	0	0	0	0	0	0	0	0	0
#45	Chromosome Segregation	0	0	0	0	1	0	0	0	0	0	0	0	0	0	0	0	0	0	0	0	0	0	0	0	0	0	0	0	0	0	0	0	0	0	0	0	0	1	0	0	0	0	0	0	0	0	0	0
#51	Embryonic Induction	0	0	0	0	1	0	0	0	0	0	0	0	0	0	0	0	0	0	0	0	0	0	0	0	0	0	0	0	0	0	0	0	1	0	0	0	0	0	0	0	0	0	0	0	0	0	0	0
#62	Hematopoiesis, Extramedullary	0	0	0	0	1	0	0	0	0	0	0	0	0	0	0	0	0	0	0	0	0	0	0	0	0	0	0	0	0	0	1	0	0	0	0	0	0	0	0	0	0	0	0	0	0	0	0	0
#67	Leukocyte Rolling	0	0	0	0	2	0	0	0	0	0	0	0	0	0	0	0	0	0	0	0	0	0	0	0	0	0	0	0	0	0	0	0	0	0	0	0	0	0	0	0	0	0	0	0	0	0	0	0
#71	Lymphopoiesis	0	0	0	0	1	0	0	0	0	0	0	0	0	0	0	0	0	0	0	0	0	0	0	0	0	0	0	0	0	0	0	0	0	0	0	0	0	0	0	0	0	0	0	1	0	0	0	0
#81	Myelopoiesis	0	0	0	0	0	0	1	0	0	0	0	0	0	0	0	0	0	0	0	0	0	0	0	0	0	0	0	0	0	0	0	0	0	0	0	0	0	0	0	0	0	0	0	1	0	0	0	0
#97	Receptor Cross-Talk	0	0	0	0	1	0	0	0	0	0	0	0	0	0	0	0	0	0	0	0	0	0	0	0	0	0	0	0	0	0	0	0	0	0	0	0	0	0	0	0	0	0	0	1	0	0	0	0
#104	Sperm Maturation	0	0	0	0	1	0	0	0	0	0	0	0	0	0	0	0	0	0	0	0	0	0	0	1	0	0	0	0	0	0	0	0	0	0	0	0	0	0	0	0	0	0	0	0	0	0	0	0
#68	Leukopoiesis	0	0	0	0	0	0	1	0	0	0	0	0	0	0	0	0	0	0	0	0	0	0	0	0	0	0	0	0	0	0	0	0	0	0	0	0	0	0	0	0	0	0	0	0	0	0	0	0
#87	Pachytene Stage	0	0	0	0	0	0	0	0	0	0	0	0	0	0	0	0	0	0	0	0	0	0	0	0	0	0	0	0	0	0	0	0	0	0	0	0	0	0	0	0	0	1	0	0	0	0	0	0
#91	Pinocytosis	0	0	0	0	1	0	0	0	0	0	0	0	0	0	0	0	0	0	0	0	0	0	0	0	0	0	0	0	0	0	0	0	0	0	0	0	0	0	0	0	0	0	0	0	0	0	0	0
#94	Prophase	0	0	0	0	0	0	0	0	0	0	0	0	0	0	0	0	0	0	0	0	0	0	0	0	0	0	0	0	0	0	0	0	0	0	0	0	0	0	0	0	0	1	0	0	0	0	0	0
#111	Thrombopoiesis	0	0	0	0	0	0	0	0	0	0	0	0	0	0	0	0	0	0	0	0	0	1	0	0	0	0	0	0	0	0	0	0	0	0	0	0	0	0	0	0	0	0	0	0	0	0	0	0
#112	Vitellogenesis	0	0	0	0	0	0	0	0	0	0	0	0	0	0	0	0	1	0	0	0	0	0	0	0	0	0	0	0	0	0	0	0	0	0	0	0	0	0	0	0	0	0	0	0	0	0	0	0
#31	Cell Nucleus Shape	0	0	0	0	0	0	0	0	0	0	0	0	0	0	0	0	0	0	0	0	0	0	0	0	0	0	0	0	0	0	0	0	0	0	0	0	0	0	0	0	0	0	0	0	0	0	0	0
#32	Cell Nucleus Size	0	0	0	0	0	0	0	0	0	0	0	0	0	0	0	0	0	0	0	0	0	0	0	0	0	0	0	0	0	0	0	0	0	0	0	0	0	0	0	0	0	0	0	0	0	0	0	0
#43	Chromosome Pairing	0	0	0	0	0	0	0	0	0	0	0	0	0	0	0	0	0	0	0	0	0	0	0	0	0	0	0	0	0	0	0	0	0	0	0	0	0	0	0	0	0	0	0	0	0	0	0	0
#44	Chromosome Positioning	0	0	0	0	0	0	0	0	0	0	0	0	0	0	0	0	0	0	0	0	0	0	0	0	0	0	0	0	0	0	0	0	0	0	0	0	0	0	0	0	0	0	0	0	0	0	0	0
#49	DNA Degradation, Necrotic	0	0	0	0	0	0	0	0	0	0	0	0	0	0	0	0	0	0	0	0	0	0	0	0	0	0	0	0	0	0	0	0	0	0	0	0	0	0	0	0	0	0	0	0	0	0	0	0
#63	Immunologic Capping	0	0	0	0	0	0	0	0	0	0	0	0	0	0	0	0	0	0	0	0	0	0	0	0	0	0	0	0	0	0	0	0	0	0	0	0	0	0	0	0	0	0	0	0	0	0	0	0
#69	Lymphocyte Cooperation	0	0	0	0	0	0	0	0	0	0	0	0	0	0	0	0	0	0	0	0	0	0	0	0	0	0	0	0	0	0	0	0	0	0	0	0	0	0	0	0	0	0	0	0	0	0	0	0
#75	Meiotic Prophase I	0	0	0	0	0	0	0	0	0	0	0	0	0	0	0	0	0	0	0	0	0	0	0	0	0	0	0	0	0	0	0	0	0	0	0	0	0	0	0	0	0	0	0	0	0	0	0	0
#78	Mitochondrial Size	0	0	0	0	0	0	0	0	0	0	0	0	0	0	0	0	0	0	0	0	0	0	0	0	0	0	0	0	0	0	0	0	0	0	0	0	0	0	0	0	0	0	0	0	0	0	0	0
#84	Organelle Shape	0	0	0	0	0	0	0	0	0	0	0	0	0	0	0	0	0	0	0	0	0	0	0	0	0	0	0	0	0	0	0	0	0	0	0	0	0	0	0	0	0	0	0	0	0	0	0	0
#85	Organelle Size	0	0	0	0	0	0	0	0	0	0	0	0	0	0	0	0	0	0	0	0	0	0	0	0	0	0	0	0	0	0	0	0	0	0	0	0	0	0	0	0	0	0	0	0	0	0	0	0
#86	Ovum Transport	0	0	0	0	0	0	0	0	0	0	0	0	0	0	0	0	0	0	0	0	0	0	0	0	0	0	0	0	0	0	0	0	0	0	0	0	0	0	0	0	0	0	0	0	0	0	0	0
#93	Prometaphase	0	0	0	0	0	0	0	0	0	0	0	0	0	0	0	0	0	0	0	0	0	0	0	0	0	0	0	0	0	0	0	0	0	0	0	0	0	0	0	0	0	0	0	0	0	0	0	0
#109	Synaptonemal Complex	0	0	0	0	0	0	0	0	0	0	0	0	0	0	0	0	0	0	0	0	0	0	0	0	0	0	0	0	0	0	0	0	0	0	0	0	0	0	0	0	0	0	0	0	0	0	0	0
#110	Telophase	0	0	0	0	0	0	0	0	0	0	0	0	0	0	0	0	0	0	0	0	0	0	0	0	0	0	0	0	0	0	0	0	0	0	0	0	0	0	0	0	0	0	0	0	0	0	0	0
[truncated: 6 more columns]

## Sheet: LitLabCellPhysiology
CellPhysiology-MeSH	Association	Gene X Term Abstracts	Term Abstracts	Nonzero Genes	LPF	Random Sets	Experiment Set				OrigID	YWHAZ	G6PD	ENO1	HIF1A	SLC2A1	HEXA	DAF	KRT19	PREP	ALDOA	PFKL	DHCR7	CEACAM1	GCH1	FABP5	PIGR	LDHA	PGK1	GUSB	HIF3A	RRM2	PFN1	RGS2	CHK	ENAH	LSS	CAT	HK1	NEU1	ERO1L	GOT1	TMPRSS2	ALDOC	P8	ATP1B1	TMPRSS4	MGST3	EHF
											Symbol	YWHAZ	G6PD	ENO1	HIF1A	SLC2A1	HEXA	DAF	KRT19	PREP	ALDOA	PFKL	DHCR7	CEACAM1	GCH1	FABP5	PIGR	LDHA	PGK1	GUSB	HIF3A	RRM2	PFN1	RGS2	CHKA	ENAH	LSS	CAT	HK1	NEU1	ERO1L	GOT1	TMPRSS2	ALDOC	P8	ATP1B1	TMPRSS4	MGST3	EHF
Count						Count	Term rank	Score	P-Value	Score rank	Max PF	4688	2013	1774	1434	1433	972	894	758	707	666	564	344	344	339	262	228	176	157	154	132	132	127	118	117	95	82	67	43	41	24	19	18	16	15	14	13	10	10
Cell Hypoxia	Strong	521	4154	18	-1.45	1000	0	4.53	0	1	0.9813	0.0005	0	0.0001	0.9813	0.0091	0	0	0	0	0.0008	0			0			0.0024	0.0021		0.0025	0.0001									0.0003
Cell Respiration	Strong	565	7293	19	-1.69	1000	1	4.21	0	2	0.9783	0.0024	0.0005	0.0001	0.9783	0.009	0.0001	0	0	0	0.001	0		0.0005	0.0001			0.0024	0.0021		0.0025	0.0001									0.0003
Cell Degranulation	Moderate	81	1793	4	-2.79	1000	22	1.97	0.0484	3	0.9484	0.0419		0.0008			0.9484							0.0089
Autocrine Communication	Positive	12	960	6	-3.26	1000	22	1.73	0.0829	4	0.9528	0.0065			0.0213	0.0013	0.002																	0.0161
Adipogenesis	Positive	24	704	6	-2.84	991	59	1.42	0.1567	5	0.9569		0.0019		0.0007	0.0062		0.0011								0.9569								0.0332
Reticulocyte Count	Positive	16	753	4	-3.87	738	73	1.39	0.1642	6	0.708		0.708					0.0443				0.0175																	0.2302
Cell Polarity		67	4269	9	-3.08	1000	99	1.33	0.185	7	0.8446	0.0015				0.0018	0.0105	0.0459	0.0094		0.0004			0.0298			0.8446						0.0561
Erythrocyte Aging		8	312	2	-3.98	570	45	1.27	0.2039	8	0.8622		0.1378					0.8622
Hematopoiesis, Extramedullary		1	466	1	-4.28	838	93	1.19	0.2331	9	1																													1
Erythrocyte Count		15	1985	4	-4.35	949	86	1.13	0.2599	10	0.6764		0.6764				0.0116	0.0503																					0.2617
Erythropoiesis		55	2910	8	-3.31	999	165	0.97	0.3323	11	0.9509	0.0002	0.0056		0.9509	0.0079		0.0008						0.0082				0.016										0.0105
Exocytosis		182	7206	15	-3.01	1000	170	0.93	0.3498	12	0.7616	0.1668		0.0013		0.0144	0.7616	0.0006	0.0008	0.0002	0.0002	0.0003		0.0037	0.0017	0.0005	0.0401						0.0045						0.0033
Cell Adhesion		602	39247	25	-2.18	1000	231	0.86	0.3922	13	0.902	0.0043	0	0.005	0.0005	0.0006	0.0016	0.0072	0.0055	0	0.0001	0		0.902	0		0.0003	0	0				0.012	0	0.0001	0.0581			0.0001	0.0001			0.0002
Meiotic Prophase I		1	503	1	-3.88	707	149	0.67	0.5044	14	1																																		1
Synaptonemal Complex		2	447	2	-3.79	615	156	0.61	0.5447	15	0.9128																		0.0872																0.9128
Metaphase		20	5600	13	-3.7	1000	246	0.59	0.5562	16	0.4425	0.0017	0.0158					0.001		0.005		0.0016					0.0039	0.0201	0.0056			0.0067	0.007									0.0466
Second Messenger Systems		121	8433	13	-3.56	1000	242	0.57	0.5708	17	0.7909	0.7909	0.0002	0.0002	0.0108	0.0027	0.004				0.0006	0.0008		0.005	0.0013		0.0019							0.178	0.0037
Cell Aggregation		20	2253	6	-3.85	1000	244	0.55	0.5847	18	0.9046	0.006			0.0022				0.0369	0.0176				0.9046												0.0328
Respiratory Burst		56	2867	6	-3.84	999	260	0.54	0.5873	19	0.5608	0.5608	0.2027				0.0224	0.0027						0.1754														0.036
Sperm Motility		22	4244	6	-4.73	995	309	0.47	0.6383	20	0.4459	0.0672	0.4009				0.013	0.0564	0.0166	0.4459
Myelopoiesis		5	504	2	-3.96	977	340	0.47	0.6389	21	0.8459													0.8459										0.1541
Membrane Fusion		48	3895	11	-3.88	999	350	0.33	0.7424	22	0.4594	0.35		0.0011		0.0014	0.008	0.0022			0.0029	0.0035		0.4594		0.0074							0.0614									0.1027
Cell Compartmentation		73	4372	18	-3.76	1000	334	0.33	0.7431	23	0.3691	0.0227	0.0026	0.0267	0.033	0.2349	0.0216	0.0235	0.0017		0.0711	0.0023				0.0201	0.3691	0.0075	0.0084				0.0414	0.0446		0.0138					0.0548
Cell Membrane Permeability		72	5990	14	-4.11	1000	292	0.3	0.763	24	0.4953	0.4953	0.0265	0.0108	0.0015	0.0952	0.2654		0.0028	0.0121	0.0128	0.0038	0.0062				0.0374	0.0121						0.0181
Mitochondrial Swelling		6	697	1	-4.96	828	332.5	0.27	0.7891	25	1	1
Autophagy		7	619	4	-4.54	940	368	0.15	0.8816	26	0.396					0.039	0.2298				0.3353	0.396
Sperm Count		7	2846	3	-5.3	946	404	0.11	0.9149	27	0.878		0.878		0.0493		0.0727
Anoikis		4	257	3	-4.31	917	447	0.1	0.9219	28	0.9274	0.017			0.0556									0.9274
Contact Inhibition		9	596	6	-4.22	995	485	0.1	0.9241	29	0.6821	0.0537		0.0158	0.0195				0.1476					0.0813																0.6821
Cell Enlargement		2	132	2	-4.98	683	336	0.03	0.9772	30	0.5002				0.4998	0.5002
Cell Fusion		22	2429	13	-4.32	1000	439	0	0.9992	31	0.4501	0.0292	0.017	0.0193	0.0239	0.2148		0.0096	0.0451		0.0128			0.0249			0.0375	0.0486					0.0673									0.4501
Endocytosis		190	17110	17	-3.43	1000	504	-0.01	0.9929	32	0.5776	0.1202	0.0131	0.0014	0.0004	0.0529	0.0928	0.0175	0.0002	0.0009	0.0009	0.0003		0.0769		0.0006	0.5776			0.0092			0.0197							0.0153
Pinocytosis		3	424	2	-4.7	963	529	-0.04	0.9673	33	0.5159						0.4841										0.5159
Immunologic Capping		2	136	2	-4.53	874	475	-0.06	0.9491	34	0.7221							0.2779						0.7221
Prophase		2	1547	2	-4.36	978	536	-0.13	0.8969	35	0.9792									0.0208																									0.9792
Phagocytosis		107	10784	16	-3.97	1000	515	-0.16	0.8698	36	0.3072	0.2833	0.1566	0.0079	0.0006	0.0098	0.044	0.0791	0.0046	0.0012	0.0013	0.0015		0.3072		0.0133	0.0613						0.0069							0.0213
Ion Channel Gating		19	7094	5	-4.32	999	576	-0.19	0.8455	37	0.9089	0.0635		0.0017				0.0033													0.0226			0.9089
Cytokinesis		5	2226	2	-4.24	999	613	-0.26	0.7986	38	0.9774												0.0226										0.9774
Calcium Signaling		62	5978	10	-3.92	1000	620	-0.26	0.7959	39	0.5187	0.5187		0.0008	0.0154	0.0038	0.0057				0.0021			0.016			0.006						0.0109	0.4206
Receptor Aggregation		12	772	4	-4.28	999	643	-0.31	0.7598	40	0.4107	0.0479					0.4107	0.2512						0.2901
Chromosome Segregation		3	2004	3	-4.42	998	630	-0.39	0.6995	41	0.8779												0.0383						0.0839																0.8779
Leukopoiesis		2	548	1	-4.67	980	654	-0.44	0.6595	42	1													1
Vitellogenesis		1	494	1	-5.57	671	471.5	-0.44	0.6571	43	1								1
Meiosis		21	6141	10	-4.16	1000	684	-0.47	0.6396	44	0.6293	0.0005	0.0188	0.0013	0.0016					0.0134			0.1098						0.1353			0.0715	0.0186												0.6293
Sperm Maturation		3	444	3	-5.27	884	613	-0.53	0.5986	45	0.4738	0.0904					0.4358	0.4738
Pachytene Stage		1	120	1	-4.93	492	350	-0.55	0.5828	46	1									1
Oogenesis		12	2134	7	-4.87	998	728	-0.6	0.5465	47	0.3667	0.0297	0.1558				0.1434		0.046	0.0493	0.2092															0.3667
Phototransduction		3	1101	2	-5.47	863	649	-0.62	0.5368	48	0.7731	0.2269											0.7731
Cell Aging		27	3744	7	-4.52	1000	749	-0.68	0.4962	49	0.4235	0.0304	0.217	0.0201			0.0092	0.2493	0.4235	0.0504
MAP Kinase Signaling System		85	4600	9	-3.69	1000	789	-0.69	0.4874	50	0.5237	0.5237	0.0005	0.0024	0.428	0.0186		0.0012						0.0124		0.0041									0.0091
Cytoplasmic Streaming		4	1643	4	-5.36	989	783	-0.82	0.4133	51	0.6152	0.0299					0.1443				0.2106						0.6152
Cell Shape		17	1886	10	-4.57	1000	797	-0.86	0.3875	52	0.4132	0.1044	0.0097	0.011				0.0219	0.4132		0.0294			0.0569		0.0747			0.1247				0.1541
Axonal Transport		8	2024	5	-5.26	992	796	-0.88	0.3795	53	0.3955	0.1731		0.2033			0.0928				0.1354						0.3955
Chemotaxis, Leukocyte		31	3894	9	-4.39	1000	768	-0.89	0.3752	54	0.4794	0.2266	0.0281	0.0035	0.0395	0.0044	0.0259	0.0281						0.1645										0.4794
Necrosis		696	85177	26	-3.34	1000	808	-0.91	0.3652	55	0.6825	0.6825	0.0073	0.0243	0.0562	0.0232	0.0444	0.0662	0.0179	0.0003	0.0031	0	0.0003	0.0075	0.0367	0.0063	0.0113	0.0036				0.0002	0.0002	0.0002	0.0009		0.0003	0.0034		0.0006		0.0014		0.0016
Lymphopoiesis		1	683	1	-4.91	980	818	-0.91	0.3634	56	1																							1
Receptor Cross-Talk		8	678	4	-4.64	1000	839	-0.92	0.3567	57	0.5456	0.3433			0.0449		0.0662																	0.5456
Hematopoiesis		61	10451	14	-4.19	1000	856	-0.99	0.3208	58	0.3747	0.0013	0.267	0.0034	0.0665	0.001	0.0061	0.3747						0.1558				0.0338	0.0095	0.0097				0.0126				0.0222		0.0363
Cell Survival		318	33969	24	-3.62	1000	851	-1	0.3188	59	0.393	0.1834	0.0475	0.133	0.393	0.0926	0.0212	0.0442	0.0026	0.0007	0.009	0.0175		0.0004	0.0014	0.0005	0.0005	0.0111	0.0008			0.0037	0.0038		0.0094	0.0115		0.0018	0.0028					0.0076
Signal Transduction		1385	121547	31	-2.75	1000	842	-1.04	0.2995	60	0.4861	0.4861	0.0005	0.0019	0.1756	0.0307	0.0052	0.0033	0.0003	0.0005	0.0016	0.004	0.0009	0.0176	0.0014	0.0014	0.0046	0.0022	0		0.0006	0	0.0106	0.2171	0.0116	0.0049	0.0001	0.0006	0.0132				0.0003		0.0003
Synaptic Transmission		46	16851	12	-4.63	1000	849	-1.04	0.2977	61	0.5342	0.3636	0.0013	0.0227	0.0018	0.0158				0.0036		0.0045			0.0074		0.0111	0.0143					0.0199	0.5342
Cell Death		694	92939	30	-3.38	1000	905	-1.11	0.267	62	0.4004	0.3135	0.0304	0.0725	0.4004	0.0244	0.0095	0.0311	0.0135	0.0006	0.0065	0.0037		0.019	0.0108	0.0004		0.0071	0.0007	0.0015	0.0002	0.0031	0.0002	0.0009	0.002	0.0024	0.0003	0.0095	0.0006	0.0025	0.0011
Spermatogenesis		27	5882	12	-4.57	1000	893	-1.15	0.2508	63	0.5781	0.0054	0.1548	0.0036	0.0399		0.0262	0.0285		0.036			0.0185	0.0185				0.5781	0.0405				0.0501
Mechanotransduction, Cellular		1	426	1	-5.93	803	687	-1.16	0.245	64	1		1
Platelet Count		12	7860	6	-5.72	998	920	-1.24	0.2164	65	0.3398	0.1286	0.2994	0.3398			0.0689	0.0749	0.0884
Cell Count		211	53118	23	-4.14	1000	892	-1.25	0.2104	66	0.4556	0.0836	0.148	0.4556	0.0065	0.0016	0.052	0.0649	0.0871	0.0233	0.0015		0.003	0.003	0.0008	0.001	0.0045	0.0015		0.0268			0.002		0.0022	0.0027			0.006	0.0063				0.0161
S Phase		48	10205	14	-4.27	1000	926	-1.27	0.2033	67	0.6786	0.0191	0.0036	0.0835	0.0625	0.0115			0.0096	0.0026	0.0247	0.0032		0.0213		0.007		0.0104				0.6786			0.0625
Cell Communication		1038	89087	29	-2.85	1000	892	-1.31	0.1917	68	0.369	0.369	0.0008	0.0024	0.2103	0.0354	0.0064	0.0039	0.0005	0.0005	0.0004	0.0036	0.0011	0.0133	0.0011	0.0025	0.0059	0.0022			0.0002	0.0001	0.0141	0.2753	0.0098	0.0053	0.0001	0.0005	0.0184				0.0004		0.0005
Cell Nucleus Division		44	14690	13	-4.26	1000	932	-1.31	0.1885	69	0.7446	0.0381	0.0154	0.0448	0.0009			0.0014	0.0147	0.0158		0.0022	0.0036						0.0711			0.0376	0.0098												0.7446
Bystander Effect		2	656	2	-5.97	919	827	-1.32	0.1861	70	0.6996	0.3004	0.6996
Chemotaxis		64	9364	14	-4.29	1000	908	-1.33	0.1848	71	0.3204	0.3204	0.0164	0.0012	0.0704	0.0058	0.053	0.0092	0.0109	0.0029	0.0124	0.0037		0.1497									0.0649	0.2793
Cell Differentiation		621	61754	31	-3.13	1000	911	-1.34	0.1808	72	0.3983	0.0233	0.0164	0.1506	0.0334	0.0659	0.0022	0.019	0.3983	0.0011	0.0026	0.0003	0.0006	0.0426	0.0006	0.1907	0.0015	0.006	0.0006	0.0023		0.0007	0.0027	0.0066	0.0007	0.0021		0.0003		0.0048				0.0014					0.0022
Paracrine Communication		6	734	2	-4.95	999	897	-1.37	0.1717	73	0.7658	0.2342			0.7658
Embryonic Induction		5	1829	3	-5.28	995	918	-1.37	0.1695	74	0.5291			0.5291		0.0728										0.3981
Apoptosis		572	82887	32	-3.42	1000	961	-1.38	0.1666	75	0.5585	0.184	0.0319	0.0429	0.5585	0.0286	0.0055	0.0278	0.0151	0.0004	0.0048	0.0005	0.0001	0.0133	0.0008	0.0011	0.0001	0.0115	0.0002	0.0019	0.0002	0.006	0.001	0.0011	0.0024	0.0013	0.0004	0.0005		0.0031	0.0013		0.0018			0.0204
Cell Size		66	10049	11	-4.35	1000	929	-1.39	0.1632	76	0.2388	0.122	0.0544	0.1814		0.0998	0.0575	0.0025	0.2388		0.0034			0.0585									0.1583			0.0235
Blood Cell Count		75	32303	15	-4.74	1000	919	-1.44	0.1498	77	0.369	0.1038	0.369	0.0152	0.0047		0.0156	0.2713	0.0089	0.0858	0.0025			0.0196		0.0064	0.0074	0.0096											0.0392	0.0411
Cell Physiology		3951	431318	45	-2.58	1000	943	-1.48	0.1379	78	0.3334	0.2542	0.0201	0.046	0.3334	0.0525	0.0301	0.0243	0.0461	0.0021	0.0056	0.0036	0.0006	0.051	0.0019	0.0156	0.0149	0.0055	0.0022	0.0013	0.0007	0.0013	0.0128	0.0479	0.0068	0.0068	0.0001	0.0011	0.0035	0.0011	0.0003	0.0002	0.0002	0.0005	0.0009	0.0001		0.0001	0.0001
CD4-CD8 Ratio		4	2756	4	-5.88	995	937	-1.48	0.1376	79	0.3936		0.1382	0.1569				0.3113		0.3936
Anaphase		1	2163	1	-5.46	989	927	-1.51	0.1323	80	1																					1
Gametogenesis		26	5770	12	-4.87	1000	937	-1.53	0.1268	81	0.411	0.0441	0.411		0.0361		0.0532	0.0578	0.0171	0.0183	0.0777		0.0376	0.0376				0.0735								0.1361
G1 Phase		19	5568	9	-4.72	1000	987	-1.55	0.1217	82	0.6306	0.0504	0.0047	0.048	0.1649	0.0066		0.0106	0.0125													0.0717													0.6306
Cell Movement		174	30262	22	-3.75	1000	936	-1.58	0.115	83	0.3789	0.0886	0.0183	0.0106	0.0425	0.0005	0.007	0.017	0.0159	0.0096	0.0025	0.0003		0.0661	0.0006	0.0115	0.0008			0.0012		0.0014	0.3789	0.0255		0.2849				0.0046				0.0117
Mitosis		53	14368	15	-4.38	1000	966	-1.59	0.112	84	0.4478	0.0605	0.0033	0.213	0.0012			0.0019	0.0797	0.0214	0.0025	0.0119	0.0049					0.0095	0.0107			0.0127	0.119												0.4478
Leukocyte Count		44	23735	13	-5.05	1000	960	-1.69	0.0905	85	0.2595	0.2585	0.0376	0.024	0.0033			0.2595	0.0062	0.1674	0.0071			0.0551		0.0181	0.0208	0.0269												0.1155
Cell Growth Processes		628	79276	38	-3.41	1000	968	-1.71	0.088	86	0.2152	0.1203	0.0598	0.0771	0.1708	0.0683	0.0225	0.0029	0.2152	0.0022	0.0124	0.0057	0.0004	0.034	0.0004	0.0357	0.0001	0.009	0.0033	0.0053	0.0002	0.001	0.0163	0.0011	0.0896	0.0014	0.0004	0.0043	0.003	0.0032	0.0013		0.0018	0.0081	0.0022	0.0023		0.0032	0.0032
Interphase		48	13261	18	-4.42	1000	993	-1.71	0.0871	87	0.4213	0.0346	0.001	0.0102	0.0502	0.0056	0.0082	0.0022	0.0951	0.0113	0.012		0.0058	0.0524		0.0076		0.1023	0.051			0.0606			0.0684							0.4213
CD4 Lymphocyte Count		3	9730	2	-6.2	998	972	-1.73	0.0836	88	0.9193		0.0807							0.9193
Cell Proliferation		750	95198	39	-3.36	1000	980	-1.84	0.0664	89	0.1967	0.1596	0.0598	0.0905	0.1666	0.06	0.0207	0.0027	0.1967	0.0022	0.019	0.0061	0.0006	0.0306	0.0006	0.0295	0.0001	0.011	0.0038	0.0039	0.0002	0.0045	0.0152	0.0008	0.0737	0.001	0.0003	0.0032	0.0022	0.0023	0.001		0.0013	0.006	0.0064	0.0017		0.0024	0.0024
Lymphocyte Count		12	14647	7	-5.67	1000	975	-1.87	0.0609	90	0.5717	0.0273	0.0159		0.0223			0.5717	0.0421	0.1807							0.1401
Cell Division		678	95124	38	-3.43	1000	985	-1.89	0.0582	91	0.1999	0.1206	0.0692	0.0831	0.1606	0.0622	0.0213	0.0032	0.1999	0.004	0.0123	0.0061	0.0013	0.0298	0.0003	0.0314	0.0001	0.0058	0.0116	0.0046	0.0002	0.0054	0.0181	0.001	0.0787	0.0012	0.0003	0.0038	0.0026	0.0028	0.0012		0.0016	0.0071	0.0303	0.002		0.0028	0.0028
G2 Phase		4	2601	4	-5.43	1000	989	-1.93	0.054	92	0.7887	0.0222	0.0517						0.1374													0.7887
Cell Cycle		834	125499	40	-3.37	1000	996	-2.06	0.039	93	0.2167	0.1248	0.0564	0.0674	0.2167	0.0517	0.014	0.003	0.1576	0.0032	0.0148	0.0085	0.0009	0.0313	0.0009	0.0257	0.0001	0.0106	0.0096	0.003	0.0001	0.0362	0.0212	0.0025	0.0638	0.0008	0.0009	0.0025	0.0039	0.0018	0.0008		0.0041	0.0047	0.0199	0.0053		0.0019	0.0019
G0 Phase		2	790	2	-5.77	995	985	-2.15	0.0317	94	0.8398	0.1602						0.8398
Cell Nucleus Shape		0	0	0	-?	0	0	-?	-?	112
DNA Degradation, Necrotic		0	0	0	-?	0	0	-?	-?	112
Organelle Size		0	9	0	-?	0	0	-?	-?	112
Organelle Shape		0	0	0	-?	0	0	-?	-?	112
DNA Packaging		0	458	0	-?	772	772	-?	-?	112
Sperm Transport		0	201	0	-?	316	316	-?	-?	112
Chromatin Assembly and Disassembly		0	130	0	-?	669	669	-?	-?	112
Telophase		0	605	0	-?	908	908	-?	-?	112
Thrombopoiesis		0	319	0	-?	787	787	-?	-?	112
Chromosome Positioning		0	30	0	-?	118	118	-?	-?	112
Chromosome Pairing		0	597	0	-?	683	683	-?	-?	112
Lymphocyte Cooperation		0	436	0	-?	877	877	-?	-?	112
Ovum Transport		0	40	0	-?	49	49	-?	-?	112
Cell Nucleus Size		0	4	0	-?	46	46	-?	-?	112
Prometaphase		0	369	0	-?	806	806	-?	-?	112
Mitochondrial Size		0	36	0	-?	142	142	-?	-?	112
Quorum Sensing		0	723	0	-?	577	577	-?	-?	112
Leukocyte Rolling		0	582	0	-?	836	836	-?	-?	112
[truncated: 15 more columns]

## Sheet: GeneCiteIdealCellStructure
GeneCite by Walter Reed Army Institute of Research: Citation Results (counts only). 2007-10-05 11:43:42		#1	#2	#3	#4	#5	#6	#7	#8	#9	#10	#11	#12	#13	#14	#15	#16	#17	#18	#19	#20	#21	#22	#23	#24	#25	#26	#27	#28	#29	#30	#31	#32	#33	#34	#35	#36	#37	#38	#39	#40	#41	#42	#43	#44	#45	#46	#47	#48
http://www.ncbi.nlm.nih.gov/entrez/query.fcgi	Terms:	ALDOA	ALDOC	ATP1B1	C3orf28	CAT	CD55	CEACAM1	CHKA	CLMN	DHCR7	EHF	ENAH	ENO1	ERO1L	FABP5	FAM77C	G6PD	GCH1	GOT1	GUSB	HEXA	HIF1A	HIF3A	HK1	HN1	IFIT5	KRT19	LDHA	LSS	MGST3	NEU1	OTUB1	P8	PDK3	PFKL	PFN1	PGAM1	PGK1	PIGR	PKM2	POLE3	PREP	QSCN6	RGS2	RRM2	SLC2A1	THOP1	TMEM40
#32	Cytoplasm	0	0	1	1	390	12	19	0	0	0	0	7	4	14	19	0	71	0	4	6	15	179	3	3	1	0	1	1	3	1	11	0	13	2	0	24	0	2	4	2	0	15	0	5	14	44	0	0
#69	Intracellular Space	0	0	1	1	383	10	19	0	0	0	2	7	5	14	15	0	66	0	4	7	11	165	3	3	0	0	1	3	3	1	11	0	10	2	0	22	0	3	5	2	1	15	1	8	17	33	0	0
#6	Cell Membrane	0	0	2	0	438	61	17	0	1	0	1	6	1	0	5	0	25	0	0	0	10	14	0	1	0	0	0	0	1	1	3	0	33	0	0	11	0	0	4	0	0	2	0	16	0	77	0	0
#34	Cytoplasmic Structures	0	0	1	1	293	9	12	0	0	0	0	6	3	14	9	0	51	0	3	6	6	154	2	2	0	0	1	1	3	0	11	0	10	2	0	21	0	2	4	1	0	11	0	5	11	25	0	0
#110	Organelles	0	0	1	1	278	7	7	0	0	0	0	1	3	14	9	0	47	0	3	6	6	147	2	1	0	0	1	1	2	0	11	0	8	2	0	8	0	2	4	1	0	11	0	4	11	22	0	0
#132	Subcellular Fractions	0	0	0	1	210	1	2	0	0	1	0	1	2	1	9	0	42	0	2	0	10	59	0	3	0	0	0	0	1	5	1	0	5	2	0	2	0	0	3	1	0	4	0	5	0	21	0	0
#7	Cell Membrane Structures	0	0	1	0	278	18	8	0	0	0	0	4	0	0	1	0	2	0	0	0	0	4	0	0	0	0	0	0	1	0	0	0	29	0	0	6	0	0	0	0	0	0	0	0	0	10	0	0
#134	Synapses	0	0	0	0	284	2	0	0	0	0	0	1	0	0	0	0	1	0	0	0	1	1	0	0	0	0	0	0	1	0	0	0	31	0	0	4	0	0	0	0	0	0	0	0	0	0	0	0
#3	Axons	0	0	0	0	290	1	0	0	1	1	0	2	0	0	0	0	0	0	1	0	0	0	0	0	0	0	0	0	0	0	0	0	28	0	0	1	0	0	0	0	0	0	0	0	0	1	0	0
#65	Intercellular Junctions	0	0	0	0	262	3	4	0	0	0	0	1	0	0	0	0	2	0	0	0	0	3	0	0	0	0	0	0	1	0	0	0	23	0	0	5	0	0	0	0	0	0	0	0	0	6	0	0
#9	Cell Nucleus	0	0	0	0	115	1	2	0	0	0	2	0	3	0	5	0	9	0	0	1	0	106	3	0	0	0	1	3	1	0	1	0	3	0	0	3	0	2	0	1	1	9	1	5	12	9	0	0
#25	Chromosomes	1	1	1	0	151	3	0	0	0	5	4	0	2	0	1	0	27	3	4	1	6	13	1	1	0	0	0	3	0	1	1	0	0	0	4	2	1	7	3	1	1	5	1	1	5	4	0	0
#11	Cell Surface Extensions	0	0	0	0	182	8	1	0	1	1	0	12	0	1	0	0	1	0	0	0	1	2	0	0	0	0	0	0	1	0	1	0	19	0	0	5	0	0	1	0	0	2	0	0	0	2	0	0
#88	Mitochondria	0	0	1	1	111	0	1	0	0	0	0	1	3	0	7	0	25	0	2	0	4	55	0	2	0	0	0	0	1	0	0	0	8	2	0	0	0	0	3	1	0	4	0	0	0	7	0	0
#38	Dendrites	0	0	0	0	147	0	0	0	1	1	1	1	0	1	0	1	1	1	1	1	1	1	1	1	1	1	1	0	0	0	1	0	20	0	0	2	0	0	0	0	0	0	0	0	0	0	0	0
#36	Cytoskeleton	0	0	0	0	42	4	9	0	0	1	0	13	0	0	1	0	7	0	0	0	1	8	0	1	0	0	0	0	1	0	0	0	3	0	0	26	1	0	1	0	0	1	0	2	0	6	0	0
#37	Cytosol	0	0	0	0	58	0	1	0	0	0	0	1	1	1	5	0	28	0	0	0	1	11	0	0	0	0	0	0	0	1	0	0	0	0	0	3	0	0	0	0	0	2	0	3	0	5	0	0
#35	Cytoplasmic Vesicles	0	0	1	0	62	4	5	0	0	0	0	0	0	0	2	0	8	0	0	6	3	2	0	0	0	0	0	0	0	0	10	0	2	0	0	5	0	0	0	0	0	1	0	0	0	5	0	0
#49	Extracellular Matrix	0	0	0	0	46	3	8	0	0	0	0	1	1	0	1	0	1	0	0	0	2	33	0	0	0	0	1	0	0	0	0	0	5	0	0	1	0	1	0	0	0	0	0	0	0	8	0	0
#119	Presynaptic Terminals	0	0	0	0	96	0	0	0	0	0	0	0	0	0	0	0	0	0	0	0	0	0	0	0	0	0	0	0	0	0	0	0	10	0	0	1	0	0	0	0	0	0	0	0	0	0	0	0
#41	Endoplasmic Reticulum	0	0	1	0	43	1	1	0	0	0	0	0	0	18	1	0	13	0	0	0	3	6	0	0	0	0	0	0	0	0	0	0	1	0	0	1	0	0	3	0	0	0	0	1	0	3	0	0
#67	Intracellular Fluid	0	0	0	0	49	0	1	0	0	0	0	0	1	1	4	0	19	0	0	0	0	7	0	0	0	0	0	0	0	1	0	0	0	0	0	1	0	0	1	0	0	1	0	3	0	3	0	0
#50	Extracellular Space	0	0	0	0	57	1	2	0	0	0	0	1	1	1	0	0	3	1	0	0	1	13	0	0	0	0	0	0	0	0	0	0	1	0	0	0	0	0	0	0	0	0	0	0	0	8	0	0
#23	Chromatin	0	0	0	0	39	1	0	0	0	0	2	0	2	0	0	0	1	0	0	0	0	18	1	0	0	0	0	1	3	0	1	0	1	0	0	0	0	2	1	1	1	4	1	0	1	1	0	0
#10	Cell Nucleus Structures	0	0	0	0	42	0	0	0	0	0	2	0	1	0	0	0	3	0	0	1	0	5	1	0	0	0	0	2	0	0	0	0	0	0	0	1	0	1	0	1	1	3	1	1	5	0	0	0
#71	Intranuclear Space	0	0	0	0	42	0	0	0	0	0	2	0	1	0	0	0	3	0	0	1	0	5	1	0	0	0	0	2	0	0	0	0	0	0	0	1	0	1	0	1	1	3	1	1	4	0	0	0
#74	Lysosomes	0	0	0	0	37	0	1	0	0	0	0	0	0	0	1	0	7	0	0	6	3	3	0	0	0	0	0	0	0	0	11	0	0	0	0	2	0	0	0	0	0	0	0	0	0	0	0	0
#83	Microsomes	0	0	0	0	47	0	0	0	0	1	0	0	0	0	1	0	11	0	0	0	1	0	0	0	0	0	0	0	0	5	0	0	0	0	0	0	0	0	0	0	0	0	0	1	0	2	0	0
#48	Extracellular Fluid	0	0	1	0	54	2	0	0	0	0	0	0	0	0	0	0	2	0	0	0	1	1	0	0	0	0	0	1	1	0	0	0	0	0	0	0	0	0	0	0	0	1	0	0	0	5	0	0
#24	Chromosome Structures	0	0	0	0	25	0	0	0	0	0	2	0	1	0	0	0	2	0	0	0	0	3	1	0	0	0	0	2	0	0	0	0	0	0	0	0	0	1	0	1	1	3	1	0	2	0	0	0
#46	Erythrocyte Membrane	0	0	0	0	19	8	0	0	0	0	0	0	0	0	0	0	9	0	0	0	0	0	0	0	0	0	0	0	0	0	0	0	0	0	0	0	0	0	0	0	0	0	0	1	0	8	0	0
#123	Ribosomes	0	0	0	0	27	1	0	0	0	0	0	0	0	0	0	0	3	0	0	0	0	3	0	0	0	0	0	0	0	0	0	0	0	0	0	0	0	1	0	0	0	0	0	0	5	0	0	0
#63	Inclusion Bodies	0	0	0	0	25	1	2	0	0	0	0	0	0	0	0	0	1	0	0	0	8	0	0	0	0	0	0	0	0	0	0	0	1	0	0	0	0	0	1	0	0	1	0	0	0	0	0	0
#86	Microtubules	0	0	0	0	18	1	1	0	0	0	0	1	0	0	0	0	3	0	0	0	0	6	0	0	0	0	0	0	0	0	0	0	0	0	0	3	0	0	0	0	0	1	0	0	0	3	0	0
#126	Sarcoplasmic Reticulum	0	0	0	0	35	0	0	0	0	0	0	0	0	0	0	0	0	0	0	0	0	1	0	0	0	0	0	0	0	0	0	0	0	0	0	0	0	0	0	0	0	0	0	0	0	1	0	0
#84	Microsomes, Liver	0	0	0	0	28	0	0	0	0	0	0	0	0	0	1	0	6	0	0	0	1	0	0	0	0	0	0	0	0	0	0	0	0	0	0	0	0	0	0	0	0	0	0	0	0	0	0	0
#144	Vacuoles	0	0	0	0	22	3	0	0	0	0	0	0	1	0	0	0	2	0	0	0	0	1	0	0	0	0	0	0	0	0	1	0	1	0	0	1	0	0	0	0	0	0	0	0	0	1	0	0
#12	Cell Wall	0	0	0	0	22	0	0	0	0	0	0	0	0	0	0	0	2	0	0	0	4	0	0	0	0	0	0	0	0	0	0	0	0	0	0	0	0	1	0	0	0	4	0	0	0	0	0	0
#14	Cell-Free System	0	0	0	0	21	2	0	0	0	0	0	0	0	0	0	0	2	0	0	0	2	4	0	1	0	0	0	0	0	0	0	0	0	0	0	0	0	0	0	0	0	0	0	0	0	0	0	0
#33	Cytoplasmic Granules	0	0	0	0	21	0	3	0	0	0	0	0	0	0	2	0	2	0	0	0	0	1	0	0	0	0	0	0	0	0	0	0	0	0	0	0	0	0	0	0	0	1	0	0	0	0	0	0
#68	Intracellular Membranes	0	0	0	0	19	0	0	0	0	0	0	0	0	0	0	0	1	0	0	0	1	1	0	0	0	0	0	0	0	0	0	0	2	0	0	1	0	0	0	0	0	0	0	0	0	5	0	0
#112	Peroxisomes	0	0	0	0	19	0	0	0	0	0	0	0	0	0	2	0	2	0	0	0	1	2	0	0	0	0	0	0	0	0	0	0	0	0	0	0	0	0	0	0	0	0	0	0	0	0	0	0
#77	Membrane Microdomains	0	0	1	0	1	16	3	0	0	0	0	0	0	0	0	0	0	0	0	0	0	0	0	0	0	0	0	0	0	0	0	0	0	0	0	0	0	0	0	0	0	0	0	0	0	4	0	0
#95	Myelin Sheath	0	0	0	0	17	0	0	0	0	0	0	0	0	0	1	0	0	0	0	0	0	1	0	0	0	0	0	0	0	0	0	0	6	0	0	0	0	0	0	0	0	0	0	0	0	0	0	0
#97	Neurites	0	0	0	0	12	0	0	0	0	1	0	1	0	0	0	0	1	0	0	0	0	0	0	0	0	0	0	0	0	0	0	0	7	0	0	0	0	0	0	0	0	0	0	0	0	0	0	0
#101	Neuromuscular Junction	0	0	0	0	18	2	0	0	0	0	0	0	0	0	0	0	0	0	0	0	0	0	0	0	0	0	0	0	0	0	0	0	2	0	0	0	0	0	0	0	0	0	0	0	0	1	0	0
#117	Plastids	0	0	0	0	11	0	0	0	0	0	0	0	0	0	0	0	8	0	1	0	0	0	0	0	0	0	0	0	0	0	0	0	0	0	0	0	0	0	0	0	0	3	0	0	0	0	0	0
#78	Microbodies	0	0	0	0	16	0	0	0	0	0	0	0	0	0	2	0	2	0	0	0	0	1	0	0	0	0	0	0	0	0	0	0	0	0	0	0	0	0	0	0	0	0	0	0	0	0	0	0
#143	Transport Vesicles	0	0	1	0	11	2	1	0	0	0	0	0	0	0	0	0	0	0	0	0	1	0	0	0	0	0	0	0	0	0	0	0	1	0	0	0	0	0	0	0	0	0	0	0	0	4	0	0
#43	Endoplasmic Reticulum, Smooth	0	0	0	0	19	0	0	0	0	0	0	0	0	0	0	0	1	0	0	0	0	0	0	0	0	0	0	0	0	0	0	0	0	0	0	0	0	0	0	0	0	0	0	0	0	0	0	0
#80	Microfilaments	0	0	0	0	5	1	0	0	0	0	0	4	0	0	0	0	0	0	0	0	0	0	0	0	0	0	0	0	0	0	0	0	0	0	0	10	0	0	0	0	0	0	0	0	0	0	0	0
#124	Sarcolemma	0	0	0	0	10	1	0	0	0	0	0	0	0	0	1	0	0	0	0	0	0	1	0	0	0	0	0	0	0	0	0	0	0	0	0	0	0	0	0	0	0	0	0	0	0	7	0	0
#139	Telomere	0	0	0	0	11	0	0	0	0	0	0	0	1	0	0	0	1	0	0	0	0	0	0	0	0	0	0	1	0	0	0	0	0	0	2	0	0	0	0	0	0	2	0	0	1	0	0	0
#98	Neuroeffector Junction	0	0	0	0	15	2	0	0	0	0	0	0	0	0	0	0	0	0	0	0	0	0	0	0	0	0	0	0	0	0	0	0	2	0	0	0	0	0	0	0	0	0	0	0	0	0	0	0
#136	Synaptic Vesicles	0	0	0	0	13	0	0	0	0	0	0	0	0	0	0	0	0	0	0	0	1	0	0	0	0	0	0	0	0	0	0	0	5	0	0	0	0	0	0	0	0	0	0	0	0	0	0	0
#44	Endosomes	0	0	0	0	11	0	1	0	0	0	0	0	0	0	0	0	0	0	0	0	0	0	0	0	0	0	0	0	0	0	0	0	0	0	0	4	0	0	0	0	0	0	0	0	0	2	0	0
#20	Chloroplasts	0	0	0	0	10	0	0	0	0	0	0	0	0	0	0	0	3	0	1	0	0	0	0	0	0	0	0	0	0	0	0	0	0	0	0	0	0	0	0	0	0	3	0	0	0	0	0	0
#58	Golgi Apparatus	0	0	0	0	6	0	0	0	0	0	0	0	0	0	1	0	1	0	0	0	1	2	0	0	0	0	0	0	0	0	0	0	0	0	0	1	0	0	1	0	0	0	0	0	0	3	0	0
#96	Myofibrils	0	0	0	0	13	0	0	0	0	0	0	0	0	0	0	0	1	0	0	0	0	0	0	0	0	0	0	0	0	0	0	0	1	0	0	0	0	0	0	0	0	0	0	0	0	1	0	0
#18	Centromere	0	0	0	0	11	0	0	0	0	0	0	0	0	0	0	0	1	0	0	0	0	0	0	0	0	0	0	0	0	0	0	0	0	0	0	0	0	0	0	0	0	1	0	0	0	0	0	0
#59	Growth Cones	0	0	0	0	8	0	0	0	0	1	0	1	0	0	0	0	0	0	0	0	0	0	0	0	0	0	0	0	0	0	0	0	4	0	0	0	0	0	0	0	0	0	0	0	0	0	0	0
#87	Microvilli	0	0	0	0	3	2	3	0	0	0	0	0	0	0	0	0	1	0	0	0	0	0	0	0	0	0	0	0	0	0	0	0	0	0	0	1	0	0	0	0	0	0	0	0	0	5	0	0
#91	Mitochondria, Muscle	0	0	0	0	7	0	0	0	0	0	0	0	0	0	0	0	1	0	0	0	2	3	0	0	0	0	0	0	0	0	0	0	0	1	0	0	0	0	0	0	0	0	0	0	0	1	0	0
#89	Mitochondria, Heart	0	0	1	0	7	0	0	0	0	0	0	0	0	0	0	0	1	0	0	0	2	1	0	0	0	0	0	0	0	0	0	0	0	1	0	0	0	0	0	0	0	0	0	0	0	1	0	0
#141	Tight Junctions	0	0	0	0	4	1	3	0	0	0	0	0	0	0	0	0	0	0	0	0	0	2	0	0	0	0	0	0	0	0	0	0	0	0	0	0	0	0	0	0	0	0	0	0	0	4	0	0
#147	Zona Pellucida	0	0	0	0	12	1	0	0	0	0	0	0	0	0	0	0	0	0	0	0	0	0	0	1	0	0	0	0	0	0	0	0	0	0	0	0	0	0	0	0	0	0	0	0	0	0	0	0
#39	Dendritic Spines	0	0	0	0	8	0	0	0	0	0	0	0	0	0	0	0	0	0	0	0	0	0	0	0	0	0	0	0	0	0	0	0	2	0	0	2	0	0	0	0	0	0	0	0	0	0	0	0
#90	Mitochondria, Liver	0	0	0	0	10	0	0	0	0	0	0	0	0	0	0	0	1	0	0	0	0	1	0	0	0	0	0	0	0	0	0	0	0	0	0	0	0	0	1	0	0	0	0	0	0	0	0	0
#120	Pseudopodia	0	0	0	0	1	0	0	0	0	0	0	11	0	0	0	0	0	0	0	0	0	0	0	0	0	0	0	0	0	0	0	0	0	0	0	1	0	0	0	0	0	0	0	0	0	0	0	0
#51	Fimbriae, Bacterial	0	0	0	0	2	6	0	0	0	0	0	0	0	0	0	0	1	0	0	0	1	1	0	0	0	0	0	0	0	0	0	0	0	0	0	0	0	0	1	0	0	0	0	0	0	0	0	0
#53	Focal Adhesions	0	0	0	0	2	0	2	0	0	0	0	4	0	0	0	0	0	0	0	0	0	1	0	0	0	0	0	0	0	0	0	0	0	0	0	2	0	0	0	0	0	0	0	0	0	0	0	0
#54	Gap Junctions	0	0	0	0	9	0	0	0	0	0	0	0	0	0	0	0	0	0	0	0	0	0	0	0	0	0	0	0	0	0	0	0	0	0	0	0	0	0	0	0	0	0	0	0	0	3	0	0
#125	Sarcomeres	0	0	0	0	11	0	0	0	0	0	0	0	0	0	0	0	0	0	0	0	0	0	0	0	0	0	0	0	0	0	0	0	0	0	0	0	0	0	0	0	0	0	0	0	0	1	0	0
#131	Stress Fibers	0	0	0	0	2	0	0	0	0	0	0	2	0	0	0	0	0	0	0	0	0	0	0	0	0	0	0	0	0	0	0	0	0	0	0	6	0	0	0	0	0	0	0	1	0	0	0	0
#5	Caveolae	0	0	1	0	5	2	1	0	0	0	0	0	0	0	0	0	0	0	0	0	0	0	0	0	0	0	0	0	0	0	0	0	0	0	0	0	0	0	0	0	0	0	0	0	0	0	0	0
#42	Endoplasmic Reticulum, Rough	0	0	0	0	6	0	0	0	0	0	0	0	0	0	0	0	4	0	0	0	0	0	0	0	0	0	0	0	0	0	0	0	0	0	0	0	0	0	0	0	0	0	0	0	0	0	0	0
#1	Acrosome	0	0	0	0	6	0	0	0	0	0	0	0	0	0	0	0	1	0	0	0	0	0	0	1	0	0	0	0	0	0	0	0	0	0	0	1	0	0	0	0	0	0	0	0	0	0	0	0
#15	Cell-Matrix Junctions	0	0	0	0	3	0	1	0	0	0	0	3	0	0	0	0	0	0	0	0	0	0	0	0	0	0	0	0	0	0	0	0	0	0	0	1	0	0	0	0	0	0	0	0	0	0	0	0
#52	Flagella	0	0	0	0	5	0	0	0	0	0	0	0	0	0	0	0	0	0	0	0	1	1	0	0	0	0	0	0	1	0	0	0	0	0	0	0	0	0	0	0	0	1	0	0	0	0	0	0
#111	Periplasm	0	0	0	0	4	0	0	0	0	0	0	0	0	0	0	0	2	0	0	0	1	0	0	0	0	0	0	0	0	0	0	0	2	0	0	0	0	0	0	0	0	0	0	0	0	0	0	0
#55	Glomerular Basement Membrane	0	0	0	0	4	1	0	0	0	0	0	0	0	0	0	0	1	0	0	0	0	1	0	0	0	0	0	0	0	0	0	0	1	0	0	0	0	0	0	0	0	0	0	0	0	0	0	0
#135	Synaptic Membranes	0	0	0	0	7	0	0	0	0	0	0	0	0	0	0	0	0	0	0	0	0	0	0	0	0	0	0	0	0	0	0	0	1	0	0	0	0	0	0	0	0	0	0	0	0	0	0	0
#26	Cilia	0	0	0	0	3	0	0	0	0	0	0	0	0	0	0	0	0	0	1	0	0	0	0	0	0	0	0	0	1	0	0	0	0	0	0	0	0	0	0	0	0	1	0	0	0	0	0	0
#40	Desmosomes	0	0	0	0	3	0	1	0	0	0	0	0	0	0	0	0	1	0	0	0	0	0	0	1	0	0	0	0	0	0	0	0	0	0	0	0	0	0	0	1	0	0	0	0	0	0	0	0
#118	Polyribosomes	0	0	0	0	4	0	0	0	0	0	0	0	0	0	0	0	3	0	0	0	0	0	0	0	0	0	0	0	0	0	0	0	0	0	0	0	0	0	0	0	0	0	0	0	0	0	0	0
#113	Phagosomes	0	0	0	0	2	0	1	0	0	0	0	0	0	0	1	0	1	0	0	0	0	0	0	0	0	0	0	0	0	0	0	0	0	0	0	1	0	0	0	0	0	0	0	0	0	0	0	0
#2	Adherens Junctions	0	0	0	0	3	0	1	0	0	0	0	0	0	0	0	0	0	0	0	0	0	1	0	0	0	0	0	0	0	0	0	0	0	0	0	0	0	0	0	0	0	0	0	0	0	0	0	0
#19	Centrosome	0	0	0	0	2	0	0	0	0	0	0	0	0	0	0	0	1	0	0	0	0	0	0	0	0	0	0	0	1	0	0	0	0	0	0	0	0	0	0	0	0	0	0	0	0	0	0	0
#29	Coated Vesicles	0	0	1	0	1	2	1	0	0	0	0	0	0	0	0	0	0	0	0	0	0	0	0	0	0	0	0	0	0	0	0	0	0	0	0	0	0	0	0	0	0	0	0	0	0	0	0	0
#66	Intermediate Filaments	0	0	0	0	2	1	0	0	0	0	0	0	0	0	0	0	1	0	0	0	0	0	0	0	0	0	0	0	0	0	0	0	0	0	0	0	0	0	0	0	0	0	0	0	0	0	0	0
#85	Microtubule-Organizing Center	0	0	0	0	1	0	0	0	0	0	0	0	0	0	0	0	2	0	0	0	0	0	0	0	0	0	0	0	1	0	0	0	0	0	0	0	0	0	0	0	0	0	0	0	0	0	0	0
#138	Synaptosomes	0	0	0	0	4	0	0	0	0	0	0	0	0	0	0	0	0	0	0	0	1	0	0	0	0	0	0	0	0	0	0	0	0	0	0	0	0	0	0	0	0	0	0	0	0	0	0	0
#8	Cell Nucleolus	0	0	0	0	1	0	0	0	0	0	0	0	0	0	0	0	0	0	0	0	0	2	0	0	0	0	0	0	0	0	0	0	0	0	0	0	0	0	0	0	0	0	0	0	1	0	0	0
#28	Coated Pits, Cell-Membrane	0	0	1	0	1	1	1	0	0	0	0	0	0	0	0	0	0	0	0	0	0	0	0	0	0	0	0	0	0	0	0	0	0	0	0	0	0	0	0	0	0	0	0	0	0	0	0	0
#70	Intranuclear Inclusion Bodies	0	0	0	0	3	0	0	0	0	0	0	0	0	0	0	0	0	0	0	0	0	0	0	0	0	0	0	0	0	0	0	0	1	0	0	0	0	0	0	0	0	0	0	0	0	0	0	0
#81	Micronuclei, Chromosome-Defective	0	0	0	0	3	0	0	0	0	0	0	0	0	0	0	0	1	0	0	0	0	0	0	0	0	0	0	0	0	0	0	0	0	0	0	0	0	0	0	0	0	0	0	0	0	0	0	0
#92	Mitochondrial Membranes	0	0	0	0	3	0	0	0	0	0	0	0	0	0	0	0	0	0	0	0	0	0	0	0	0	0	0	0	0	0	0	0	0	0	0	1	0	0	0	0	0	0	0	0	0	0	0	0
#114	Phycobilisomes	0	0	0	0	2	0	0	0	0	0	0	0	0	0	0	0	2	0	0	0	0	0	0	0	0	0	0	0	0	0	0	0	0	0	0	0	0	0	0	0	0	0	0	0	0	0	0	0
#122	Ranvier's Nodes	0	0	0	0	4	0	0	0	0	0	0	0	0	0	0	0	0	0	0	0	0	0	0	0	0	0	0	0	0	0	0	0	0	0	0	0	0	0	0	0	0	0	0	0	0	0	0	0
#133	Submitochondrial Particles	0	0	0	0	0	0	0	0	0	0	0	0	0	0	0	0	2	0	0	0	1	1	0	0	0	0	0	0	0	0	0	0	0	0	0	0	0	0	0	0	0	0	0	0	0	0	0	0
#56	Glycocalyx	0	0	0	0	1	0	2	0	0	0	0	0	0	0	0	0	0	0	0	0	0	0	0	0	0	0	0	0	0	0	0	0	0	0	0	0	0	0	0	0	0	0	0	0	0	0	0	0
#60	Heinz Bodies	0	0	0	0	2	0	0	0	0	0	0	0	0	0	0	0	1	0	0	0	0	0	0	0	0	0	0	0	0	0	0	0	0	0	0	0	0	0	0	0	0	0	0	0	0	0	0	0
#61	Hemidesmosomes	0	0	0	0	2	0	0	0	0	0	0	0	0	0	0	0	1	0	0	0	0	0	0	0	0	0	0	0	0	0	0	0	0	0	0	0	0	0	0	0	0	0	0	0	0	0	0	0
#73	Lewy Bodies	0	0	0	0	3	0	0	0	0	0	0	0	0	0	0	0	0	0	0	0	0	0	0	0	0	0	0	0	0	0	0	0	0	0	0	0	0	0	0	0	0	0	0	0	0	0	0	0
#106	Nuclear Matrix	0	0	0	0	2	0	0	0	0	0	0	0	0	0	0	0	1	0	0	0	0	0	0	0	0	0	0	0	0	0	0	0	0	0	0	0	0	0	0	0	0	0	0	0	0	0	0	0
#127	Secretory Vesicles	0	0	0	0	1	0	1	0	0	0	0	0	0	0	0	0	1	0	0	0	0	0	0	0	0	0	0	0	0	0	0	0	0	0	0	0	0	0	0	0	0	0	0	0	0	0	0	0
#142	trans-Golgi Network	0	0	0	0	1	1	0	0	0	0	0	0	0	0	0	0	0	0	0	0	0	0	0	0	0	0	0	0	0	0	0	0	0	0	0	0	0	0	1	0	0	0	0	0	0	0	0	0
#27	Clathrin-Coated Vesicles	0	0	0	0	0	1	0	0	0	0	0	0	0	0	0	0	0	0	0	0	0	0	0	0	0	0	0	0	0	0	0	0	0	0	0	0	0	0	1	0	0	0	0	0	0	0	0	0
#30	Coiled Bodies	0	0	0	0	1	0	0	0	0	0	0	0	0	0	0	0	0	0	0	0	0	0	0	0	0	0	0	0	0	0	0	0	0	0	0	1	0	0	0	0	0	0	0	0	0	0	0	0
#45	Erythrocyte Inclusions	0	0	0	0	2	0	0	0	0	0	0	0	0	0	0	0	0	0	0	0	0	0	0	0	0	0	0	0	0	0	0	0	0	0	0	0	0	0	0	0	0	0	0	0	0	0	0	0
#47	Euchromatin	0	0	0	0	2	0	0	0	0	0	0	0	0	0	0	0	0	0	0	0	0	0	0	0	0	0	0	0	0	0	0	0	0	0	0	0	0	0	0	0	0	0	0	0	0	0	0	0
#62	Heterochromatin	0	0	0	0	1	0	0	0	0	0	0	0	0	0	0	0	0	0	0	0	0	1	0	0	0	0	0	0	0	0	0	0	0	0	0	0	0	0	0	0	0	0	0	0	0	0	0	0
#99	Neurofibrillary Tangles	0	0	0	0	2	0	0	0	0	0	0	0	0	0	0	0	0	0	0	0	0	0	0	0	0	0	0	0	0	0	0	0	0	0	0	0	0	0	0	0	0	0	0	0	0	0	0	0
#104	Nuclear Envelope	0	0	0	0	0	0	0	0	0	0	0	0	0	0	1	0	0	0	0	0	0	1	0	0	0	0	0	0	0	0	0	0	0	0	0	0	0	0	0	0	0	0	0	0	0	0	0	0
#108	Nucleolus Organizer Region	0	0	0	0	1	0	0	0	0	0	0	0	0	0	0	0	0	0	0	0	0	0	0	0	0	0	0	0	0	0	0	0	0	0	0	0	0	0	0	0	0	1	0	0	0	0	0	0
#109	Nucleosomes	0	0	0	0	1	0	0	0	0	0	0	0	0	0	0	0	0	0	0	0	0	0	0	0	0	0	0	0	0	0	0	0	0	0	0	0	0	0	0	0	1	0	0	0	0	0	0	0
#57	Glyoxysomes	0	0	0	0	1	0	0	0	0	0	0	0	0	0	0	0	0	0	0	0	0	0	0	0	0	0	0	0	0	0	0	0	0	0	0	0	0	0	0	0	0	0	0	0	0	0	0	0
#64	Inclusion Bodies, Viral	0	0	0	0	1	0	0	0	0	0	0	0	0	0	0	0	0	0	0	0	0	0	0	0	0	0	0	0	0	0	0	0	0	0	0	0	0	0	0	0	0	0	0	0	0	0	0	0
#76	Melanosomes	0	0	0	0	0	0	0	0	0	0	0	0	0	0	0	0	0	0	0	0	0	0	0	0	0	0	0	0	0	0	0	0	0	0	0	0	0	0	0	0	0	1	0	0	0	0	0	0
#93	Mitotic Spindle Apparatus	0	0	0	0	1	0	0	0	0	0	0	0	0	0	0	0	0	0	0	0	0	0	0	0	0	0	0	0	0	0	0	0	0	0	0	0	0	0	0	0	0	0	0	0	0	0	0	0
#94	Motor Endplate	0	0	0	0	0	1	0	0	0	0	0	0	0	0	0	0	0	0	0	0	0	0	0	0	0	0	0	0	0	0	0	0	0	0	0	0	0	0	0	0	0	0	0	0	0	0	0	0
#100	Neurofibrils	0	0	0	0	1	0	0	0	0	0	0	0	0	0	0	0	0	0	0	0	0	0	0	0	0	0	0	0	0	0	0	0	0	0	0	0	0	0	0	0	0	0	0	0	0	0	0	0
#103	Nissl Bodies	0	0	0	0	1	0	0	0	0	0	0	0	0	0	0	0	0	0	0	0	0	0	0	0	0	0	0	0	0	0	0	0	0	0	0	0	0	0	0	0	0	0	0	0	0	0	0	0
#107	Nuclear Pore	0	0	0	0	0	0	0	0	0	0	0	0	0	0	0	0	0	0	0	0	0	0	0	0	0	0	0	0	0	0	0	0	0	0	0	1	0	0	0	0	0	0	0	0	0	0	0	0
#115	Pili, Sex	0	0	0	0	1	0	0	0	0	0	0	0	0	0	0	0	0	0	0	0	0	0	0	0	0	0	0	0	0	0	0	0	0	0	0	0	0	0	0	0	0	0	0	0	0	0	0	0
#129	Sperm Tail	0	0	0	0	0	0	0	0	0	0	0	0	0	0	0	0	0	0	0	0	0	1	0	0	0	0	0	0	0	0	0	0	0	0	0	0	0	0	0	0	0	0	0	0	0	0	0	0
#140	Thylakoids	0	0	0	0	1	0	0	0	0	0	0	0	0	0	0	0	0	0	0	0	0	0	0	0	0	0	0	0	0	0	0	0	0	0	0	0	0	0	0	0	0	0	0	0	0	0	0	0
#145	Vault Ribonucleoprotein Particles	0	0	0	0	0	0	0	0	0	0	0	0	0	0	0	0	0	0	0	0	0	1	0	0	0	0	0	0	0	0	0	0	0	0	0	0	0	0	0	0	0	0	0	0	0	0	0	0
#146	Weibel-Palade Bodies	0	0	0	0	0	0	1	0	0	0	0	0	0	0	0	0	0	0	0	0	0	0	0	0	0	0	0	0	0	0	0	0	0	0	0	0	0	0	0	0	0	0	0	0	0	0	0	0
#4	Bacterial Chromatophores	0	0	0	0	0	0	0	0	0	0	0	0	0	0	0	0	0	0	0	0	0	0	0	0	0	0	0	0	0	0	0	0	0	0	0	0	0	0	0	0	0	0	0	0	0	0	0	0
#13	Cell Wall Skeleton	0	0	0	0	0	0	0	0	0	0	0	0	0	0	0	0	0	0	0	0	0	0	0	0	0	0	0	0	0	0	0	0	0	0	0	0	0	0	0	0	0	0	0	0	0	0	0	0
#16	Cellulosomes	0	0	0	0	0	0	0	0	0	0	0	0	0	0	0	0	0	0	0	0	0	0	0	0	0	0	0	0	0	0	0	0	0	0	0	0	0	0	0	0	0	0	0	0	0	0	0	0
#17	Centrioles	0	0	0	0	0	0	0	0	0	0	0	0	0	0	0	0	0	0	0	0	0	0	0	0	0	0	0	0	0	0	0	0	0	0	0	0	0	0	0	0	0	0	0	0	0	0	0	0
#21	Chromaffin Granules	0	0	0	0	0	0	0	0	0	0	0	0	0	0	0	0	0	0	0	0	0	0	0	0	0	0	0	0	0	0	0	0	0	0	0	0	0	0	0	0	0	0	0	0	0	0	0	0
#22	Chromatids	0	0	0	0	0	0	0	0	0	0	0	0	0	0	0	0	0	0	0	0	0	0	0	0	0	0	0	0	0	0	0	0	0	0	0	0	0	0	0	0	0	0	0	0	0	0	0	0
#31	COP-Coated Vesicles	0	0	0	0	0	0	0	0	0	0	0	0	0	0	0	0	0	0	0	0	0	0	0	0	0	0	0	0	0	0	0	0	0	0	0	0	0	0	0	0	0	0	0	0	0	0	0	0
#72	Kinetochores	0	0	0	0	0	0	0	0	0	0	0	0	0	0	0	0	0	0	0	0	0	0	0	0	0	0	0	0	0	0	0	0	0	0	0	0	0	0	0	0	0	0	0	0	0	0	0	0
#75	Macronucleus	0	0	0	0	0	0	0	0	0	0	0	0	0	0	0	0	0	0	0	0	0	0	0	0	0	0	0	0	0	0	0	0	0	0	0	0	0	0	0	0	0	0	0	0	0	0	0	0
#79	Microfibrils	0	0	0	0	0	0	0	0	0	0	0	0	0	0	0	0	0	0	0	0	0	0	0	0	0	0	0	0	0	0	0	0	0	0	0	0	0	0	0	0	0	0	0	0	0	0	0	0
#82	Micronucleus, Germline	0	0	0	0	0	0	0	0	0	0	0	0	0	0	0	0	0	0	0	0	0	0	0	0	0	0	0	0	0	0	0	0	0	0	0	0	0	0	0	0	0	0	0	0	0	0	0	0
#102	Neuropil Threads	0	0	0	0	0	0	0	0	0	0	0	0	0	0	0	0	0	0	0	0	0	0	0	0	0	0	0	0	0	0	0	0	0	0	0	0	0	0	0	0	0	0	0	0	0	0	0	0
#105	Nuclear Lamina	0	0	0	0	0	0	0	0	0	0	0	0	0	0	0	0	0	0	0	0	0	0	0	0	0	0	0	0	0	0	0	0	0	0	0	0	0	0	0	0	0	0	0	0	0	0	0	0
#116	Plasmodesmata	0	0	0	0	0	0	0	0	0	0	0	0	0	0	0	0	0	0	0	0	0	0	0	0	0	0	0	0	0	0	0	0	0	0	0	0	0	0	0	0	0	0	0	0	0	0	0	0
#121	Purple Membrane	0	0	0	0	0	0	0	0	0	0	0	0	0	0	0	0	0	0	0	0	0	0	0	0	0	0	0	0	0	0	0	0	0	0	0	0	0	0	0	0	0	0	0	0	0	0	0	0
#128	Sex Chromatin	0	0	0	0	0	0	0	0	0	0	0	0	0	0	0	0	0	0	0	0	0	0	0	0	0	0	0	0	0	0	0	0	0	0	0	0	0	0	0	0	0	0	0	0	0	0	0	0
#130	Spliceosomes	0	0	0	0	0	0	0	0	0	0	0	0	0	0	0	0	0	0	0	0	0	0	0	0	0	0	0	0	0	0	0	0	0	0	0	0	0	0	0	0	0	0	0	0	0	0	0	0
#137	Synaptonemal Complex	0	0	0	0	0	0	0	0	0	0	0	0	0	0	0	0	0	0	0	0	0	0	0	0	0	0	0	0	0	0	0	0	0	0	0	0	0	0	0	0	0	0	0	0	0	0	0	0
[truncated: 6 more columns]

## Sheet: LitLabCellStructure
CellStructures-MeSH	Association	Gene X Term Abstracts	Term Abstracts	Nonzero Genes	LPF	Random Sets	Experiment Set				OrigID	YWHAZ	G6PD	ENO1	HIF1A	SLC2A1	HEXA	DAF	KRT19	PREP	ALDOA	PFKL	DHCR7	CEACAM1	GCH1	FABP5	PIGR	LDHA	PGK1	GUSB	HIF3A	RRM2	PFN1	RGS2	CHK	ENAH	LSS	CAT	HK1	NEU1	ERO1L	GOT1	TMPRSS2	ALDOC	P8	ATP1B1	TMPRSS4	MGST3	EHF
											Symbol	YWHAZ	G6PD	ENO1	HIF1A	SLC2A1	HEXA	DAF	KRT19	PREP	ALDOA	PFKL	DHCR7	CEACAM1	GCH1	FABP5	PIGR	LDHA	PGK1	GUSB	HIF3A	RRM2	PFN1	RGS2	CHKA	ENAH	LSS	CAT	HK1	NEU1	ERO1L	GOT1	TMPRSS2	ALDOC	P8	ATP1B1	TMPRSS4	MGST3	EHF
Count						Count	Term rank	Score	P-Value	Score rank	Max PF	4688	2013	1774	1434	1433	972	894	758	707	666	564	344	344	339	262	228	176	157	154	132	132	127	118	117	95	82	67	43	41	24	19	18	16	15	14	13	10	10
Intracellular Fluid	Strong	698	15371	26	-2.36	1000	7	3.88	0.0001	1	0.9506	0.9506	0.0081	0.0014	0.0002	0.0038	0.0045	0.0001	0.0001	0.001	0.0032	0.0045	0	0.0002	0	0.0082	0.0006	0.0001	0.0001				0.0011	0.002	0.0001	0.0014				0.0004	0.0006			0.0009
Cytosol	Moderate	804	19573	25	-2.37	1000	28	2.49	0.0127	2	0.9294	0.9294	0.0133	0.0025	0.0004	0.0053	0.004	0.0001	0.0003	0.0014	0.008	0.0036		0.0001		0.0104		0.0001	0.0003		0.0004	0.0001	0.0047	0.0009	0.0009	0.0032			0.0025		0.002			0.0008
Lysosomes	Moderate	252	7250	17	-2.31	1000	31	2.09	0.0368	3	0.5505	0.0073	0.0011	0.0006	0.0001	0.0002	0.5505	0		0.0002	0.0004	0	0.0001	0.0003		0.0001	0.0005			0.1642			0.0002							0.2741
Pseudopodia	Positive	17	999	2	-2.68	997	61	1.85	0.0645	4	0.9991	0.0009																								0.9991
Intermediate Filaments		55	1859	4	-2.98	1000	98	1.44	0.1487	5	0.9248			0.0739			0.0005		0.9248		0.0008
Erythrocyte Membrane	Positive	117	4280	12	-3.34	999	62	1.41	0.1574	6	0.5393	0.079	0.1454			0.5393	0.0005	0.1643			0.0069	0.0009	0.0015										0.004	0.0043	0.0043					0.0496
Nucleosomes		6	2607	3	-2.94	1000	107	1.32	0.1865	7	0.9914		0.0002																0.0084
Heinz Bodies		4	69	1	-3.94	230	24.5	1.21	0.2246	8	1		1
Glycocalyx		3	472	1	-4.26	789	122.5	1.19	0.2331	9	1													1
Fimbriae, Bacterial		15	1586	5	-4.1	907	96	1.17	0.2429	10	0.8843		0.0039	0.0045				0.8843			0.0475										0.0599
Cytoplasmic Vesicles		400	20211	22	-2.72	1000	169	1.01	0.3106	11	0.5614	0.032	0.0052	0.0159	0.0001	0.0036	0.5614	0.0014	0.0003	0.0006	0.0025	0.0007	0.0003	0.0061		0.0036	0.0551		0.0002	0.1229			0.0033	0.0002				0.0004		0.183		0.0014
Subcellular Fractions		1250	65728	36	-2.64	1000	181	1	0.3156	12	0.7757	0.7757	0.0301	0.0029	0.0093	0.0405	0.0125	0	0	0.0027	0.0067	0.0205	0.0037	0.0007	0.0001	0.0183	0.0035	0.0013	0		0	0.0002	0.0019	0.0009	0.0036	0.0025	0.026	0.0009	0.0002	0.0014	0.0011			0.0004			0.0005	0.0105
Mitochondria, Heart		19	2147	7	-4.17	964	182	0.79	0.4268	13	0.7638	0.1188	0.0137		0.0048	0.0432	0.0071					0.0488
Microfilaments		37	3679	9	-3.36	1000	248	0.75	0.4508	14	0.714	0.0021		0.0089			0.0104		0.0008		0.0151			0.0073			0.0028						0.714			0.2386
Microvilli		70	4409	12	-3.7	1000	172	0.72	0.4735	15	0.3867	0.0156	0.0023	0.0026		0.2589	0.0047	0.082	0.3867	0.0259		0.002		0.1631			0.0201						0.0361
Heterochromatin		8	2312	7	-3.82	994	246	0.71	0.4774	16	0.95		0.0057		0.002				0.0038		0.0043							0.0162	0.0182
Endoplasmic Reticulum		174	17763	26	-2.9	1000	208	0.68	0.4935	17	0.9075	0.0406	0.0072	0.0012	0.0008	0.002	0.0078	0.0005	0.0015		0.0003	0.0003	0.0021	0.0005		0.0002	0.0008		0.0003	0.0003			0.0014	0.0004	0.0004		0.0088			0.0011	0.9075	0.0024				0.0032	0.0035
Synaptonemal Complex		2	447	2	-3.79	605	137	0.66	0.5082	18	0.9128																		0.0872																0.9128
Focal Adhesions		15	1377	3	-3.07	999	227	0.66	0.5109	19	0.572	0.0002																					0.4279			0.572
Cytoplasm		2072	140292	37	-2.65	1000	264	0.66	0.5112	20	0.4305	0.4305	0.023	0.0479	0.053	0.0277	0.1125	0.0019	0.021	0.0035	0.0239	0.0135	0.0011	0.01	0.0008	0.0223	0.018	0.0026	0.0045	0.0185	0.0004	0.0086	0.0482	0.0032	0.0002	0.0065	0	0.0008		0.0278	0.0527	0.0002	0.0002	0.0002			0.0022
Mitochondria, Muscle		34	3245	9	-4.01	991	271	0.61	0.539	21	0.4545	0.0817	0.0141	0.0018	0.0199	0.0552	0.0033					0.4545						0.018
Stress Fibers		23	1510	7	-3.23	1000	237	0.6	0.5485	22	0.8899	0.0022				0.0008			0.006		0.0153												0.8899	0.0383		0.0476
Endosomes		63	3885	9	-3.15	1000	260	0.57	0.5702	23	0.8422	0.0063				0.0306	0.0631							0.0011			0.8422						0.0257	0.0031						0.0089		0.0191
Plastids		33	4514	5	-4.02	977	311	0.54	0.592	24	0.7877	0.002	0.1958	0.0013						0.0132	0.7877
Synaptosomes		56	2991	7	-3.83	999	349	0.53	0.5992	25	0.8078	0.8078	0.0045	0.0114						0.051		0.0359				0.0344														0.0549
Extracellular Fluid		113	13812	13	-4.04	1000	295	0.49	0.6275	26	0.6489	0.6489	0.0063	0.1784	0.0006	0.0088	0.0399	0.0221		0.0179			0.0023	0.0023				0.018	0.005															0.0495
Sarcolemma		29	1967	6	-4.07	993	276	0.48	0.6281	27	0.81	0.1263			0.0041	0.81		0.0265				0.0105				0.0226
Intracellular Space		1991	148543	39	-2.69	1000	332	0.48	0.6284	28	0.4522	0.4522	0.0246	0.0274	0.046	0.0202	0.114	0.0016	0.0104	0.0034	0.0269	0.0157	0.0012	0.008	0.001	0.021	0.0156	0.0027	0.0101	0.0179	0.0002	0.0089	0.0433	0.0047	0.0003	0.0068	0	0.0008	0.0003	0.0319	0.0545	0.0002	0.0029	0.0002			0.0023
Cell Membrane		1133	88464	28	-2.86	1000	309	0.45	0.6499	29	0.3749	0.3381	0.0099	0.0086	0.0006	0.3749	0.0157	0.1287	0.0025	0.0004	0.0028	0.0007	0.0004	0.0216	0	0.0081	0.0264	0.0004	0.0002				0.011	0.0202	0.0011	0.0125	0.0009			0.0099	0.0003		0.0005
Endoplasmic Reticulum, Smooth		19	3637	7	-4.36	994	225	0.43	0.665	30	0.7079	0.1359		0.0144		0.0044					0.0383	0.0452												0.054
trans-Golgi Network		27	1319	6	-3.49	996	361	0.4	0.6887	31	0.8281	0.0318				0.0016	0.1175	0.0026									0.8281						0.0184
Vacuoles		43	5917	13	-3.98	1000	306	0.38	0.705	32	0.6716	0.0055	0.0032	0.0328		0.0045	0.1663	0.0072	0.0192			0.0258		0.0047			0.0071			0.6716			0.0127							0.0394
Desmosomes		18	1238	4	-3.85	988	323	0.38	0.7066	33	0.6117			0.0807					0.6117					0.0666												0.241
Phycobilisomes		5	504	4	-4.99	793	306	0.35	0.7264	34	0.3884	0.0417	0.3884							0.2765	0.2935
Cell-Matrix Junctions		6	522	4	-3.7	989	352	0.34	0.7325	35	0.9097	0.002							0.0127														0.0756			0.9097
Tight Junctions		40	2080	8	-3.74	999	265	0.34	0.7337	36	0.7376	0.0141	0.0013	0.006		0.7376		0.0118	0.0558					0.0691			0.1043
Acrosome		26	2224	4	-4.41	982	342	0.33	0.7439	37	0.8069	0.8069	0.0928				0.048	0.0522
Chloroplasts		27	4210	5	-4.22	971	381	0.32	0.7469	38	0.7096	0.0033	0.2794	0.0022						0.0055	0.7096
Microbodies		36	2380	10	-3.89	997	302	0.3	0.7635	39	0.4432	0.011	0.3605		0.0022					0.0046	0.0775	0.0229	0.0094			0.4432			0.0205									0.0481
Peroxisomes		36	2043	10	-3.95	995	305	0.29	0.7692	40	0.3662	0.0149	0.3662		0.0122				0.1439	0.0062	0.1048	0.0077	0.0127			0.2664												0.0651
Polyribosomes		13	1297	4	-4.19	1000	378	0.29	0.7699	41	0.6912	0.0026	0.0958			0.2104													0.6912
Mitochondria, Liver		42	3310	9	-4.23	996	422	0.28	0.7817	42	0.4373	0.4373	0.4303		0.0143	0.0036	0.0053				0.0077		0.0596			0.0196	0.0225
Hemidesmosomes		5	357	3	-4.42	774	269	0.26	0.791	43	0.8817			0.0419			0.0764		0.8817
Membrane Microdomains		30	1918	9	-3.78	1000	358	0.23	0.8152	44	0.7907	0.006		0.0018		0.0197	0.0032	0.7907			0.0047		0.0365	0.0822			0.0551
Microsomes		154	12717	15	-3.25	1000	371	0.23	0.8171	45	0.489	0.0682	0.0502	0.0007		0.0605	0.0013			0.0018	0.0008		0.0791	0.0004		0.0085							0.0011		0.0107		0.489				0.0058							0.222
Cytoskeleton		286	26704	22	-2.94	1000	398	0.23	0.8218	46	0.6183	0.0135	0.0008	0.0047	0.0018	0.0066	0.0041	0.0023	0.0591	0	0.0177	0.0307	0.0034	0.0095		0.0001	0.0143		0.0002				0.6183	0.0025		0.1821
Microsomes, Liver		51	7115	9	-3.64	998	374	0.19	0.8481	47	0.7512	0.0084	0.0991	0.0014						0.0009	0.0009		0.1146			0.0024									0.0211		0.7512
Centrioles		3	408	2	-4.79	648	256	0.17	0.8682	48	0.6605			0.3395													0.6605
Caveolae		13	1343	4	-4.16	999	387	0.15	0.8776	49	0.7619	0.0204						0.7619						0.0309			0.1867
Sarcoplasmic Reticulum		27	5577	9	-4.47	998	373	0.09	0.9294	50	0.5883	0.1909		0.0119		0.0591	0.0054				0.0318	0.0376						0.0301						0.0449
Cytoplasmic Granules		124	6506	18	-3.64	1000	420	0.08	0.9339	51	0.3352	0.1293	0.0753	0.2372	0.0005	0.0005	0.3352	0.003	0.0009	0.0086	0.0162	0.0048	0.002	0.0489		0.0925	0.0266		0.0043	0.0044								0.01
Myofibrils		20	2611	7	-4.39	994	442	0.07	0.9429	52	0.5988	0.05	0.0047	0.0212		0.0262					0.2254	0.5988											0.0739
Synaptic Membranes		16	1217	3	-4.43	979	466	0.07	0.9459	53	0.9176	0.9176		0.0495							0.033
Secretory Vesicles		26	1542	8	-4.04	1000	430	0.06	0.952	54	0.5892	0.0543		0.0159			0.5892	0.0316	0.0373					0.185			0.031						0.0557
Euchromatin		2	450	2	-4.82	795	381	0.01	0.9958	55	0.9276		0.0724																0.9276
Zona Pellucida		11	1858	3	-4.94	976	441	-0.04	0.9641	56	0.4324	0.3586					0.4324	0.209
Organelles		1067	94096	34	-2.94	1000	507	-0.06	0.9503	57	0.2533	0.1201	0.036	0.0347	0.103	0.0215	0.2533	0.0015	0.0048	0.0042	0.0266	0.0101	0.0007	0.0038	0.001	0.0154	0.0315	0.0025	0.0084	0.0433	0.0006	0.01	0.0104	0.005	0.0003	0.0004	0.001	0.0022		0.0724	0.1526	0.0005					0.0028
Dendritic Spines		6	957	2	-4.64	945	526	-0.09	0.9304	58	0.6415			0.6415																			0.3585
Intracellular Membranes		121	9698	17	-3.79	1000	491	-0.09	0.9286	59	0.6151	0.6151	0.0051	0.0004	0.0018	0.2371	0.0165	0.0007		0.0036	0.0039	0.0046			0.0019	0.0221	0.0451	0.0036					0.0051			0.0068					0.0268
Endoplasmic Reticulum, Rough		5	563	3	-5.02	955	552	-0.15	0.8826	60	0.8307	0.0396	0.8307			0.1297
Coiled Bodies		1	298	1	-4.58	737	408.5	-0.17	0.8685	61	1																						1
Melanosomes		7	714	4	-4.7	901	449	-0.19	0.8458	62	0.6499			0.1583			0.6499		0.0926	0.0993
Sperm Tail		6	572	6	-5.07	763	390	-0.21	0.8339	63	0.2883	0.0435		0.1149	0.1421	0.1422			0.2689	0.2883
Clathrin-Coated Vesicles		4	548	3	-4.46	955	545	-0.22	0.8284	64	0.9339	0.0114					0.0548										0.9339
Erythrocyte Inclusions		1	66	1	-5.12	250	142.5	-0.22	0.8222	65	1		1
Cytoplasmic Structures		1210	109087	34	-2.91	1000	581	-0.23	0.82	66	0.2181	0.1095	0.0286	0.037	0.093	0.0219	0.2181	0.0024	0.0157	0.0038	0.0388	0.0267	0.0026	0.0055	0.0008	0.0125	0.0293	0.0021	0.008	0.0351	0.0005	0.0081	0.0844	0.0051	0.0003	0.0078	0.0001	0.0018		0.0587	0.1237	0.0004					0.0023
Motor Endplate		4	649	2	-5.33	756	425	-0.23	0.8161	67	0.6319	0.6319						0.3681
Growth Cones		13	1816	7	-4.16	998	604	-0.23	0.8156	68	0.7514	0.0271		0.0179				0.0089		0.0112						0.1211							0.0625			0.7514
Phagosomes		11	1046	6	-4.7	973	566	-0.24	0.8096	69	0.3731	0.3639	0.0235				0.0487	0.053						0.1377									0.3731
Adherens Junctions		4	823	3	-4.26	985	539	-0.25	0.8028	70	0.9211				0.0153									0.0636												0.9211
Nuclear Envelope		30	2757	3	-4.23	1000	577	-0.27	0.7879	71	0.9592	0.9592			0.0172											0.0235
Inclusion Bodies		34	4600	12	-4.52	1000	558	-0.29	0.7732	72	0.2527	0.2195	0.0142	0.0161			0.1177	0.008	0.0094	0.2527			0.0208	0.0831		0.0273			0.0455	0.1856
Sarcomeres		8	1241	5	-4.99	929	531	-0.29	0.7717	73	0.4747	0.1517		0.1782		0.0552					0.4747	0.1401
Neuroeffector Junction		20	3803	5	-4.89	998	639	-0.3	0.7629	74	0.7359	0.7359		0.1841			0.021	0.0228				0.0362
Submitochondrial Particles		5	387	2	-5	626	375	-0.3	0.7624	75	0.8729	0.8729	0.1271
Gap Junctions		18	3884	6	-4.8	1000	512	-0.32	0.7482	76	0.7191	0.055	0.008	0.0363		0.7191			0.085		0.0967
Mitochondria		312	32266	27	-3.5	1000	603	-0.35	0.7291	77	0.247	0.247	0.1629	0.0079	0.1034	0.0246	0.0081	0.0001	0.0032	0.0006	0.0053	0.0691	0.0011	0.0003	0.0003	0.0837	0.0068	0.0271			0.0007	0.003			0.0075	0.0041		0.0131								0.007	0.0075
Neuromuscular Junction		24	4480	6	-4.82	1000	659	-0.35	0.7245	78	0.8002	0.8002		0.1322		0.0102	0.0151	0.0164				0.026
Chromosome Structures		49	17242	16	-3.66	1000	645	-0.41	0.6835	79	0.7922	0.002	0.0047	0.0073	0.0029		0.0003		0.0014	0.0004	0.0063	0.0005			0.0008			0.006	0.1076			0.032							0.0061
Centromere		13	4167	7	-4.15	1000	666	-0.44	0.6609	80	0.7737		0.0017	0.0076					0.0045			0.006						0.0192	0.7737														0.1874
Mitochondrial Membranes		7	766	3	-5.1	946	664	-0.46	0.6457	81	0.5597	0.5597	0.3259			0.1144
Neurofibrillary Tangles		10	2419	5	-5.09	993	643	-0.5	0.6193	82	0.3276	0.269		0.0284						0.2854		0.0895								0.3276
Cell Surface Extensions		150	26009	22	-3.71	1000	664	-0.51	0.6118	83	0.5357	0.0357	0.0001	0.1148	0.0001	0.0312	0.0033	0.05	0.0094	0.0101	0.0027	0.0004		0.0023	0.0006	0.0068	0.014				0.0015		0.1002		0.0017	0.5357				0.0048	0.0083
Cell-Free System		50	3997	8	-4.17	1000	713	-0.53	0.5981	84	0.6157	0.6157	0.0457		0.0103	0.0231	0.0152			0.0052	0.0498	0.235
Ribosomes		28	6194	9	-4.32	1000	662	-0.53	0.5971	85	0.5361	0.018	0.0418	0.0019	0.0211	0.0587									0.0099				0.5361			0.102												0.2104
Microtubules		80	9307	17	-4.09	1000	667	-0.54	0.5867	86	0.1659	0.0338	0.0006	0.1659	0.0328	0.0447	0.0337	0.0132	0.0276		0.0963	0.1485	0.1369	0.0038	0.0039		0.1435		0.0083				0.0927			0.0138
Cell Wall		38	8781	10	-4.75	1000	695	-0.56	0.5778	87	0.2893	0.2284	0.0031	0.2893			0.1043	0.0071		0.224	0.0381	0.0112							0.0404						0.0541
Chromatin		78	17663	17	-3.59	1000	695	-0.58	0.5616	88	0.6642	0.0106	0.001	0.0245	0.0099	0.0002		0.001	0.0047	0.0078	0.0269	0.0004					0.001	0.0013	0.2031			0.0067											0.0123
Synaptic Vesicles		17	2944	6	-4.65	997	715	-0.58	0.5589	89	0.6032	0.2086		0.0775		0.0427					0.0229				0.0451		0.6032
Telomere		21	5533	10	-4.45	1000	744	-0.71	0.479	90	0.2818		0.063	0.0458						0.0072		0.2249			0.015			0.0288				0.1537					0.0619		0.118				0.2818
Nucleolus Organizer Region		2	1198	2	-5.98	854	670	-0.75	0.4559	91	0.8283	0.1717					0.8283
Cell Nucleolus		8	1544	4	-4.78	995	771	-0.76	0.4481	92	0.3502			0.3502	0.1083														0.2473			0.2942
Cilia		7	2354	5	-5.51	991	817	-0.78	0.4328	93	0.4034	0.2664		0.0782		0.0968		0.1552						0.4034
Intranuclear Space		80	24468	23	-3.7	1000	754	-0.79	0.43	94	0.6083	0.0028	0.0049	0.0114	0.0051	0.0001	0.0002	0.0002	0.0067	0.0011	0.011	0.0004			0.0024	0.0031		0.0104	0.1292	0.0013		0.0553	0.0016	0.0017					0.0189				0.1014
Flagella		5	2624	5	-5.72	957	759	-0.84	0.3989	95	0.2816			0.1122	0.1388		0.2048		0.2626	0.2816
Nuclear Pore		5	1343	5	-4.92	986	789	-0.85	0.3946	96	0.4866	0.0132			0.0431		0.0636												0.3936				0.4866
Myelin Sheath		11	3262	6	-5.03	1000	838	-0.86	0.3902	97	0.2929	0.0623		0.2929				0.0363								0.124			0.2069						0.2776
Dendrites		60	12291	18	-4.04	1000	814	-0.87	0.385	98	0.2958	0.0229	0.0004	0.2001		0.0006	0.0009	0.001		0.005	0.0053	0.0016			0.0105	0.0305	0.035						0.1747		0.0076	0.1495				0.0216	0.037
Glomerular Basement Membrane		3	907	3	-5.7	960	795	-0.87	0.3846	99	0.6117	0.1166	0.2717					0.6117
Lewy Bodies		1	1521	1	-6.03	882	733	-0.89	0.3735	100	1									1
Microfibrils		1	628	1	-5.75	760	657.5	-0.89	0.3718	101	1							1
Coated Pits, Cell-Membrane		3	738	4	-5.17	992	818	-0.91	0.3648	102	0.5889	0.0432				0.1414		0.2266						0.5889
Vault Ribonucleoprotein Particles		1	268	1	-5.68	688	590.5	-0.93	0.3545	103	1			1
Cell Nucleus Structures		92	25905	23	-3.71	1000	802	-0.93	0.3536	104	0.5995	0.0154	0.0049	0.0113	0.0068	0.0001	0.0002	0.0002	0.0066	0.0011	0.0108	0.0004			0.0024	0.0031		0.0102	0.1273	0.0013		0.0545	0.0016	0.0017					0.0186				0.0999
Chromosomes		440	80795	43	-3.27	1000	813	-0.94	0.345	105	0.2474	0.0083	0.0972	0.0188	0.0041	0.0016	0.0029	0.0017	0.0025	0.0008	0.0078	0.0502	0.0565	0.0006	0.0055	0.0008	0.0036	0.0131	0.2474	0.0014	0.0002	0.0112	0.0045	0.0018	0.0002	0.0002	0.0025	0.0003	0.0048	0.0023		0.0985	0.0462	0.0058	0.0062	0.0264	0.064	0.0092	0.0092
Microtubule-Organizing Center		5	1428	4	-5.13	978	818	-0.95	0.3423	106	0.4138		0.1875						0.1245				0.2743				0.4138
Neurites		34	5408	11	-4.17	1000	831	-0.95	0.3415	107	0.4564	0.0208	0.0013	0.2994		0.0019	0.0028			0.0038						0.0931	0.0119						0.0854		0.0232	0.4564
Extracellular Space		120	19245	19	-4.12	1000	819	-0.96	0.337	108	0.3984	0.3984	0.0014	0.0097	0.0583	0.0482	0.0711	0.007	0.0738	0.0039	0.0093	0.0012		0.0181	0.002		0.003						0.0218		0.0059	0.0654					0.0288
Coated Vesicles		4	1195	4	-5	998	847	-0.97	0.3338	109	0.3735	0.0178						0.3735						0.2426			0.3661
Transport Vesicles		33	4352	10	-4.39	1000	826	-0.97	0.3319	110	0.3971	0.0978		0.051		0.1422	0.2096	0.0253	0.0075		0.0085			0.0165			0.3971						0.0446
Nuclear Matrix		9	1700	6	-4.73	1000	850	-0.98	0.3261	111	0.6665	0.0067	0.0157	0.0178					0.6665	0.0447													0.2486
Neurofibrils		3	1620	3	-5.87	978	851	-1	0.3188	112	0.6454	0.0973		0.2572						0.6454
Weibel-Palade Bodies		1	196	1	-5.54	812	693	-1.04	0.2994	113	1			1
Synapses		95	22928	18	-4.3	1000	845	-1.09	0.2741	114	0.4784	0.4784	0.0004	0.2143	0.0006	0.015	0.0009	0.001		0.0012	0.0013	0.0061			0.0025		0.034	0.0049					0.1086	0.0073		0.0091							0.0479				0.0663
Kinetochores		1	829	1	-5.67	858	743.5	-1.1	0.2706	115	1											1
Intercellular Junctions		120	24351	16	-4.18	1000	870	-1.12	0.262	116	0.3041	0.3041	0.0012	0.1538	0.0017	0.1248	0.0006	0.0062	0.0816	0.0009	0.0084	0.0011		0.0072			0.0027						0.1218	0.021		0.1628
Golgi Apparatus		52	6100	14	-4.2	1000	875	-1.14	0.2551	117	0.2692	0.2692		0.0059	0.0018	0.0455	0.2173	0.0029					0.0076	0.0076	0.0077	0.01	0.183						0.0821	0.0221								0.1373
Presynaptic Terminals		19	4891	5	-4.87	1000	866	-1.16	0.245	118	0.4768	0.3229		0.1365		0.0423				0.0214													0.4768
Axons		98	24463	16	-4.05	1000	866	-1.17	0.2406	119	0.5033	0.052		0.5033		0.0116	0.0043	0.0021		0.0026	0.0007				0.0014	0.0158	0.0081						0.0581		0.0039	0.1214							0.0256				0.0355
Centrosome		4	1650	4	-5.32	983	878	-1.18	0.2369	120	0.55		0.0623						0.1654			0.2223					0.55
Nissl Bodies		1	110	1	-5.71	387	355.5	-1.22	0.2214	121	1	1
Micronuclei, Chromosome-Defective		1	931	1	-6.27	762	681	-1.27	0.2036	122	1		1
Glyoxysomes		1	78	1	-5.14	277	261.5	-1.29	0.1957	123	1			1
Cell Membrane Structures		174	31131	20	-4	1000	917	-1.3	0.1943	124	0.2878	0.2878	0.0006	0.1037	0.002	0.0983	0.0013	0.0914	0.0341	0.0005	0.0077	0.0006	0.0037	0.0334		0.0012	0.0126		0.002				0.0905	0.0108	0.0027	0.2151
Cell Nucleus		382	51327	28	-3.42	1000	896	-1.32	0.1863	125	0.3565	0.0406	0.0082	0.0637	0.3565	0.0129	0.0064	0.0001	0.0152	0.0122	0.0406	0.0008		0.0006	0.0074	0.0158		0.0073	0.0733	0.0003	0.0015	0.0871	0.0197	0.0212	0.0004	0.0005			0.0048	0.0012			0.0256
Extracellular Matrix		179	28292	19	-3.89	1000	941	-1.46	0.1446	126	0.2758	0.1245	0.0012	0.0504	0.1202	0.0624	0.0638	0.0151	0.1761	0.0035	0.0037		0.0008	0.0513		0.0011		0.0016			0.0021		0.0195			0.0116							0.0153
Periplasm		2	1479	1	-6.24	957	900	-1.62	0.1062	127	1	1
COP-Coated Vesicles		1	164	1	-5.89	550	546	-1.64	0.1011	128	1	1
Thylakoids		1	856	1	-6.6	550	538.5	-1.77	0.0762	129	1	1
Mitotic Spindle Apparatus		1	2063	1	-6.47	993	986	-2.43	0.015	130	1				1
Bacterial Chromatophores		0	48	0	-?	74	74	-?	-?	147
Neuropil Threads		0	180	0	-?	498	498	-?	-?	147
Macronucleus		0	195	0	-?	235	235	-?	-?	147
Micronucleus, Germline		0	53	0	-?	57	57	-?	-?	147
Cellulosomes		0	52	0	-?	70	70	-?	-?	147
Intranuclear Inclusion Bodies		0	165	0	-?	414	414	-?	-?	147
Inclusion Bodies, Viral		0	282	0	-?	413	413	-?	-?	147
Chromatids		0	1057	0	-?	887	887	-?	-?	147
Chromaffin Granules		0	305	0	-?	791	791	-?	-?	147
Plasmodesmata		0	246	0	-?	264	264	-?	-?	147
Purple Membrane		0	255	0	-?	176	176	-?	-?	147
Nuclear Lamina		0	265	0	-?	642	642	-?	-?	147
Sex Chromatin		0	54	0	-?	170	170	-?	-?	147
Ranvier's Nodes		0	207	0	-?	620	620	-?	-?	147
Cell Wall Skeleton		0	62	0	-?	288	288	-?	-?	147
Pili, Sex		0	125	0	-?	246	246	-?	-?	147
Spliceosomes		0	726	0	-?	892	892	-?	-?	147
[truncated: 15 more columns]

## Sheet: GeneCiteCellType
GeneCite by Walter Reed Army Institute of Research: Citation Results (counts only). 2007-10-04 14:48:52		#1	#2	#3	#4	#5	#6	#7	#8	#9	#10	#11	#12	#13	#14	#15	#16	#17	#18	#19	#20	#21	#22	#23	#24	#25	#26	#27	#28	#29	#30	#31	#32	#33	#34	#35	#36	#37	#38	#39	#40	#41	#42	#43	#44	#45	#46	#47	#48
http://www.ncbi.nlm.nih.gov/entrez/query.fcgi	Terms:	ALDOA	ALDOC	ATP1B1	C3orf28	CAT	CD55	CEACAM1	CHKA	CLMN	DHCR7	EHF	ENAH	ENO1	ERO1L	FABP5	FAM77C	G6PD	GCH1	GOT1	GUSB	HEXA	HIF1A	HIF3A	HK1	HN1	IFIT5	KRT19	LDHA	LSS	MGST3	NEU1	OTUB1	P8	PDK3	PFKL	PFN1	PGAM1	PGK1	PIGR	PKM2	POLE3	PREP	QSCN6	RGS2	RRM2	SLC2A1	THOP1	TMEM40
#154	Neurons	0	1	0	0	1784	4	0	0	1	2	1	5	4	2	4	0	8	2	1	6	4	49	0	0	1	0	0	0	5	1	3	0	128	0	0	8	0	0	1	1	0	3	0	10	0	19	0	0
#22	Blood Cells	1	0	1	0	583	106	49	0	0	0	11	2	3	0	1	0	152	1	0	4	20	41	0	2	0	0	0	1	6	0	2	0	16	0	0	4	0	2	12	1	0	4	0	9	0	46	0	0
#51	Epithelial Cells	1	0	1	0	405	91	56	0	0	1	5	7	3	3	15	0	41	1	1	6	16	185	2	3	3	0	1	1	7	0	0	0	13	0	0	10	0	0	39	2	0	3	0	4	8	51	0	0
#37	Connective Tissue Cells	0	0	1	0	273	29	9	0	1	1	1	9	1	0	31	0	27	3	0	4	21	156	3	2	0	0	0	1	1	0	9	0	13	1	0	12	1	1	2	1	0	3	0	19	3	64	0	0
#101	Leukocytes	0	0	1	0	368	74	54	0	0	0	10	1	3	1	1	0	39	0	0	3	18	35	0	0	0	0	0	2	5	0	2	0	16	0	0	4	0	2	11	1	0	3	0	9	1	13	0	0
#97	L Cells	1	0	1	0	396	16	21	0	0	0	1	2	1	5	14	0	56	2	0	0	14	56	0	0	0	0	0	6	4	2	0	0	15	0	0	2	0	2	1	1	0	3	0	5	3	30	0	0
#62	Fibroblasts	0	0	1	0	187	16	11	0	1	2	1	9	1	0	11	0	20	4	0	2	15	124	3	4	0	0	0	1	0	0	7	0	13	1	0	10	1	1	1	1	0	3	0	10	3	45	0	0
#108	Lymphocytes	0	0	2	0	280	49	31	0	0	0	6	1	2	1	2	0	20	0	0	3	7	23	0	0	0	0	0	2	2	0	1	0	13	0	0	4	0	2	11	1	0	4	0	7	1	6	0	0
#102	Leukocytes, Mononuclear	0	0	1	0	271	43	30	0	0	0	8	1	3	1	1	0	22	0	0	2	14	26	0	0	0	0	0	2	2	0	2	0	13	0	0	4	0	2	10	1	0	1	0	9	1	10	0	0
#56	Erythrocytes	1	0	0	0	245	49	0	0	0	0	0	0	0	0	0	0	123	0	0	0	3	13	0	2	0	0	0	0	0	0	0	0	1	0	0	0	0	0	0	0	0	1	0	1	0	39	0	0
#58	Erythroid Cells	1	0	0	0	197	34	2	0	0	0	0	0	0	0	0	0	108	0	0	0	3	13	0	3	0	0	0	0	1	0	0	0	1	0	0	0	0	0	0	0	0	1	0	2	0	26	0	0
#137	Myeloid Cells	0	0	0	0	185	47	24	0	0	0	3	1	1	0	9	0	27	0	0	1	10	42	0	1	0	0	0	1	4	1	2	0	1	0	0	3	0	0	3	0	0	0	0	5	0	11	0	0
#223	Stem Cells	0	0	1	0	118	22	6	0	0	1	1	7	2	0	7	0	18	2	0	7	8	86	3	1	0	0	0	1	1	0	8	0	18	1	0	4	0	0	2	1	0	1	0	2	0	26	0	0
#155	Neurons, Afferent	0	0	0	0	325	0	0	0	0	0	0	0	1	0	0	0	0	0	1	0	0	4	0	0	0	0	0	0	3	0	0	0	23	0	0	1	0	0	0	0	0	1	0	1	0	1	0	0
#45	Endothelial Cells	0	0	1	0	80	34	9	0	0	0	0	0	0	0	2	0	6	0	0	0	4	137	1	0	0	0	0	0	11	1	0	0	3	0	0	2	0	0	1	0	0	2	0	0	0	31	0	0
#18	Axons	0	0	0	0	290	1	0	0	1	1	0	2	0	0	0	0	0	0	1	0	0	0	0	0	0	0	0	0	0	0	0	0	28	0	0	1	0	0	0	0	0	0	0	0	0	1	0	0
#132	Muscle Cells	0	0	1	0	166	8	1	0	0	0	1	2	1	0	1	0	4	0	0	1	0	52	1	0	0	0	0	0	0	0	0	0	3	0	0	1	0	0	0	0	0	1	0	10	1	31	0	0
#233	T-Lymphocytes	0	0	0	0	176	19	17	0	0	0	4	1	0	1	1	0	8	0	0	3	4	14	0	0	0	0	0	1	0	0	1	0	12	0	0	3	0	1	2	0	0	0	0	2	1	3	0	0
#81	Hela Cells	0	0	0	0	95	25	14	0	0	0	1	4	1	3	0	0	2	0	0	0	4	71	1	1	1	0	0	0	0	0	0	0	3	0	0	8	0	0	0	1	0	0	0	2	7	8	0	0
#180	Phagocytes	0	0	0	0	118	24	15	0	0	0	3	1	1	0	9	0	25	0	0	0	9	31	0	0	0	0	0	0	3	0	2	0	1	0	0	2	0	0	3	0	0	0	0	3	0	8	0	0
#111	Macrophages	0	0	0	0	142	20	1	0	0	0	0	1	0	0	10	0	10	0	0	2	6	42	0	1	0	0	0	0	5	0	4	0	3	0	0	3	0	0	1	0	0	0	0	1	0	3	0	0
#126	Monocytes	0	0	0	0	120	34	5	0	0	0	1	1	1	0	9	0	16	0	0	1	8	34	0	0	0	0	0	1	2	0	3	0	2	0	0	3	0	0	2	0	0	0	0	3	0	8	0	0
#156	Neurons, Efferent	0	0	0	0	224	0	0	0	0	0	0	0	0	0	0	0	0	0	0	0	0	1	0	0	1	0	0	0	2	0	0	0	6	0	0	0	0	0	0	0	0	1	0	0	0	0	0	0
#129	Motor Neurons	0	0	0	0	219	0	0	0	0	0	0	0	1	0	0	0	0	0	0	0	0	2	0	0	1	0	0	0	2	0	0	0	6	0	0	0	0	0	0	0	0	1	0	0	0	0	0	0
#26	Bone Marrow Cells	0	0	0	0	88	24	14	0	0	0	2	0	1	0	2	0	18	0	0	3	7	15	0	0	0	0	0	0	2	0	1	0	2	0	0	0	0	0	2	0	0	0	0	4	0	13	0	0
#73	Granulocytes	0	0	0	0	84	37	23	0	0	0	2	0	1	0	0	0	17	0	0	0	2	9	0	1	0	0	0	1	3	0	0	0	0	0	0	0	0	0	1	0	0	1	0	2	0	5	0	0
#40	Dendrites	0	0	0	0	147	0	0	0	1	1	0	1	0	1	0	0	0	0	1	0	0	0	0	0	0	0	0	0	0	0	1	0	20	0	0	2	0	0	0	0	0	0	0	0	0	0	0	0
#89	Interneurons	0	0	0	0	149	0	0	0	0	0	0	0	0	0	0	0	0	0	0	0	0	0	0	0	0	0	0	0	0	0	0	0	19	0	0	0	0	0	0	0	0	0	0	0	0	0	0	0
#153	Neuroglia	0	0	0	0	85	2	1	0	0	0	0	1	0	0	3	0	4	1	1	0	2	12	0	0	0	0	0	0	0	0	0	0	26	0	0	1	0	0	0	0	0	0	0	0	0	16	0	0
#65	Germ Cells	1	0	0	0	92	5	1	0	1	0	2	0	1	0	0	0	15	1	0	0	2	3	0	2	0	0	0	1	2	0	0	0	3	0	0	3	0	0	0	1	0	1	0	2	1	15	0	0
#1	3T3 Cells	0	0	0	0	36	5	3	0	0	0	1	1	1	0	6	0	5	0	0	0	3	27	0	1	0	0	0	1	0	0	0	0	3	0	0	3	0	0	0	0	0	2	0	2	1	30	0	0
#32	CHO Cells	0	0	0	0	49	36	10	0	0	0	0	1	0	0	0	0	6	0	0	0	6	12	0	0	0	0	0	0	0	0	0	0	0	0	1	1	0	0	3	0	0	0	0	4	0	7	0	0
#84	Hepatocytes	0	0	0	0	56	1	6	0	0	0	0	0	0	0	8	0	19	0	2	7	0	17	2	0	0	0	0	0	0	0	0	0	0	0	0	0	0	0	3	0	0	0	0	0	0	10	0	0
#159	Neutrophils	0	0	0	0	68	15	15	0	0	0	3	0	0	0	1	0	12	0	0	0	1	6	0	0	0	0	0	0	2	0	1	0	0	0	0	0	0	0	2	0	0	1	0	1	0	0	0	0
#181	Photoreceptors	0	0	0	0	92	0	0	0	0	0	0	0	1	0	0	0	0	0	0	0	2	4	0	0	0	0	0	0	0	0	0	0	15	0	0	0	0	0	0	0	0	1	0	0	0	0	0	0
#39	COS Cells	0	0	0	0	42	1	4	0	1	0	0	0	0	0	1	0	0	1	0	0	4	25	2	1	0	0	0	0	0	0	2	0	4	0	0	2	1	1	1	0	0	1	0	7	2	2	0	0
#188	Presynaptic Terminals	0	0	0	0	96	0	0	0	0	0	0	0	0	0	0	0	0	0	0	0	0	0	0	0	0	0	0	0	0	0	0	0	10	0	0	1	0	0	0	0	0	0	0	0	0	0	0	0
#172	Ovum	1	0	0	0	60	2	0	0	0	1	0	0	1	0	0	0	9	1	0	0	2	0	0	0	0	0	0	0	2	0	0	0	3	0	0	1	0	0	0	1	0	1	0	2	1	12	0	0
#167	Oocytes	1	0	0	0	56	2	0	0	0	0	0	0	1	0	0	0	9	1	0	0	2	0	0	0	0	0	0	0	2	0	0	0	3	0	0	1	0	1	0	1	0	1	0	2	1	13	0	0
#143	Myocytes, Cardiac	0	0	0	0	52	0	1	0	0	0	0	2	0	0	1	0	2	0	0	1	0	21	0	0	0	0	0	0	0	0	0	0	2	0	0	0	0	0	0	0	0	0	0	4	0	11	0	0
#183	Photoreceptors, Vertebrate	0	0	0	0	75	0	0	0	0	0	0	0	1	0	0	0	0	0	0	0	0	3	0	0	0	0	0	0	0	0	0	0	13	0	0	0	0	0	0	0	0	1	0	0	0	0	0	0
#133	Muscle Fibers	0	0	0	0	77	2	0	0	0	0	0	0	0	0	1	0	1	0	0	0	0	5	0	0	0	0	0	0	0	0	0	0	2	0	0	0	0	0	0	0	0	0	0	0	0	4	0	0
#15	Astrocytes	0	0	0	0	39	2	0	0	0	0	0	0	0	0	1	0	2	1	0	0	2	9	0	0	0	0	0	0	0	0	0	0	15	0	0	0	0	0	0	0	0	0	0	0	0	12	0	0
#5	Adipocytes	0	0	0	0	9	2	0	0	0	0	0	0	0	0	24	0	3	0	0	0	1	8	0	0	0	0	0	0	0	0	0	0	0	0	0	1	0	0	0	0	0	0	0	3	0	40	0	0
#28	CD4-Positive T-Lymphocytes	0	0	0	0	64	2	6	0	0	0	1	0	0	0	1	0	1	0	0	0	2	1	0	0	0	0	0	0	0	0	1	0	2	0	0	0	0	0	0	0	0	0	0	0	0	2	0	0
#166	Oocysts	0	0	0	0	80	0	0	0	0	0	0	0	0	0	0	0	0	1	0	0	0	0	0	0	0	0	0	0	0	0	0	0	0	0	0	0	0	0	0	0	0	0	0	0	0	0	0	0
#25	B-Lymphocytes	0	0	0	0	37	9	6	0	0	0	0	0	1	0	0	0	2	0	0	0	0	4	0	0	0	0	0	1	0	0	0	0	0	0	0	1	0	1	8	1	0	0	0	2	0	0	0	0
#197	Retinal Ganglion Cells	0	0	0	0	60	0	0	0	0	0	0	0	0	0	0	0	0	0	0	0	0	2	0	0	0	0	0	0	0	0	0	0	8	0	0	0	0	0	0	0	0	0	0	0	0	0	0	0
#82	Hematopoietic Stem Cells	0	0	0	0	31	8	2	0	0	0	0	0	0	0	1	0	6	0	0	3	0	8	0	0	0	0	0	0	1	0	0	0	1	0	0	0	0	0	0	0	0	0	0	1	0	7	0	0
#192	Pyramidal Cells	0	0	0	0	53	0	0	0	0	0	0	0	0	0	0	0	0	0	0	0	0	0	0	0	0	0	0	0	0	0	0	0	11	0	0	0	0	0	0	0	0	0	0	0	0	1	0	0
#13	Antigen-Presenting Cells	0	0	0	0	35	10	5	0	0	0	2	0	0	0	2	0	0	0	0	0	1	1	0	0	0	0	0	0	1	0	0	0	2	0	0	1	0	0	2	0	0	0	0	1	0	0	0	0
#41	Dendritic Cells	0	0	0	0	31	11	5	0	0	0	2	0	0	0	2	0	0	0	0	0	1	2	0	0	0	0	0	0	1	0	0	0	3	0	0	1	0	0	2	0	0	0	0	1	0	0	0	0
#215	Spermatozoa	0	0	0	0	42	3	0	0	1	0	2	0	0	0	0	0	5	0	0	0	0	3	0	2	0	0	0	0	0	0	0	0	0	0	0	1	0	0	0	0	0	0	0	0	0	2	0	0
#12	Antibody-Producing Cells	0	0	0	0	32	7	5	0	0	0	0	0	0	0	0	0	1	0	0	0	0	4	0	0	0	0	0	0	0	0	0	0	0	0	0	1	0	0	8	0	0	0	0	2	0	0	0	0
#29	CD8-Positive T-Lymphocytes	0	0	0	0	39	3	1	0	0	0	0	1	0	0	0	0	0	0	0	0	1	1	0	0	0	0	0	0	0	0	0	0	4	0	0	1	0	1	1	0	0	0	0	0	0	1	0	0
#218	Spores	0	0	0	0	46	0	0	0	0	0	0	0	0	0	0	0	2	0	0	0	0	0	0	0	0	0	0	0	0	0	0	0	0	0	0	0	0	0	0	0	0	0	0	0	1	0	0	0
#114	Mast Cells	0	0	0	0	40	2	1	0	0	0	0	0	0	0	0	0	0	0	0	0	0	3	0	0	0	0	0	0	0	1	0	0	0	0	0	0	0	0	0	0	0	0	0	0	0	1	0	0
#59	Erythroid Progenitor Cells	0	0	0	0	16	7	1	0	0	0	0	0	0	0	0	0	5	0	0	0	1	9	0	1	0	0	0	0	1	0	0	0	0	0	0	0	0	0	0	0	0	0	0	2	0	3	0	0
#55	Erythrocyte Membrane	0	0	0	0	19	8	0	0	0	0	0	0	0	0	0	0	9	0	0	0	0	0	0	0	0	0	0	0	0	0	0	0	0	0	0	0	0	0	0	0	0	0	0	1	0	8	0	0
#224	Stromal Cells	0	0	0	0	10	2	1	0	0	0	0	0	0	0	0	0	2	0	0	1	1	20	0	0	0	0	0	0	0	0	0	0	0	1	0	0	0	0	0	1	0	1	0	2	0	2	0	0
#34	Chromaffin Cells	0	0	0	0	14	0	3	0	0	0	0	0	0	0	1	0	5	1	0	0	1	16	0	0	0	0	0	0	0	0	0	0	0	0	0	1	0	1	0	0	0	0	0	0	0	0	0	0
#178	PC12 Cells	0	0	0	0	14	0	3	0	0	0	0	0	0	0	0	0	5	1	0	0	1	16	0	0	0	0	0	0	0	0	0	0	0	0	0	1	0	1	0	0	0	0	0	0	0	0	0	0
#107	Lymphocyte Subsets	0	0	0	0	26	1	1	0	0	0	1	0	0	0	0	0	0	0	0	0	0	4	0	0	0	0	0	0	1	0	1	0	0	0	0	0	0	0	3	0	0	1	0	2	0	1	0	0
#146	Nerve Fibers, Myelinated	0	0	0	0	32	0	0	0	0	0	0	0	0	0	1	0	0	0	0	0	0	1	0	0	0	0	0	0	0	0	0	0	8	0	0	0	0	0	0	0	0	0	0	0	0	0	0	0
#92	Keratinocytes	0	0	0	0	30	2	0	0	0	0	0	0	0	0	1	0	0	0	0	0	0	4	0	0	0	0	0	0	0	0	0	0	1	0	0	0	0	0	0	0	0	1	0	0	0	2	0	0
#191	Purkinje Cells	0	1	0	0	22	1	0	0	1	0	0	0	0	0	0	0	3	0	0	0	0	1	2	0	0	0	0	0	0	0	1	0	8	0	0	1	0	0	0	0	0	0	0	0	0	0	0	0
#33	Chondrocytes	0	0	0	0	13	2	0	0	0	0	0	0	0	0	0	0	0	0	0	2	0	16	0	0	0	0	0	0	0	0	0	0	1	0	0	0	0	0	0	0	0	0	0	1	0	5	0	0
#187	Posterior Horn Cells	0	0	0	0	39	0	0	0	0	0	0	0	0	0	0	0	0	0	0	0	0	0	0	0	0	0	0	0	0	0	0	0	1	0	0	0	0	0	0	0	0	0	0	0	0	0	0	0
#204	Schwann Cells	0	0	0	0	27	0	0	0	0	0	0	0	0	0	2	0	0	0	1	0	0	2	0	0	0	0	0	0	0	0	0	0	6	0	0	0	0	0	0	0	0	0	0	0	0	1	0	0
#237	Trophoblasts	0	0	0	0	8	0	3	0	0	0	0	0	0	0	0	0	2	0	0	0	0	13	1	0	0	0	0	0	0	0	0	0	0	0	0	0	0	1	0	0	0	0	0	0	1	10	0	0
#36	Cones	0	0	0	0	23	0	0	0	0	1	0	1	1	0	0	0	0	0	0	0	0	0	0	0	0	0	0	0	0	0	0	0	9	0	0	0	0	0	0	0	0	1	0	0	0	0	0	0
#66	Giant Cells	0	0	0	0	20	0	2	0	0	0	0	0	0	0	0	0	2	0	0	0	0	3	0	0	0	0	0	0	0	0	0	0	0	0	0	1	0	0	0	0	0	0	0	0	0	0	0	0
#235	T-Lymphocytes, Helper-Inducer	0	0	0	0	27	2	1	0	0	0	1	0	0	0	1	0	1	0	0	0	0	1	0	0	0	0	0	0	0	0	0	0	2	0	0	0	0	0	0	0	0	0	0	0	0	0	0	0
#165	Oligodendroglia	0	0	0	0	17	0	0	0	0	0	0	0	0	0	1	0	0	0	0	0	0	3	0	0	0	0	0	0	0	0	0	0	12	0	0	0	0	0	0	0	0	0	0	0	0	1	0	0
#123	Mesangial Cells	0	0	0	0	9	2	0	0	0	0	0	2	0	0	0	0	0	0	0	0	0	2	0	0	0	0	0	0	0	0	0	0	2	0	0	1	0	0	0	0	0	1	0	0	0	15	0	0
#200	Rods	0	0	0	0	29	0	0	0	0	0	0	0	0	0	0	0	0	0	0	0	2	0	0	0	0	0	0	0	0	0	0	0	2	0	0	0	0	0	0	0	0	1	0	0	0	0	0	0
#50	Eosinophils	0	0	0	0	29	0	0	0	0	0	0	0	0	0	0	0	0	0	0	0	1	0	0	0	0	0	0	0	1	1	0	0	0	0	0	0	0	0	0	0	0	0	0	0	0	1	0	0
#86	HL-60 Cells	0	0	0	0	19	1	1	0	0	0	0	0	1	0	0	0	2	0	0	0	0	3	0	1	0	0	0	1	0	0	0	0	0	0	0	0	0	0	0	0	0	0	0	2	0	2	0	0
#169	Osteoblasts	0	0	0	0	13	1	0	0	0	0	0	0	0	0	2	0	3	0	0	0	1	7	0	0	0	0	0	0	0	0	0	0	0	0	0	0	0	0	0	0	0	0	0	5	0	1	0	0
#76	Hair Cells	0	0	0	0	16	0	0	0	0	0	0	0	0	0	0	0	0	0	0	0	0	1	0	0	0	0	0	0	1	0	1	0	11	0	0	1	0	0	0	0	0	0	0	0	0	0	0	0
#160	NIH 3T3 Cells	0	0	0	0	11	3	2	0	0	0	0	0	0	0	1	0	0	0	0	0	0	6	0	0	0	0	0	0	0	0	0	0	0	0	0	0	0	0	1	0	0	1	0	2	1	1	0	0
#23	Blood Platelets	0	0	0	0	21	4	0	0	0	0	0	1	0	0	0	0	0	0	0	0	1	0	0	0	0	0	0	0	1	0	0	0	1	0	0	1	0	0	0	0	0	0	0	0	0	0	0	0
#72	Granulocyte Precursor Cells	0	0	0	0	16	1	1	0	0	0	0	0	1	0	0	0	2	0	0	0	0	3	0	1	0	0	0	1	0	0	0	0	0	0	0	0	0	0	0	0	0	0	0	2	0	2	0	0
#138	Myeloid Progenitor Cells	0	0	0	0	13	2	0	0	0	0	0	0	0	0	0	0	4	0	0	0	0	6	0	0	0	0	0	0	1	0	0	0	0	0	0	0	0	0	0	0	0	0	0	1	0	3	0	0
#184	Plasma Cells	0	0	0	0	23	3	0	0	0	0	0	0	0	0	0	0	1	0	0	0	0	0	0	0	0	0	0	0	0	0	0	0	0	0	0	0	0	0	3	0	0	0	0	0	0	0	0	0
#93	Killer Cells	0	0	0	0	7	5	9	0	0	0	2	0	0	0	0	0	0	0	0	0	2	2	0	0	0	0	0	0	0	0	0	0	1	0	0	0	0	0	0	0	0	0	0	1	0	0	0	0
#139	Myoblasts	0	0	0	0	7	0	0	0	0	0	0	0	2	0	2	0	0	0	0	0	0	6	0	0	0	0	0	0	0	0	1	0	1	0	0	1	0	0	1	0	0	0	0	0	0	8	0	0
#144	Myocytes, Smooth Muscle	0	0	0	0	17	1	0	0	0	0	0	0	0	0	0	0	0	0	0	0	0	9	0	0	0	0	0	0	0	0	0	0	0	0	0	0	0	0	0	0	0	0	0	0	1	0	0	0
#240	U937 Cells	0	0	0	0	9	8	1	0	0	0	0	0	0	0	0	0	2	0	0	0	1	7	0	0	0	0	0	1	0	0	0	0	0	0	0	0	0	0	0	0	0	0	0	0	0	0	0	0
#60	Eukaryotic Cells	0	0	0	0	10	1	1	0	0	0	0	1	0	3	0	0	3	0	0	0	0	6	0	0	0	0	0	0	0	0	0	0	0	0	0	1	0	2	0	0	0	0	0	0	0	0	0	0
#27	Caco-2 Cells	0	0	0	0	5	6	1	0	0	0	0	0	0	0	2	0	1	1	0	0	0	6	0	0	0	0	0	0	0	0	0	0	1	0	0	0	0	0	3	0	0	0	0	0	0	1	0	0
#95	Killer Cells, Natural	0	0	0	0	6	5	8	0	0	0	2	0	0	0	0	0	0	0	0	0	2	2	0	0	0	0	0	0	0	0	0	0	1	0	0	0	0	0	0	0	0	0	0	1	0	0	0	0
#125	Microglia	0	0	0	0	12	2	1	0	0	0	0	0	0	0	0	0	0	0	0	1	2	2	0	0	0	0	0	0	0	0	0	0	4	0	0	1	0	0	0	0	0	0	0	0	0	1	0	0
#229	Th2 Cells	0	0	0	0	24	1	1	0	0	0	0	0	0	0	0	0	0	0	0	0	0	0	0	0	0	0	0	0	0	0	0	0	0	0	0	0	0	0	0	0	0	0	0	0	0	0	0	0
#241	Vero Cells	0	0	0	0	21	2	0	0	0	0	0	0	0	0	0	0	0	0	0	1	0	0	0	0	1	0	0	0	0	0	0	0	0	0	0	0	0	0	1	0	0	0	0	0	0	0	0	0
#136	Myelin Sheath	0	0	0	0	17	0	0	0	0	0	0	0	0	0	1	0	0	0	0	0	0	1	0	0	0	0	0	0	0	0	0	0	6	0	0	0	0	0	0	0	0	0	0	0	0	0	0	0
#232	T-Lymphocyte Subsets	0	0	0	0	15	1	1	0	0	0	1	0	0	0	0	0	0	0	0	0	0	4	0	0	0	0	0	0	0	0	1	0	0	0	0	0	0	0	0	0	0	0	0	0	0	1	0	0
#234	T-Lymphocytes, Cytotoxic	0	0	0	0	10	2	0	0	0	0	0	1	0	0	0	0	0	0	0	1	1	2	0	0	0	0	0	0	0	0	0	0	4	0	0	1	0	1	1	0	0	0	0	0	0	0	0	0
#148	Neurites	0	0	0	0	12	0	0	0	0	1	0	1	0	0	0	0	1	0	0	0	0	0	0	0	0	0	0	0	0	0	0	0	7	0	0	0	0	0	0	0	0	0	0	0	0	0	0	0
#170	Osteoclasts	0	0	0	0	19	0	0	0	0	0	0	0	0	0	0	0	1	0	0	1	0	0	0	0	0	0	0	0	0	0	0	0	0	0	0	1	0	0	0	0	0	0	0	0	0	0	0	0
#221	Spores, Protozoan	0	0	0	0	21	0	0	0	0	0	0	0	0	0	0	0	1	0	0	0	0	0	0	0	0	0	0	0	0	0	0	0	0	0	0	0	0	0	0	0	0	0	0	0	0	0	0	0
#87	HT29 Cells	0	0	0	0	4	2	3	0	0	0	0	0	0	0	0	0	0	0	0	0	0	2	0	0	0	0	1	0	0	0	0	0	1	0	0	0	0	0	7	0	0	0	0	0	0	1	0	0
#206	Sertoli Cells	0	0	0	0	9	1	1	0	0	0	0	0	0	0	0	0	1	0	0	0	0	1	0	0	0	0	0	1	0	0	0	0	0	0	0	1	0	0	0	0	0	1	0	0	0	5	0	0
#150	Neuroepithelial Cells	0	0	0	0	11	0	0	0	0	0	0	0	0	0	0	0	0	0	0	0	0	1	0	0	0	0	0	0	0	0	0	0	6	0	0	1	0	0	0	0	0	0	0	0	0	0	0	0
#195	Reticulocytes	0	0	0	0	9	3	0	0	0	0	0	0	0	0	0	0	3	0	0	0	0	5	0	0	0	0	0	0	0	0	0	0	0	0	0	0	0	0	0	0	0	0	0	0	0	0	0	0
#2	3T3-L1 Cells	0	0	0	0	2	0	0	0	0	0	0	0	0	0	2	0	2	0	0	0	0	1	0	0	0	0	0	0	0	0	0	0	0	0	0	0	0	0	0	0	0	0	0	1	0	11	0	0
#9	Amacrine Cells	0	0	0	0	16	0	0	0	0	0	0	0	0	0	0	0	0	0	0	0	0	0	0	0	0	0	0	0	0	0	0	0	3	0	0	0	0	0	0	0	0	0	0	0	0	0	0	0
#20	Basophils	0	0	0	0	15	1	1	0	0	0	0	0	0	0	0	0	0	0	0	0	0	0	0	0	0	0	0	0	0	1	0	0	0	0	0	0	0	0	0	0	0	1	0	0	0	0	0	0
#90	K562 Cells	0	0	0	0	5	5	1	0	0	0	0	0	0	0	0	0	3	0	0	0	1	1	0	1	0	0	0	0	0	0	0	0	0	0	0	0	0	0	0	0	0	0	0	2	0	0	0	0
#157	Neuropil	0	0	0	0	17	0	0	0	0	0	0	0	0	0	0	0	0	0	0	0	0	0	0	0	0	0	0	0	0	0	0	0	1	0	0	0	0	0	0	0	0	0	0	0	0	1	0	0
#44	Embryonic Stem Cells	0	0	0	0	2	0	1	0	0	0	0	0	0	0	1	0	2	0	0	1	0	8	1	0	0	0	0	0	0	0	0	0	0	0	0	0	0	0	0	0	0	0	0	0	0	2	0	0
#134	Muscle Fibers, Fast-Twitch	0	0	0	0	17	0	0	0	0	0	0	0	0	0	0	0	0	0	0	0	0	1	0	0	0	0	0	0	0	0	0	0	0	0	0	0	0	0	0	0	0	0	0	0	0	0	0	0
#228	Th1 Cells	0	0	0	0	12	1	1	0	0	0	0	0	0	0	1	0	1	0	0	0	0	0	0	0	0	0	0	0	0	0	0	0	2	0	0	0	0	0	0	0	0	0	0	0	0	0	0	0
#112	Macrophages, Alveolar	0	0	0	0	8	0	0	0	0	0	0	0	0	0	1	0	1	0	0	0	1	2	0	0	0	0	0	0	2	0	0	0	0	0	0	1	0	0	0	0	0	0	0	0	0	0	0	0
#48	Enterocytes	0	0	0	0	5	0	1	0	0	0	0	0	1	0	3	0	1	0	0	0	0	3	0	0	0	0	0	0	0	0	0	0	0	0	0	0	0	0	1	0	0	0	0	0	0	1	0	0
#145	Myofibrils	0	0	0	0	13	0	0	0	0	0	0	0	0	0	0	0	1	0	0	0	0	0	0	0	0	0	0	0	0	0	0	0	1	0	0	0	0	0	0	0	0	0	0	0	0	1	0	0
#213	Spermatocytes	0	0	0	0	10	0	0	0	1	0	0	0	0	0	0	0	1	0	0	0	0	1	0	0	0	0	0	0	0	0	0	0	0	0	0	0	0	0	0	0	0	1	0	0	0	2	0	0
#226	Swiss 3T3 Cells	0	0	0	0	2	0	1	0	0	0	0	0	0	0	0	0	2	0	0	0	0	1	0	0	0	0	0	0	0	0	0	0	0	0	0	0	0	0	0	0	0	0	0	0	0	10	0	0
#75	Growth Cones	0	0	0	0	8	0	0	0	0	1	0	1	0	0	0	0	0	0	0	0	0	0	0	0	0	0	0	0	0	0	0	0	4	0	0	0	0	0	0	0	0	0	0	0	0	0	0	0
#104	Leydig Cells	0	0	0	0	7	0	0	0	0	0	0	0	0	0	0	0	4	0	0	0	0	1	0	0	0	0	0	0	0	0	0	0	0	0	0	0	0	0	0	0	0	0	0	0	0	3	0	0
#122	Merozoites	0	0	0	0	13	0	0	0	0	0	0	0	1	0	0	0	0	0	0	0	0	0	0	0	0	0	0	0	0	0	0	0	1	0	0	0	0	0	0	0	0	0	0	0	0	0	0	0
#135	Muscle Fibers, Slow-Twitch	0	0	0	0	14	0	0	0	0	0	0	0	0	0	0	0	0	0	0	0	0	1	0	0	0	0	0	0	0	0	0	0	0	0	0	0	0	0	0	0	0	0	0	0	0	0	0	0
#242	Zona Pellucida	0	0	0	0	12	1	0	0	0	0	0	0	0	0	0	0	0	0	0	0	0	0	0	1	0	0	0	0	0	0	0	0	0	0	0	0	0	0	0	0	0	0	0	0	0	0	0	0
#43	Dendritic Spines	0	0	0	0	8	0	0	0	0	0	0	0	0	0	0	0	0	0	0	0	0	0	0	0	0	0	0	0	0	0	0	0	2	0	0	2	0	0	0	0	0	0	0	0	0	0	0	0
#78	Hair Cells, Outer	0	0	0	0	6	0	0	0	0	0	0	0	0	0	0	0	0	0	0	0	0	1	0	0	0	0	0	0	0	0	0	0	6	0	0	0	0	0	0	0	0	0	0	0	0	0	0	0
#117	Melanocytes	0	0	0	0	6	1	1	0	0	0	0	0	0	0	1	0	0	0	0	0	0	2	0	0	0	0	0	0	0	0	0	0	0	0	0	0	0	0	0	0	0	1	0	0	0	1	0	0
#130	Motor Neurons, Gamma	0	0	0	0	13	0	0	0	0	0	0	0	0	0	0	0	0	0	0	0	0	0	0	0	0	0	0	0	0	0	0	0	0	0	0	0	0	0	0	0	0	0	0	0	0	0	0	0
#212	Spermatids	0	0	0	0	7	1	0	0	0	0	0	0	0	0	0	0	1	0	0	0	0	1	0	0	0	0	0	1	0	0	0	0	0	0	0	1	0	0	0	0	0	0	0	0	0	1	0	0
#220	Spores, Fungal	0	0	0	0	11	0	0	0	0	0	0	0	0	0	0	0	1	0	0	0	0	0	0	0	0	0	0	0	0	0	0	0	0	0	0	0	0	0	0	0	0	0	0	0	1	0	0	0
#74	Granulosa Cells	1	0	0	0	3	0	0	0	0	0	0	0	1	0	1	0	0	0	0	0	0	1	0	0	0	0	0	0	0	0	0	0	2	0	0	0	0	0	0	1	0	1	0	0	0	1	0	0
#190	Protoplasts	0	0	0	0	4	0	0	0	0	0	0	0	1	0	0	0	2	0	0	0	0	0	0	0	0	0	0	0	0	0	0	0	1	0	0	0	0	0	0	0	0	4	0	0	0	0	0	0
#11	Anterior Horn Cells	0	0	0	0	10	0	0	0	0	0	0	0	0	0	0	0	0	0	0	0	0	1	0	0	0	0	0	0	0	0	0	0	0	0	0	0	0	0	0	0	0	0	0	0	0	0	0	0
#17	Autonomic Fibers, Preganglionic	0	0	0	0	10	0	0	0	0	0	0	0	0	0	0	0	0	0	0	0	0	0	0	0	0	0	0	0	0	0	0	0	0	0	0	0	0	0	1	0	0	0	0	0	0	0	0	0
#16	Autonomic Fibers, Postganglionic	0	0	0	0	10	0	0	0	0	0	0	0	0	0	0	0	0	0	0	0	0	0	0	0	0	0	0	0	0	0	0	0	0	0	0	0	0	0	0	0	0	0	0	0	0	0	0	0
#77	Hair Cells, Inner	0	0	0	0	5	0	0	0	0	0	0	0	0	0	0	0	0	0	0	0	0	0	0	0	0	0	0	0	0	0	0	0	5	0	0	0	0	0	0	0	0	0	0	0	0	0	0	0
#113	Macrophages, Peritoneal	0	0	0	0	6	0	0	0	0	0	0	0	0	0	0	0	2	0	0	0	1	1	0	0	0	0	0	0	0	0	0	0	0	0	0	0	0	0	0	0	0	0	0	0	0	0	0	0
#179	Pericytes	0	0	0	0	6	0	0	0	0	0	0	0	0	0	0	0	0	0	0	0	0	1	0	0	0	0	0	0	0	0	0	0	1	0	0	0	0	0	0	0	0	0	0	0	0	2	0	0
#203	Schizonts	0	0	0	0	8	0	0	0	0	0	0	0	1	0	0	0	1	0	0	0	0	0	0	0	0	0	0	0	0	0	0	0	0	0	0	0	0	0	0	0	0	0	0	0	0	0	0	0
#227	Sympathetic Fibers, Postganglionic	0	0	0	0	10	0	0	0	0	0	0	0	0	0	0	0	0	0	0	0	0	0	0	0	0	0	0	0	0	0	0	0	0	0	0	0	0	0	0	0	0	0	0	0	0	0	0	0
#243	Zygote	0	0	0	0	4	0	0	0	0	0	0	0	0	0	0	0	1	0	1	0	0	0	0	0	0	0	0	0	0	0	0	0	1	0	0	0	0	0	1	0	0	0	0	0	0	1	0	0
#4	Acrosome	0	0	0	0	6	0	0	0	0	0	0	0	0	0	0	0	1	0	0	0	0	0	0	1	0	0	0	0	0	0	0	0	0	0	0	1	0	0	0	0	0	0	0	0	0	0	0	0
#124	Mesenchymal Stem Cells	0	0	0	0	3	2	0	0	0	0	0	0	0	0	1	0	0	0	0	0	0	1	0	0	0	0	0	0	0	0	0	0	2	0	0	0	0	0	0	0	0	0	0	0	0	0	0	0
#238	Trophozoites	0	0	0	0	9	0	0	0	0	0	0	0	0	0	0	0	0	0	0	0	0	0	0	0	0	0	0	0	0	0	0	0	0	0	0	0	0	0	0	0	0	0	0	0	0	0	0	0
#96	Kupffer Cells	0	0	0	0	4	0	0	0	0	0	0	0	0	0	1	0	3	0	0	0	0	0	0	0	0	0	0	0	0	0	0	0	0	0	0	0	0	0	0	0	0	0	0	0	0	0	0	0
#115	Megakaryocytes	0	0	0	0	1	0	2	0	0	0	0	0	0	0	0	0	0	0	0	0	0	0	0	0	0	0	0	0	1	0	0	0	0	0	0	0	0	0	0	0	0	0	0	1	0	3	0	0
#222	Sporozoites	0	0	0	0	7	0	0	0	0	0	0	0	0	0	0	0	0	1	0	0	0	0	0	0	0	0	0	0	0	0	0	0	0	0	0	0	0	0	0	0	0	0	0	0	0	0	0	0
#24	B-Lymphocyte Subsets	0	0	0	0	2	0	0	0	0	0	0	0	0	0	0	0	0	0	0	0	0	0	0	0	0	0	0	0	0	0	0	0	0	0	0	0	0	0	3	0	0	0	0	2	0	0	0	0
#70	Goblet Cells	0	0	0	0	6	1	0	0	0	0	0	0	0	0	0	0	0	0	0	0	0	0	0	0	0	0	0	0	0	0	0	0	0	0	0	0	0	0	0	0	0	0	0	0	0	0	0	0
#214	Spermatogonia	0	0	0	0	4	0	0	0	0	0	0	0	0	0	0	0	1	0	0	0	0	1	0	0	0	0	0	0	0	0	0	0	0	0	0	0	0	0	0	0	0	1	0	0	0	0	0	0
#6	Adipocytes, Brown	0	0	0	0	3	0	0	0	0	0	0	0	0	0	0	0	0	0	0	0	0	1	0	0	0	0	0	0	0	0	0	0	0	0	0	0	0	0	0	0	0	0	0	0	0	2	0	0
#52	Epithelioid Cells	0	0	0	0	4	0	0	0	0	0	0	0	0	0	0	0	0	0	0	0	0	0	0	0	0	0	0	0	0	0	0	0	0	0	0	0	0	0	0	0	0	0	0	0	0	1	0	0
#105	LLC-PK1 Cells	0	0	0	0	3	0	0	0	0	0	0	0	0	0	0	0	0	0	0	0	0	3	0	0	0	0	0	0	0	0	0	0	0	0	0	0	0	0	0	0	0	0	0	0	0	0	0	0
#141	Myoblasts, Skeletal	0	0	0	0	1	0	0	0	0	0	0	0	1	0	0	0	0	0	0	0	0	2	0	0	0	0	0	0	0	0	0	0	0	0	0	0	0	0	0	0	0	0	0	0	0	2	0	0
#164	Olfactory Receptor Neurons	0	0	0	0	1	0	0	0	0	0	0	0	0	0	0	0	0	0	1	0	0	0	0	0	0	0	0	0	0	0	0	0	2	0	0	0	0	0	0	0	0	0	0	1	0	1	0	0
#171	Osteocytes	0	0	0	0	3	0	0	0	0	0	0	0	0	0	0	0	0	0	0	1	0	1	0	0	0	0	0	0	0	0	0	0	0	0	0	0	0	0	0	0	0	0	0	0	0	1	0	0
#186	Podocytes	0	0	0	0	0	1	0	0	0	0	0	0	0	0	0	0	0	0	0	0	0	4	0	0	0	0	0	0	0	0	0	0	0	0	0	0	0	0	0	0	0	0	0	0	0	1	0	0
#205	Senile Plaques	0	0	0	0	5	0	0	0	0	0	0	0	0	0	0	0	1	0	0	0	0	0	0	0	0	0	0	0	0	0	0	0	0	0	0	0	0	0	0	0	0	0	0	0	0	0	0	0
#209	Sperm Head	0	0	0	0	3	0	0	0	0	0	2	0	0	0	0	0	0	0	0	0	0	0	0	0	0	0	0	0	0	0	0	0	0	0	0	1	0	0	0	0	0	0	0	0	0	0	0	0
#85	Histiocytes	0	0	0	0	3	0	0	0	0	0	0	0	0	0	0	0	0	0	0	0	0	1	0	0	0	0	0	0	0	0	0	0	0	0	0	0	0	0	0	0	0	1	0	0	0	0	0	0
#91	KB Cells	0	0	0	0	2	0	0	0	0	0	0	0	0	0	0	0	0	0	0	0	0	0	0	1	0	0	0	0	0	0	0	0	0	0	0	0	0	0	0	0	0	0	0	0	2	0	0	0
#182	Photoreceptors, Invertebrate	0	0	0	0	1	0	0	0	0	0	0	0	0	0	0	0	0	0	0	0	0	1	0	0	0	0	0	0	0	0	0	0	0	0	0	0	0	0	0	0	0	0	0	0	0	0	0	0
#42	Dendritic Cells, Follicular	0	0	0	0	0	2	0	0	0	0	0	0	0	0	1	0	0	0	0	0	0	1	0	0	0	0	0	0	0	0	0	0	0	0	0	0	0	0	0	0	0	0	0	0	0	0	0	0
#63	Foam Cells	0	0	0	0	0	0	0	0	0	0	0	0	0	0	3	0	0	0	0	0	0	0	0	0	0	0	0	0	0	0	0	0	0	0	0	0	0	0	0	0	0	0	0	0	0	1	0	0
#79	Hair Cells, Vestibular	0	0	0	0	2	0	0	0	0	0	0	0	0	0	0	0	0	0	0	0	0	0	0	0	0	0	0	0	0	0	0	0	2	0	0	0	0	0	0	0	0	0	0	0	0	0	0	0
#94	Killer Cells, Lymphokine-Activated	0	0	0	0	2	1	1	0	0	0	0	0	0	0	0	0	0	0	0	0	0	0	0	0	0	0	0	0	0	0	0	0	0	0	0	0	0	0	0	0	0	0	0	0	0	0	0	0
#100	Langerhans Cells	0	0	0	0	2	0	0	0	0	0	0	0	0	0	0	0	0	0	0	0	0	1	0	0	0	0	0	0	1	0	0	0	0	0	0	0	0	0	0	0	0	0	0	0	0	0	0	0
#121	Merkel Cells	0	0	0	0	4	0	0	0	0	0	0	0	0	0	0	0	0	0	0	0	0	0	0	0	0	0	0	0	0	0	0	0	0	0	0	0	0	0	0	0	0	0	0	0	0	0	0	0
#193	Ranvier's Nodes	0	0	0	0	4	0	0	0	0	0	0	0	0	0	0	0	0	0	0	0	0	0	0	0	0	0	0	0	0	0	0	0	0	0	0	0	0	0	0	0	0	0	0	0	0	0	0	0
#57	Erythrocytes, Abnormal	0	0	0	0	2	1	0	0	0	0	0	0	0	0	0	0	0	0	0	0	0	0	0	0	0	0	0	0	0	0	0	0	0	0	0	0	0	0	0	0	0	0	0	0	0	0	0	0
#80	Heinz Bodies	0	0	0	0	2	0	0	0	0	0	0	0	0	0	0	0	1	0	0	0	0	0	0	0	0	0	0	0	0	0	0	0	0	0	0	0	0	0	0	0	0	0	0	0	0	0	0	0
#103	Lewy Bodies	0	0	0	0	3	0	0	0	0	0	0	0	0	0	0	0	0	0	0	0	0	0	0	0	0	0	0	0	0	0	0	0	0	0	0	0	0	0	0	0	0	0	0	0	0	0	0	0
#131	Multipotent Stem Cells	0	0	0	0	1	1	0	0	0	0	0	0	0	0	0	0	0	0	0	0	0	0	0	0	0	0	0	0	0	0	0	0	0	0	0	0	0	0	0	0	0	0	0	0	0	1	0	0
#162	Nitrergic Neurons	0	0	0	0	2	0	0	0	0	0	0	0	0	0	0	0	0	0	0	0	0	0	0	0	0	0	0	0	0	0	0	0	1	0	0	0	0	0	0	0	0	0	0	0	0	0	0	0
#185	Pluripotent Stem Cells	0	0	0	0	1	1	0	0	0	0	0	0	0	0	0	0	0	0	0	0	0	1	0	0	0	0	0	0	0	0	0	0	0	0	0	0	0	0	0	0	0	0	0	0	0	0	0	0
#189	Prokaryotic Cells	0	0	0	0	2	0	0	0	0	0	0	0	0	1	0	0	0	0	0	0	0	0	0	0	0	0	0	0	0	0	0	0	0	0	0	0	0	0	0	0	0	0	0	0	0	0	0	0
#230	Theca Cells	0	0	0	0	1	1	0	0	0	0	0	0	0	0	1	0	0	0	0	0	0	0	0	0	0	0	0	0	0	0	0	0	0	0	0	0	0	0	0	0	0	0	0	0	0	0	0	0
#239	Tumor Stem Cells	0	0	0	0	1	1	0	0	0	0	0	0	0	0	0	0	0	0	0	0	0	0	0	0	0	0	0	0	0	0	0	0	0	0	0	0	0	0	0	0	0	0	0	0	0	0	0	0
#7	Adipocytes, White	0	0	0	0	0	0	0	0	0	0	0	0	0	0	0	0	0	0	0	0	0	1	0	0	0	0	0	0	0	0	0	0	0	0	0	0	0	0	0	0	0	0	0	0	0	1	0	0
#21	Blastomeres	0	0	0	0	1	0	0	0	0	0	0	0	0	0	0	0	0	0	0	0	0	0	0	0	0	0	0	0	0	0	0	0	0	0	0	0	0	0	0	0	0	0	0	0	0	0	0	0
#53	Erythroblasts	0	0	0	0	0	1	0	0	0	0	0	0	0	0	0	0	1	0	0	0	0	0	0	0	0	0	0	0	0	0	0	0	0	0	0	0	0	0	0	0	0	0	0	0	0	0	0	0
#54	Erythrocyte Inclusions	0	0	0	0	2	0	0	0	0	0	0	0	0	0	0	0	0	0	0	0	0	0	0	0	0	0	0	0	0	0	0	0	0	0	0	0	0	0	0	0	0	0	0	0	0	0	0	0
#98	Labyrinth Supporting Cells	0	0	0	0	1	0	0	0	0	0	0	1	0	0	0	0	0	0	0	0	0	0	0	0	0	0	0	0	0	0	0	0	0	0	0	0	0	0	0	0	0	0	0	0	0	0	0	0
#110	Lymphocytes, Tumor-Infiltrating	0	0	0	0	1	0	0	0	0	0	0	0	0	0	0	0	0	0	0	0	0	0	0	0	0	0	0	0	0	0	0	0	0	0	0	0	0	1	0	0	0	0	0	0	0	0	0	0
#151	Neurofibrillary Tangles	0	0	0	0	2	0	0	0	0	0	0	0	0	0	0	0	0	0	0	0	0	0	0	0	0	0	0	0	0	0	0	0	0	0	0	0	0	0	0	0	0	0	0	0	0	0	0	0
#163	Odontoblasts	0	0	0	0	2	0	0	0	0	0	0	0	0	0	0	0	0	0	0	0	0	0	0	0	0	0	0	0	0	0	0	0	0	0	0	0	0	0	0	0	0	0	0	0	0	0	0	0
#176	Parasympathetic Fibers, Postganglionic	0	0	0	0	2	0	0	0	0	0	0	0	0	0	0	0	0	0	0	0	0	0	0	0	0	0	0	0	0	0	0	0	0	0	0	0	0	0	0	0	0	0	0	0	0	0	0	0
#201	Satellite Cells, Perineuronal	0	0	0	0	2	0	0	0	0	0	0	0	0	0	0	0	0	0	0	0	0	0	0	0	0	0	0	0	0	0	0	0	0	0	0	0	0	0	0	0	0	0	0	0	0	0	0	0
#217	Spheroplasts	0	0	0	0	2	0	0	0	0	0	0	0	0	0	0	0	0	0	0	0	0	0	0	0	0	0	0	0	0	0	0	0	0	0	0	0	0	0	0	0	0	0	0	0	0	0	0	0
#219	Spores, Bacterial	0	0	0	0	2	0	0	0	0	0	0	0	0	0	0	0	0	0	0	0	0	0	0	0	0	0	0	0	0	0	0	0	0	0	0	0	0	0	0	0	0	0	0	0	0	0	0	0
#19	BALB 3T3 Cells	0	0	0	0	1	0	0	0	0	0	0	0	0	0	0	0	0	0	0	0	0	0	0	0	0	0	0	0	0	0	0	0	0	0	0	0	0	0	0	0	0	0	0	0	0	0	0	0
#30	Cells, Immobilized	0	0	0	0	0	0	0	0	0	0	0	0	0	0	0	0	0	0	0	0	0	0	0	0	0	0	0	0	0	0	0	0	0	0	0	0	0	0	0	0	0	0	0	0	0	1	0	0
#35	Chromatophores	0	0	0	0	0	0	0	0	0	0	0	0	0	0	0	0	0	0	0	0	0	0	0	0	0	0	0	0	0	0	0	0	0	0	0	0	0	0	0	0	0	1	0	0	0	0	0	0
#68	Giant Cells, Langhans	0	0	0	0	1	0	0	0	0	0	0	0	0	0	0	0	0	0	0	0	0	0	0	0	0	0	0	0	0	0	0	0	0	0	0	0	0	0	0	0	0	0	0	0	0	0	0	0
#71	Gonadotrophs	0	0	0	0	1	0	0	0	0	0	0	0	0	0	0	0	0	0	0	0	0	0	0	0	0	0	0	0	0	0	0	0	0	0	0	0	0	0	0	0	0	0	0	0	0	0	0	0
#83	Hemocytes	0	0	0	0	0	0	0	0	0	0	0	0	0	0	0	0	1	0	0	0	0	0	0	0	0	0	0	0	0	0	0	0	0	0	0	0	0	0	0	0	0	0	0	0	0	0	0	0
#106	Luteal Cells	0	0	0	0	0	0	0	0	0	0	0	0	0	0	0	0	0	0	0	0	0	0	0	0	0	0	0	0	0	0	0	0	0	0	0	0	0	0	0	0	0	0	0	0	0	1	0	0
#118	Melanophores	0	0	0	0	0	0	0	0	0	0	0	0	0	0	0	0	0	0	0	0	0	0	0	0	0	0	0	0	0	0	0	0	0	0	0	0	0	0	0	0	0	1	0	0	0	0	0	0
#119	Melanosomes	0	0	0	0	0	0	0	0	0	0	0	0	0	0	0	0	0	0	0	0	0	0	0	0	0	0	0	0	0	0	0	0	0	0	0	0	0	0	0	0	0	1	0	0	0	0	0	0
#128	Mossy Fibers, Hippocampal	0	0	0	0	0	0	0	0	0	0	0	0	0	0	0	0	0	0	0	0	0	0	0	0	0	0	0	0	0	0	0	0	1	0	0	0	0	0	0	0	0	0	0	0	0	0	0	0
#140	Myoblasts, Cardiac	0	0	0	0	0	0	0	0	0	0	0	0	0	0	0	0	0	0	0	0	0	1	0	0	0	0	0	0	0	0	0	0	0	0	0	0	0	0	0	0	0	0	0	0	0	0	0	0
#152	Neurofibrils	0	0	0	0	1	0	0	0	0	0	0	0	0	0	0	0	0	0	0	0	0	0	0	0	0	0	0	0	0	0	0	0	0	0	0	0	0	0	0	0	0	0	0	0	0	0	0	0
#161	Nissl Bodies	0	0	0	0	1	0	0	0	0	0	0	0	0	0	0	0	0	0	0	0	0	0	0	0	0	0	0	0	0	0	0	0	0	0	0	0	0	0	0	0	0	0	0	0	0	0	0	0
#175	Paneth Cells	0	0	0	0	0	0	0	0	0	0	0	0	0	0	0	0	1	0	0	0	0	0	0	0	0	0	0	0	0	0	0	0	0	0	0	0	0	0	0	0	0	0	0	0	0	0	0	0
#194	Reed-Sternberg Cells	0	0	0	0	1	0	0	0	0	0	0	0	0	0	0	0	0	0	0	0	0	0	0	0	0	0	0	0	0	0	0	0	0	0	0	0	0	0	0	0	0	0	0	0	0	0	0	0
#196	Retinal Bipolar Cells	0	0	0	0	1	0	0	0	0	0	0	0	0	0	0	0	0	0	0	0	0	0	0	0	0	0	0	0	0	0	0	0	0	0	0	0	0	0	0	0	0	0	0	0	0	0	0	0
#211	Sperm Tail	0	0	0	0	0	0	0	0	0	0	0	0	0	0	0	0	0	0	0	0	0	1	0	0	0	0	0	0	0	0	0	0	0	0	0	0	0	0	0	0	0	0	0	0	0	0	0	0
#225	Substantia Gelatinosa	0	0	0	0	0	0	0	0	0	0	0	0	0	0	0	0	0	0	0	0	0	0	0	0	0	0	0	0	0	0	0	0	1	0	0	0	0	0	0	0	0	0	0	0	0	0	0	0
#3	Acanthocytes	0	0	0	0	0	0	0	0	0	0	0	0	0	0	0	0	0	0	0	0	0	0	0	0	0	0	0	0	0	0	0	0	0	0	0	0	0	0	0	0	0	0	0	0	0	0	0	0
#8	Adult Stem Cells	0	0	0	0	0	0	0	0	0	0	0	0	0	0	0	0	0	0	0	0	0	0	0	0	0	0	0	0	0	0	0	0	0	0	0	0	0	0	0	0	0	0	0	0	0	0	0	0
#10	Ameloblasts	0	0	0	0	0	0	0	0	0	0	0	0	0	0	0	0	0	0	0	0	0	0	0	0	0	0	0	0	0	0	0	0	0	0	0	0	0	0	0	0	0	0	0	0	0	0	0	0
#14	APUD Cells	0	0	0	0	0	0	0	0	0	0	0	0	0	0	0	0	0	0	0	0	0	0	0	0	0	0	0	0	0	0	0	0	0	0	0	0	0	0	0	0	0	0	0	0	0	0	0	0
#31	Chief Cells, Gastric	0	0	0	0	0	0	0	0	0	0	0	0	0	0	0	0	0	0	0	0	0	0	0	0	0	0	0	0	0	0	0	0	0	0	0	0	0	0	0	0	0	0	0	0	0	0	0	0
#38	Corticotrophs	0	0	0	0	0	0	0	0	0	0	0	0	0	0	0	0	0	0	0	0	0	0	0	0	0	0	0	0	0	0	0	0	0	0	0	0	0	0	0	0	0	0	0	0	0	0	0	0
#46	Enterochromaffin Cells	0	0	0	0	0	0	0	0	0	0	0	0	0	0	0	0	0	0	0	0	0	0	0	0	0	0	0	0	0	0	0	0	0	0	0	0	0	0	0	0	0	0	0	0	0	0	0	0
#47	Enterochromaffin-like Cells	0	0	0	0	0	0	0	0	0	0	0	0	0	0	0	0	0	0	0	0	0	0	0	0	0	0	0	0	0	0	0	0	0	0	0	0	0	0	0	0	0	0	0	0	0	0	0	0
#49	Enteroendocrine Cells	0	0	0	0	0	0	0	0	0	0	0	0	0	0	0	0	0	0	0	0	0	0	0	0	0	0	0	0	0	0	0	0	0	0	0	0	0	0	0	0	0	0	0	0	0	0	0	0
#61	Fetal Stem Cells	0	0	0	0	0	0	0	0	0	0	0	0	0	0	0	0	0	0	0	0	0	0	0	0	0	0	0	0	0	0	0	0	0	0	0	0	0	0	0	0	0	0	0	0	0	0	0	0
#64	Gastrin-Secreting Cells	0	0	0	0	0	0	0	0	0	0	0	0	0	0	0	0	0	0	0	0	0	0	0	0	0	0	0	0	0	0	0	0	0	0	0	0	0	0	0	0	0	0	0	0	0	0	0	0
#67	Giant Cells, Foreign-Body	0	0	0	0	0	0	0	0	0	0	0	0	0	0	0	0	0	0	0	0	0	0	0	0	0	0	0	0	0	0	0	0	0	0	0	0	0	0	0	0	0	0	0	0	0	0	0	0
#69	Glucagon-Secreting Cells	0	0	0	0	0	0	0	0	0	0	0	0	0	0	0	0	0	0	0	0	0	0	0	0	0	0	0	0	0	0	0	0	0	0	0	0	0	0	0	0	0	0	0	0	0	0	0	0
#88	Insulin-Secreting Cells	0	0	0	0	0	0	0	0	0	0	0	0	0	0	0	0	0	0	0	0	0	0	0	0	0	0	0	0	0	0	0	0	0	0	0	0	0	0	0	0	0	0	0	0	0	0	0	0
#99	Lactotrophs	0	0	0	0	0	0	0	0	0	0	0	0	0	0	0	0	0	0	0	0	0	0	0	0	0	0	0	0	0	0	0	0	0	0	0	0	0	0	0	0	0	0	0	0	0	0	0	0
#109	Lymphocytes, Null	0	0	0	0	0	0	0	0	0	0	0	0	0	0	0	0	0	0	0	0	0	0	0	0	0	0	0	0	0	0	0	0	0	0	0	0	0	0	0	0	0	0	0	0	0	0	0	0
#116	Megaloblasts	0	0	0	0	0	0	0	0	0	0	0	0	0	0	0	0	0	0	0	0	0	0	0	0	0	0	0	0	0	0	0	0	0	0	0	0	0	0	0	0	0	0	0	0	0	0	0	0
#120	Melanotrophs	0	0	0	0	0	0	0	0	0	0	0	0	0	0	0	0	0	0	0	0	0	0	0	0	0	0	0	0	0	0	0	0	0	0	0	0	0	0	0	0	0	0	0	0	0	0	0	0
#127	Monocytes, Activated Killer	0	0	0	0	0	0	0	0	0	0	0	0	0	0	0	0	0	0	0	0	0	0	0	0	0	0	0	0	0	0	0	0	0	0	0	0	0	0	0	0	0	0	0	0	0	0	0	0
#142	Myoblasts, Smooth Muscle	0	0	0	0	0	0	0	0	0	0	0	0	0	0	0	0	0	0	0	0	0	0	0	0	0	0	0	0	0	0	0	0	0	0	0	0	0	0	0	0	0	0	0	0	0	0	0	0
#147	Neurilemma	0	0	0	0	0	0	0	0	0	0	0	0	0	0	0	0	0	0	0	0	0	0	0	0	0	0	0	0	0	0	0	0	0	0	0	0	0	0	0	0	0	0	0	0	0	0	0	0
#149	Neuroepithelial Bodies	0	0	0	0	0	0	0	0	0	0	0	0	0	0	0	0	0	0	0	0	0	0	0	0	0	0	0	0	0	0	0	0	0	0	0	0	0	0	0	0	0	0	0	0	0	0	0	0
#158	Neuropil Threads	0	0	0	0	0	0	0	0	0	0	0	0	0	0	0	0	0	0	0	0	0	0	0	0	0	0	0	0	0	0	0	0	0	0	0	0	0	0	0	0	0	0	0	0	0	0	0	0
#168	Oogonia	0	0	0	0	0	0	0	0	0	0	0	0	0	0	0	0	0	0	0	0	0	0	0	0	0	0	0	0	0	0	0	0	0	0	0	0	0	0	0	0	0	0	0	0	0	0	0	0
#173	Oxyphil Cells	0	0	0	0	0	0	0	0	0	0	0	0	0	0	0	0	0	0	0	0	0	0	0	0	0	0	0	0	0	0	0	0	0	0	0	0	0	0	0	0	0	0	0	0	0	0	0	0
#174	Pancreatic Polypeptide-Secreting Cells	0	0	0	0	0	0	0	0	0	0	0	0	0	0	0	0	0	0	0	0	0	0	0	0	0	0	0	0	0	0	0	0	0	0	0	0	0	0	0	0	0	0	0	0	0	0	0	0
#177	Parietal Cells, Gastric	0	0	0	0	0	0	0	0	0	0	0	0	0	0	0	0	0	0	0	0	0	0	0	0	0	0	0	0	0	0	0	0	0	0	0	0	0	0	0	0	0	0	0	0	0	0	0	0
#198	Retinal Horizontal Cells	0	0	0	0	0	0	0	0	0	0	0	0	0	0	0	0	0	0	0	0	0	0	0	0	0	0	0	0	0	0	0	0	0	0	0	0	0	0	0	0	0	0	0	0	0	0	0	0
#199	Rod Outer Segments	0	0	0	0	0	0	0	0	0	0	0	0	0	0	0	0	0	0	0	0	0	0	0	0	0	0	0	0	0	0	0	0	0	0	0	0	0	0	0	0	0	0	0	0	0	0	0	0
#202	Satellite Cells, Skeletal Muscle	0	0	0	0	0	0	0	0	0	0	0	0	0	0	0	0	0	0	0	0	0	0	0	0	0	0	0	0	0	0	0	0	0	0	0	0	0	0	0	0	0	0	0	0	0	0	0	0
#207	Somatostatin-Secreting Cells	0	0	0	0	0	0	0	0	0	0	0	0	0	0	0	0	0	0	0	0	0	0	0	0	0	0	0	0	0	0	0	0	0	0	0	0	0	0	0	0	0	0	0	0	0	0	0	0
#208	Somatotrophs	0	0	0	0	0	0	0	0	0	0	0	0	0	0	0	0	0	0	0	0	0	0	0	0	0	0	0	0	0	0	0	0	0	0	0	0	0	0	0	0	0	0	0	0	0	0	0	0
#210	Sperm Midpiece	0	0	0	0	0	0	0	0	0	0	0	0	0	0	0	0	0	0	0	0	0	0	0	0	0	0	0	0	0	0	0	0	0	0	0	0	0	0	0	0	0	0	0	0	0	0	0	0
#216	Spherocytes	0	0	0	0	0	0	0	0	0	0	0	0	0	0	0	0	0	0	0	0	0	0	0	0	0	0	0	0	0	0	0	0	0	0	0	0	0	0	0	0	0	0	0	0	0	0	0	0
#231	Thyrotrophs	0	0	0	0	0	0	0	0	0	0	0	0	0	0	0	0	0	0	0	0	0	0	0	0	0	0	0	0	0	0	0	0	0	0	0	0	0	0	0	0	0	0	0	0	0	0	0	0
#236	Totipotent Stem Cells	0	0	0	0	0	0	0	0	0	0	0	0	0	0	0	0	0	0	0	0	0	0	0	0	0	0	0	0	0	0	0	0	0	0	0	0	0	0	0	0	0	0	0	0	0	0	0	0
[truncated: 6 more columns]

## Sheet: LitLabCellType
CellTypes-MeSH	Association	Gene X Term Abstracts	Term Abstracts	Nonzero Genes	LPF	Random Sets	Experiment Set				OrigID	YWHAZ	G6PD	ENO1	HIF1A	SLC2A1	HEXA	DAF	KRT19	PREP	ALDOA	PFKL	CEACAM1	DHCR7	GCH1	FABP5	PIGR	LDHA	PGK1	GUSB	HIF3A	RRM2	PFN1	RGS2	CHK	ENAH	LSS	CAT	HK1	NEU1	ERO1L	GOT1	TMPRSS2	ALDOC	P8	ATP1B1	TMPRSS4	MGST3	EHF
											Symbol	YWHAZ	G6PD	ENO1	HIF1A	SLC2A1	HEXA	DAF	KRT19	PREP	ALDOA	PFKL	CEACAM1	DHCR7	GCH1	FABP5	PIGR	LDHA	PGK1	GUSB	HIF3A	RRM2	PFN1	RGS2	CHKA	ENAH	LSS	CAT	HK1	NEU1	ERO1L	GOT1	TMPRSS2	ALDOC	P8	ATP1B1	TMPRSS4	MGST3	EHF
Count						Count	Term rank	Score	P-Value	Score rank	Max PF	4688	2013	1774	1434	1433	972	894	758	707	666	564	344	344	339	262	228	176	157	154	132	132	127	118	117	95	82	67	43	41	24	19	18	16	15	14	13	10	10
Erythrocytes	Moderate	671	25504	18	-2.58	1000	29	2.15	0.0314	1	0.5253	0.0183	0.5253	0.0004	0.0015	0.1466	0.001	0.2592		0.0002	0.0027	0.0192	0	0.0007				0.0008						0.0001	0.0001			0.0221	0.0003	0.0014
HT29 Cells	Positive	31	1517	7	-3.34	1000	16	1.68	0.0935	2	0.6295	0.0012			0.009			0.0578	0.0019				0.1043				0.6295								0.1963
Heinz Bodies		4	69	1	-3.94	228	15.5	1.59	0.1118	3	1		1
L Cells (Cell Line)	Positive	21	1328	8	-3.44	1000	59	1.57	0.1164	4	0.9563	0.0071			0.0058	0.0014	0.0021	0.0023								0.9563		0.0118	0.0132
Erythroid Cells		523	23665	19	-2.74	1000	92	1.5	0.1335	5	0.6058	0.0119	0.6058	0.0003	0.0036	0.1065	0.0009	0.206	0	0.0003	0.0009	0.0301	0.0003					0.0005						0.0018		0.0002		0.0222	0.0005	0.0023
Spores, Protozoan		2	378	2	-4.5	413	50	1.44	0.1509	6	0.8752										0.1248															0.8752
Spores, Fungal		7	1752	5	-3.76	971	69	1.43	0.1533	7	0.8717		0.0016	0.0018																		0.0991	0.0257												0.8717
Paneth Cells	Positive	21	246	4	-3.54	738	65	1.41	0.1585	8	0.9707	0.9707	0.007	0.0079			0.0144
Adipocytes		268	6701	18	-2.28	1000	142	1.39	0.1635	9	0.5293	0.0003	0.0017	0	0.0005	0.5293		0	0	0	0.0002	0.0005			0.0001	0.4548	0.0001					0.0002	0.0002	0.0086	0.0002
Erythrocyte Membrane	Positive	117	4280	12	-3.34	999	60	1.33	0.1845	10	0.5393	0.079	0.1454			0.5393	0.0005	0.1643			0.0069	0.0009		0.0015									0.004	0.0043	0.0043					0.0496
3T3-L1 Cells		22	543	6	-3.11	998	118	1.28	0.2015	11	0.325				0.0016	0.3235									0.007	0.325								0.0802
Mast Cells		207	8725	12	-2.79	1000	130	1.25	0.2119	12	0.8537	0.1096		0.0014	0	0	0.8537	0.0013					0.0002		0.0019		0.0003						0.0006															0.0071
Muscle Fibers, Fast-Twitch		24	1477	5	-3.61	959	128	1.23	0.2195	13	0.8295			0.0016	0.0019	0.0174					0.1496	0.8295
Schizonts		3	359	3	-4.64	629	36	1.12	0.2623	14	0.6902		0.2414	0.0685														0.6902
Oxyphil Cells		2	64	1	-4.08	280	36	1.11	0.2673	15	1								1
Spores		20	6663	11	-4.2	1000	135	1.09	0.2776	16	0.6398	0.002	0.0191	0.0054							0.0324	0.017										0.0727	0.0189			0.101		0.0358	0.0558						0.6398
Blastomeres		6	1473	4	-4.08	983	146	1.03	0.3051	17	0.9161	0.0018				0.0058	0.0763
Oocysts		4	1920	3	-5.11	730	108	1.01	0.313	18	0.7828										0.0996	0.1176			0.7828
CHO Cells		301	15891	24	-3.05	1000	162	0.93	0.3529	19	0.4201	0.1164	0.0079	0.0004	0.0159	0.026	0.0235	0.4201		0.0009	0.0001	0.0005	0.2368	0.0002			0.0077	0.0004	0.0072	0.0018			0.0006	0.0382	0.0006	0.003	0.0009				0.0029
Prokaryotic Cells		4	955	4	-4.33	941	167	0.88	0.379	20	0.9301	0.0048								0.0316	0.0335																				0.9301
Mesangial Cells		103	3437	7	-3.34	1000	165	0.82	0.413	21	0.4414	0.4414				0.3485		0.0114							0.047		0.0112						0.0802			0.0603
Merkel Cells		8	198	3	-3.87	735	113	0.82	0.4138	22	0.7853			0.1887		0.026			0.7853
Cells, Immobilized		2	510	2	-5.15	709	123	0.81	0.4153	23	0.8087					0.1913									0.8087
Erythrocytes, Abnormal		8	511	3	-4.48	777	124	0.77	0.4418	24	0.726	0.0125	0.726					0.2615
KB Cells		6	951	3	-4.12	985	198	0.77	0.4434	25	0.9458					0.0387		0.0155														0.9458
Muscle Fibers, Slow-Twitch		13	1134	6	-4.09	937	254	0.74	0.4594	26	0.9378	0.0023		0.0061	0.0075	0.0301					0.0162	0.9378
Neuroepithelial Bodies		4	89	1	-3.99	430	92.5	0.66	0.5072	27	1			1
Macrophages, Peritoneal		86	4368	10	-3.63	1000	244	0.6	0.5493	28	0.9126	0.9126	0.0122		0.0007	0.011	0.0253	0.0011					0.0029		0.0029							0.0074								0.024
Enterocytes		44	2319	12	-3.73	1000	248	0.59	0.5523	29	0.4931	0.0313	0.041	0.0052	0.0064	0.0576	0.0024		0.003	0.0032	0.031		0.1067			0.2189	0.4931
Spores, Bacterial		3	1984	4	-5.02	766	180	0.59	0.5585	30	0.7865		0.1047	0.0297							0.0791																	0.7865
Purkinje Cells		45	3468	17	-3.7	1000	260	0.58	0.5629	31	0.4783	0.011	0.0064	0.0655	0.001	0.001	0.0133	0.0016			0.2607	0.0025			0.0042	0.0219				0.0093	0.0435		0.0113						0.0334	0.035
Pericytes		17	1018	4	-4.06	991	279	0.54	0.5879	32	0.9454	0.0215		0.0252	0.0078	0.9454
Hepatocytes		276	17774	20	-3.16	1000	337	0.54	0.5906	33	0.6721	0.0213	0.0555		0.0205	0.0228	0.0041	0.0023	0.6721		0.049	0.0052	0.0401	0.0009	0.001	0.0312	0.0229			0.0429	0.0025		0.0006		0.0028		0.001	0.0012
Kupffer Cells		37	2366	10	-4.08	1000	290	0.52	0.6033	34	0.3609	0.1076	0.3609			0.0317	0.1298	0.0056	0.0266			0.0089	0.0147			0.0193				0.2949
Plasma Cells		22	3861	6	-3.64	1000	285	0.5	0.6165	35	0.977	0.0002	0.0006	0.0006			0.0012	0.0203									0.977
Epithelioid Cells		11	761	3	-4.26	960	274	0.49	0.6253	36	0.5014			0.482		0.0166			0.5014
Trophoblasts		61	3202	11	-3.68	1000	257	0.47	0.6382	37	0.5957	0.0051	0.0066		0.2026	0.5957		0.0414	0.0078				0.1077			0.0057		0.0084	0.0094	0.0096
Melanophores		7	594	5	-4.19	888	289	0.46	0.6486	38	0.6928			0.0147					0.0344	0.0369					0.6928									0.2211
Reticulocytes		40	1873	9	-3.9	1000	313	0.44	0.6627	39	0.3038	0.0081	0.3036	0.0024	0.145	0.0474		0.3038		0.006		0.1204																0.0633
Macrophages, Alveolar		56	3543	9	-3.95	1000	305	0.42	0.678	40	0.9009	0.9009	0.0112	0.0014	0.0158	0.007	0.0233									0.0096	0.011						0.0198
Vero Cells		23	4484	10	-4.36	1000	304	0.38	0.7056	41	0.3389	0.0098	0.0227			0.0035	0.0471	0.1421				0.1442	0.2364				0.0223			0.033															0.3389
Spermatocytes		12	2248	10	-3.8	1000	352	0.37	0.7136	42	0.9316	0.0006	0.0014	0.0016	0.0019	0.002	0.0115			0.0158								0.0159	0.0178
Basophils		33	1895	6	-3.83	994	343	0.36	0.7167	43	0.3701	0.2218	0.0018				0.3701	0.0362					0.0105																									0.3597
Blood Platelets		183	12170	11	-3.36	1000	314	0.36	0.7225	44	0.8397	0.8397	0.0024	0.0004			0.0096	0.0212		0.0003					0.0006			0.0011					0.0732		0.0016	0.05
Osteocytes		10	879	6	-4.38	976	384	0.34	0.734	45	0.7105	0.0058	0.2174		0.0191	0.0191	0.0281													0.7105
Acrosome		26	2224	4	-4.41	987	337	0.32	0.7464	46	0.8069	0.8069	0.0928				0.048	0.0522
Foam Cells		22	1326	9	-4.11	989	329	0.26	0.7934	47	0.3353	0.252	0.0048	0.0055		0.0068	0.01		0.0129							0.3353				0.2536							0.119
Chromatophores		6	717	5	-4.48	917	344	0.23	0.8168	48	0.5006			0.0239					0.056	0.06					0.5006									0.3595
Sperm Head		16	1738	4	-4.69	968	353	0.21	0.8352	49	0.8741	0.8741	0.0565					0.0318	0.0375
Muscle Fibers		95	11978	12	-3.78	1000	382	0.2	0.8416	50	0.6568	0.0183	0.0023	0.0286	0.0128	0.0908		0.0023			0.1717	0.6568			0.0015	0.0078				0.0033			0.004
Sertoli Cells		26	2654	10	-3.92	1000	412	0.2	0.8427	51	0.8735	0.0328	0.0016		0.0022	0.0197	0.0291	0.0035	0.0166				0.0091			0.012		0.8735
Caco-2 Cells		50	3202	12	-3.84	1000	400	0.19	0.8471	52	0.3484	0.0295	0.0011		0.0377	0.0543	0.0022	0.3484	0.0257		0.0032		0.0566		0.0255	0.0743	0.3415
Myoblasts		61	2839	14	-3.66	1000	369	0.16	0.8755	53	0.5947	0.0344		0.0327	0.0011	0.5947	0.0017		0.0021		0.0387	0.0114	0.0749			0.0984	0.0071		0.0103	0.0418			0.0507
3T3 Cells		332	15387	25	-2.94	1000	428	0.15	0.8783	54	0.5449	0.0382	0.0028	0.0032	0.0269	0.5449	0.0029	0.0125	0.0019	0.0013	0.0021	0.0004	0.0081	0.0002	0.0061	0.1707	0.0003	0.0003				0.0039	0.0544	0.0237	0.0824	0.0024	0.0028			0.0014
Neurilemma		1	24	1	-4.63	120	49.5	0.13	0.8929	55	1			1
Astrocytes		211	12720	17	-3.42	1000	401	0.11	0.9097	56	0.4163	0.1628	0.0065	0.4163	0.0092	0.3298	0.0008	0.0037		0.0003	0.0111	0.0091	0.0006		0.0024	0.0031	0.0009	0.0291		0.0013														0.0128
Merozoites		3	496	3	-5.34	630	232	0.11	0.9155	57	0.659	0.0936		0.2474							0.659
Myofibrils		20	2611	7	-4.39	993	428	0.1	0.9167	58	0.5988	0.05	0.0047	0.0212		0.0262					0.2254	0.5988											0.0739
Sporozoites		3	851	3	-5.26	783	364	0.1	0.9221	59	0.6324	0.0457									0.3219				0.6324
Trophozoites		4	1068	4	-5.34	856	395	0.09	0.9279	60	0.3617	0.0435								0.2885	0.3063	0.3617
Swiss 3T3 Cells		18	525	8	-3.96	996	487	0.08	0.9395	61	0.4332	0.1324				0.4332				0.0244	0.0259		0.0501		0.0509								0.1358		0.1474
Olfactory Receptor Neurons		6	1103	4	-4.86	956	422	0.07	0.9468	62	0.5548			0.3321		0.0457	0.0674																	0.5548
Protoplasts		10	1888	7	-4.94	965	464	0.06	0.9483	63	0.2932	0.0393	0.0229	0.2335						0.2604	0.0691	0.0816							0.2932
U937 Cells		77	3100	12	-3.65	1000	465	0.06	0.9532	64	0.8037	0.8037	0.0007	0.0204	0.004	0.0091	0.006	0.1037			0.0022		0.0042				0.0254	0.0082						0.0123
Neutrophils		390	28979	20	-3.23	1000	456	0.04	0.971	65	0.6158	0.6158	0.028	0.0027	0.0007	0.0007	0.0218	0.0997	0.0012	0.0013		0.0017	0.2086		0.0002	0.0009	0.0041			0.0034			0.0018	0.0005	0.0005			0.0009		0.0057
Granulocytes		519	36404	24	-3.07	1000	451	0.02	0.9812	66	0.4493	0.4493	0.0312	0.0036	0.0006	0.0051	0.032	0.2093	0.0011	0.0011	0	0.0009	0.2354		0.0001		0.0006	0.0002	0.0008	0.0008			0.001	0.0011	0.0003			0.0005		0.0008
Zona Pellucida		11	1858	3	-4.94	970	400	-0.02	0.9828	67	0.4324	0.3586					0.4324	0.209
Epithelial Cells		1560	118133	39	-2.66	1000	447	-0.02	0.9802	68	0.2235	0.0866	0.0048	0.0094	0.0793	0.0313	0.0111	0.1199	0.2235	0.0011	0.0025	0.001	0.1351	0.0001	0.0016	0.0201	0.219	0.0031	0.003	0.0042	0.0007	0.0024	0.0037	0.0047	0.0047	0.0068	0.0007	0.0001	0.0001		0.0026		0.0019	0.001	0.0003				0.0035
Multipotent Stem Cells		5	326	4	-4.66	956	490	-0.04	0.9712	69	0.6342			0.0799		0.0989		0.6342	0.187
Spermatozoa		101	15742	16	-4.08	1000	471	-0.04	0.9705	70	0.31	0.2242	0.0645	0.0017	0.0048	0.0086	0.0506	0.31	0.001	0.0532	0.0012	0.0014		0.0022				0.0044	0.0049									0.0115
Podocytes		9	672	7	-4.41	992	440	-0.04	0.9645	71	0.399	0.0081		0.0214	0.1057			0.1696	0.05											0.2462						0.399
Muscle Cells		395	29856	22	-3.3	1000	498	-0.04	0.9643	72	0.3722	0.2978	0.0005	0.0277	0.1037	0.3722	0.0006	0.0019	0.0008	0.0001	0.0292	0.0578		0.0002	0.0644	0.0023	0.0003	0.0004		0.0017	0.0005		0.0048	0.0143		0.0113
Eukaryotic Cells		53	7121	19	-3.84	1000	532	-0.05	0.963	73	0.6417	0.0402	0.0043	0.0022	0.0107	0.006	0.001	0.0097			0.0058	0.0017	0.0028	0.0112	0.0114				0.0981	0.0063		0.0073	0.1213		0.0082	0.0101					0.6417
Dendritic Spines		6	957	2	-4.64	953	499	-0.07	0.9435	74	0.6415			0.6415																			0.3585
Myocytes, Cardiac		28	2163	8	-4.22	999	505	-0.07	0.9403	75	0.4359	0.0807	0.0038		0.4359	0.2639					0.0463				0.0228									0.0654		0.0812
Endothelial Cells		562	34210	24	-3.03	1000	482	-0.08	0.9329	76	0.3054	0.1716	0.0045	0.0045	0.2325	0.3054	0.0012	0.1625	0.0015	0.0007	0.0004	0.0001	0.033	0.0001	0.0579	0.0019	0.0012	0.0002		0.0002			0.0062		0.0003	0.0013							0.0017					0.0031
Ameloblasts		3	479	3	-4.76	925	478	-0.13	0.8992	77	0.7752			0.0673					0.1575											0.7752
Melanosomes		7	714	4	-4.7	875	427	-0.13	0.8984	78	0.6499			0.1583			0.6499		0.0926	0.0993
Myoblasts, Cardiac		1	37	1	-4.72	328	193	-0.14	0.8912	79	1				1
Embryonic Stem Cells		39	2312	13	-4.01	1000	497	-0.14	0.8893	80	0.5233		0.0794	0.01	0.5233	0.0496	0.0731	0.0199	0.0059		0.0067		0.0129		0.0131	0.0678		0.0252	0.1131
Neuroglia		281	22475	23	-3.36	1000	504	-0.16	0.8753	81	0.657	0.0835	0.0032	0.657	0.0035	0.1503	0.0085	0.0056		0.0006	0.0014	0.0029	0.0027		0.0048	0.0097	0.0004	0.0093	0.0006	0.0106			0.0008		0.0009	0.0011				0.0025				0.0064
Sperm Tail		6	572	6	-5.07	754	364	-0.16	0.8713	82	0.2883	0.0435		0.1149	0.1421	0.1422			0.2689	0.2883
Growth Cones		13	1816	7	-4.16	998	573	-0.17	0.8613	83	0.7514	0.0271		0.0179				0.0089		0.0112						0.1211							0.0625			0.7514
Erythrocyte Inclusions		1	66	1	-5.12	229	135	-0.19	0.8513	84	1		1
Sperm Midpiece		1	33	1	-4.82	126	41	-0.19	0.8467	85	1		1
Goblet Cells		10	1427	6	-4.81	987	492	-0.2	0.8431	86	0.5349	0.0865		0.0254				0.0504	0.5349				0.1309			0.1719
Histiocytes		7	1760	6	-5.03	981	547	-0.2	0.8403	87	0.3985			0.1384		0.0428	0.2525		0.081	0.0868										0.3985
Luteal Cells		10	789	3	-4.7	985	573	-0.2	0.8388	88	0.8713	0.8713				0.0445			0.0842
Nitrergic Neurons		2	149	1	-4.82	485	242	-0.22	0.8271	89	1			1
Odontoblasts		4	748	3	-4.78	951	537	-0.22	0.8229	90	0.5265			0.0457					0.4278											0.5265
Microglia		50	5157	12	-3.94	1000	566	-0.23	0.8192	91	0.5587	0.0433	0.0008	0.1597		0.0749	0.0621	0.0169		0.0024			0.0049		0.0198					0.0435			0.0132
K562 Cells		24	3257	9	-3.89	1000	625	-0.31	0.7578	92	0.5961	0.0005	0.019		0.0067	0.015		0.1707		0.0034			0.0069											0.1819
Cones (Retina)		3	1443	2	-5.22	856	483	-0.31	0.7553	93	0.7386			0.2614															0.7386
Rod Outer Segments		5	904	3	-5.31	894	529	-0.34	0.7307	94	0.4372	0.4372				0.1589						0.4038
Keratinocytes		95	9970	17	-3.58	1000	602	-0.35	0.7283	95	0.4178	0.0323	0.0008	0.0019	0.0042	0.0042	0.0062	0.0106	0.2643	0.0005	0.0006		0.0011		0.0402	0.4178	0.0066								0.0032	0.0159
Phagocytes		776	62188	25	-3.02	1000	619	-0.35	0.7282	96	0.7617	0.7617	0.0331	0.0024	0.0079	0.0052	0.032	0.0451	0.0002	0.0004	0.0002	0.0007	0.0821		0.0024	0.0078	0.0012			0.0039		0.0001	0.0033	0.0006	0.0006	0.0002	0.0002	0.001		0.0066				0.0011
Giant Cells		24	4073	10	-4.54	1000	600	-0.36	0.7203	97	0.6169	0.0018	0.0379	0.0766	0.0237	0.0533		0.0095	0.1008		0.0127		0.6169										0.0668
Neuroepithelial Cells		9	3005	7	-4.8	999	657	-0.36	0.7181	98	0.6669			0.0477	0.0148	0.0148						0.0375				0.0808				0.1375			0.6669
Enterochromaffin Cells		3	318	2	-5.11	737	447	-0.37	0.7088	99	0.9136	0.0864		0.9136
Hair Cells		5	3503	4	-4.94	993	650	-0.39	0.6998	100	0.781			0.014								0.044								0.161			0.781
Anterior Horn Cells		4	466	3	-5.17	877	587	-0.39	0.698	101	0.7123	0.0674		0.7123	0.2203
Insulin-Secreting Cells		4	260	2	-4.9	894	557	-0.39	0.696	102	0.5927	0.5927							0.4073
Neurofibrillary Tangles		10	2419	5	-5.09	995	597	-0.4	0.6883	103	0.3276	0.269		0.0284						0.2854		0.0895								0.3276
Neuropil		11	2132	2	-4.75	999	670	-0.42	0.6776	104	0.5377			0.5377		0.4623
Connective Tissue Cells		1557	108025	36	-2.72	1000	651	-0.43	0.668	105	0.2522	0.2522	0.0113	0.0069	0.068	0.1597	0.1998	0.0166	0.0021	0.0007	0.0014	0.0007	0.0057	0.0069	0.0105	0.1352	0.0014	0.001	0.0038	0.014	0.0003	0.0013	0.0222	0.0201	0.0121	0.0116	0.0005	0.0018		0.0234		0.0003		0.0003		0.0004
PC12 Cells		85	5550	16	-3.71	1000	671	-0.44	0.6634	106	0.2333	0.1674	0.0074	0.0189	0.2108	0.0059		0.001			0.0014		0.0434		0.223	0.0142	0.0164						0.0073	0.0316	0.008	0.0098
Schwann Cells		38	5581	7	-4.23	1000	614	-0.44	0.6621	107	0.836	0.0235		0.836		0.0342		0.0137								0.0468			0.0195						0.0262
Senile Plaques		10	2140	5	-5.01	993	641	-0.45	0.653	108	0.3405	0.256	0.0238							0.0679		0.3405								0.3117
LLC-PK1 Cells		11	899	5	-4.61	997	696	-0.48	0.632	109	0.3854	0.1552			0.1269	0.2857	0.0468																	0.3854
Hair Cells, Outer		1	858	1	-5.68	704	497	-0.5	0.6162	110	1											1
Myeloid Cells		952	77989	28	-2.95	1000	683	-0.52	0.6009	111	0.7003	0.7003	0.0263	0.0031	0.0067	0.0082	0.0397	0.0884	0.0007	0.0004	0.0004	0.0005	0.0972		0.0017	0.0053	0.0025	0.0001		0.0036		0.0001	0.0033	0.0009	0.0004	0.0001	0.0001	0.0007		0.0045				0.0007				0.0011
APUD Cells		1	73	1	-5.11	306	210.5	-0.53	0.5959	112	1			1
Erythroblasts		7	1006	5	-4.89	991	715	-0.55	0.5825	113	0.3423		0.3423			0.2137		0.0856				0.1358	0.2226
Granulocyte Precursor Cells		51	4904	13	-3.98	1000	722	-0.55	0.5822	114	0.4859	0.2193	0.0039	0.0011	0.0014	0.1356	0.008	0.0196	0.0231	0.0027			0.0226					0.011						0.0659
Fibroblasts		986	64342	34	-2.87	1000	724	-0.56	0.5739	115	0.1981	0.0992	0.0096	0.008	0.1176	0.1981	0.0897	0.0217	0.0061	0.002	0.0025	0.0029	0.0121	0.0282	0.018	0.093	0.0018	0.0042	0.0144	0.0586	0.0008	0.0014	0.048	0.0191	0.0284	0.031	0.0006	0.0027		0.0404		0.0024				0.0008
Lactotrophs		2	298	2	-5.26	853	623	-0.58	0.5598	116	0.869	0.131								0.869
Oocytes		118	19384	17	-3.82	1000	706	-0.59	0.556	117	0.7445	0.0163	0.0331			0.7445	0.0014	0.0186	0.0018	0.012	0.0082	0.0024			0.001				0.0022			0.0026	0.0027	0.0259		0.0036							0.0189				0.1047
Chromaffin Cells		89	6972	16	-3.84	1000	724	-0.59	0.5559	118	0.2455	0.1762	0.0122	0.0448	0.2219	0.0171		0.0011			0.0015		0.0457		0.142	0.015	0.0172						0.0077	0.0333	0.0084	0.0103
Chief Cells, Gastric		1	37	1	-5.24	333	219.5	-0.59	0.5541	119	1	1
Eosinophils		60	9829	11	-4.26	1000	712	-0.6	0.5482	120	0.6255	0.6255	0.0009	0.0093		0.0013	0.0924	0.0021	0.0024		0.0028		0.048				0.0322																					0.1833
Totipotent Stem Cells		1	81	1	-5.21	627	455	-0.61	0.5425	121	1		1
Mesenchymal Stem Cells		6	839	4	-4.89	990	720	-0.61	0.5418	122	0.4739			0.4739	0.0651			0.1045								0.3565
Myocytes, Smooth Muscle		10	861	4	-4.61	1000	747	-0.61	0.5389	123	0.8209	0.0904		0.0265	0.8209				0.0621
HL-60 Cells		56	5494	13	-3.99	1000	737	-0.62	0.5384	124	0.4419	0.2549	0.0035	0.001	0.0012	0.1493	0.0164	0.0178	0.021	0.0025			0.0206					0.01						0.0599
Ovum		120	21226	18	-3.98	1000	734	-0.63	0.529	125	0.6287	0.0459	0.0373		0.0012	0.6287	0.0224	0.0318		0.0308	0.006	0.0032		0.0013	0.0013	0.0017						0.0034	0.0035	0.0151		0.0047							0.0247				0.1369
Hair Cells, Inner		1	447	1	-5.4	759	559	-0.64	0.5207	126	1											1
Erythroid Progenitor Cells		68	7228	14	-3.91	1000	760	-0.65	0.5171	127	0.2807	0.0086	0.246	0.0025	0.0783	0.0282		0.2123		0.0016		0.0179	0.0033					0.0064						0.0856		0.0118		0.0168
Neurons		906	146465	32	-3.15	1000	720	-0.7	0.4855	128	0.6849	0.0766	0.0014	0.6849	0.0102	0.0293	0.0122	0.0011	0.0001	0.0044	0.0018	0.0025	0	0.0007	0.0829	0.0037	0.0004	0.0005	0.0006	0.0331			0.0171	0.0184	0.0021	0.0065			0.0002	0.0009	0.0016	0.0005	0.0005				0.0007	0.001	0.001
NIH 3T3 Cells		42	2527	17	-3.82	1000	781	-0.71	0.4798	129	0.3572	0.0451	0.0052	0.0015	0.0291	0.0292	0.0107	0.0467	0.0034				0.0304			0.0399	0.0115					0.0791	0.0206	0.1992	0.3572	0.0275				0.0637
Chondrocytes		64	5868	10	-4.21	1000	742	-0.72	0.4694	130	0.4919	0.4919	0.0218	0.0139	0.2314	0.0938	0.0451	0.0123	0.0145		0.0041									0.0712
Stem Cells		666	58472	32	-3.17	1000	781	-0.73	0.4667	131	0.2935	0.0495	0.0365	0.0756	0.091	0.0267	0.0902	0.0428	0.2935	0.0006	0.0014	0.0022	0.0059	0.0237	0.0074	0.0311	0.001	0.0051	0.0314	0.0942	0.0002		0.0097	0.0019	0.0019	0.0215		0.0034	0.0006	0.0301				0.0016		0.0018
Oligodendroglia		24	5032	10	-4.46	1000	778	-0.76	0.4481	132	0.4671	0.011		0.4671	0.0161	0.004		0.0257			0.0086					0.022			0.0367						0.0492									0.3596
Rods (Retina)		7	1913	5	-5.39	978	769	-0.78	0.4325	133	0.3698	0.2442		0.0717		0.0888						0.2255		0.3698
Spherocytes		1	60	1	-5.08	111	79.5	-0.79	0.4316	134	1		1
Hela Cells		279	22168	28	-3.2	1000	776	-0.79	0.4299	135	0.342	0.0321	0.0006	0.009	0.342	0.0084	0.0007	0.1211	0.0004	0.0001	0.0068	0.0005	0.1623	0.0002	0.0002			0.0101	0.0163	0.0005	0.0049	0.0437	0.0561	0.0097	0.0024	0.0367					0.0475								0.0285
Dendrites		60	12291	18	-4.04	1000	786	-0.8	0.4225	136	0.2958	0.0229	0.0004	0.2001		0.0006	0.0009	0.001		0.005	0.0053	0.0016			0.0105	0.0305	0.035						0.1747		0.0076	0.1495				0.0216	0.037
Lewy Bodies		1	1521	1	-6.03	884	709.5	-0.81	0.4204	137	1									1
Osteoblasts		65	8118	12	-4.19	1000	777	-0.82	0.4132	138	0.3998	0.2318	0.0459		0.0645	0.0119	0.0311	0.0084	0.0398		0.0028				0.0501	0.0648				0.049				0.3998
Myeloid Progenitor Cells		51	5347	12	-4.21	1000	809	-0.83	0.4079	139	0.4375	0.0234	0.4375	0.0069	0.136	0.0532		0.167		0.0043		0.0486								0.0198				0.0258		0.0321		0.0455
Pluripotent Stem Cells		3	509	2	-5.18	969	798	-0.83	0.4043	140	0.6684			0.6684				0.3316
Myelin Sheath		11	3262	6	-5.03	1000	831	-0.84	0.3998	141	0.2929	0.0623		0.2929				0.0363								0.124			0.2069						0.2776
Somatostatin-Secreting Cells		1	55	1	-4.99	354	285	-0.84	0.3986	142	1			1
Melanocytes		22	3649	9	-4.73	1000	849	-0.85	0.397	143	0.2995	0.0283		0.2995			0.1367	0.066	0.1752	0.0209			0.0429		0.1741	0.0563
Enterochromaffin-like Cells		2	230	2	-5.47	664	543	-0.85	0.396	144	0.7255	0.2745		0.7255
Germ Cells		194	33885	25	-3.9	1000	803	-0.86	0.3894	145	0.3632	0.1257	0.0567	0.0012	0.0015	0.3632	0.0293	0.0951	0.0012	0.0213	0.0057	0.0067	0.0007	0.0007	0.0007			0.0482	0.0015			0.0018	0.0019	0.008		0.0025		0.0035					0.0131				0.0725
Macrophages		506	52241	23	-3.37	1000	814	-0.86	0.3883	146	0.7132	0.7132	0.0241	0.0073	0.0402	0.0112	0.0561	0.051	0.0021		0.0003	0.0001	0.0083		0.0084	0.0206	0.007			0.035		0.0003	0.0056		0.0004	0.0005	0.0005	0.0007		0.0043				0.0028
Neurites		34	5408	11	-4.17	1000	791	-0.87	0.383	147	0.4564	0.0208	0.0013	0.2994		0.0019	0.0028			0.0038						0.0931	0.0119						0.0854		0.0232	0.4564
Retinal Ganglion Cells		9	3245	3	-5	998	803	-0.88	0.3807	148	0.8595			0.8595	0.0217											0.1188
Monocytes		585	54034	27	-3.23	1000	803	-0.88	0.3783	149	0.7302	0.7302	0.017	0.0035	0.016	0.0126	0.0331	0.1142	0.0007	0.0002	0.0008	0.0001	0.0179		0.0045	0.0145	0.0034	0.0002	0.0002	0.01		0.0002	0.004	0.0011	0.0003	0.0003	0.0004	0.0005		0.0123				0.002
Enteroendocrine Cells		3	678	2	-5.44	945	747	-0.88	0.3778	150	0.9136	0.0864		0.9136
B-Lymphocyte Subsets		5	1362	4	-4.71	994	798	-0.88	0.3762	151	0.6547	0.008		0.021													0.6547							0.3163
Neurofibrils		3	1620	3	-5.87	963	813	-0.9	0.3657	152	0.6454	0.0973		0.2572						0.6454
Zygote		6	2009	4	-5.34	997	846	-0.94	0.3465	153	0.4794	0.0933				0.3051		0.1223									0.4794
Hemocytes		2	967	1	-6.05	848	704	-0.99	0.3221	154	1	1
Photoreceptors, Invertebrate		4	1376	2	-5.72	954	832	-1.02	0.309	155	0.7335	0.7335			0.2665
Amacrine Cells		3	878	2	-5.23	944	800	-1.02	0.3071	156	0.5668			0.4332											0.5668
Blood Cells		1774	201670	30	-2.9	1000	835	-1.03	0.3051	157	0.3225	0.3225	0.2039	0.0063	0.0027	0.0467	0.0294	0.2572	0.0041	0.0038	0.0024	0.0076	0.0718	0.0002	0.0057	0.0004	0.0069	0.0008	0.0002	0.0013			0.0053	0.0041	0.0001	0.002		0.0048	0.0001	0.0078				0.0002		0.0003
Leydig Cells		13	2135	7	-5.05	1000	903	-1.04	0.2982	158	0.2338	0.1785	0.2338		0.0365	0.146	0.0538							0.152		0.1996
Nerve Fibers, Myelinated		11	4352	6	-5.1	1000	894	-1.05	0.2945	159	0.405	0.0245		0.405				0.0321								0.1097			0.183						0.2456
Killer Cells, Lymphokine-Activated		1	984	1	-5.53	968	838	-1.05	0.2942	160	1												1
Photoreceptors, Vertebrate		20	6330	9	-4.92	1000	863	-1.05	0.2927	161	0.742	0.0253		0.742	0.0092	0.0092				0.0186		0.0233		0.0383		0.0502			0.0838
Mossy Fibers, Hippocampal		3	450	3	-5.48	872	745	-1.05	0.2924	162	0.4732	0.1446		0.3822		0.4732
Myoblasts, Skeletal		1	242	1	-5.54	867	728	-1.06	0.289	163	1					1
Axons		98	24463	16	-4.05	1000	841	-1.09	0.2763	164	0.5033	0.052		0.5033		0.0116	0.0043	0.0021		0.0026	0.0007				0.0014	0.0158	0.0081						0.0581		0.0039	0.1214							0.0256				0.0355
Granulosa Cells		19	3207	6	-4.8	1000	894	-1.11	0.2663	165	0.4209	0.4209			0.0138	0.3442			0.026	0.0279														0.1672
Spermatids		17	2385	9	-4.72	1000	878	-1.12	0.2629	166	0.5024	0.0755	0.0439	0.0125	0.0154	0.0154	0.2047	0.0989		0.0313								0.5024
Presynaptic Terminals		19	4891	5	-4.87	1000	853	-1.12	0.2622	167	0.4768	0.3229		0.1365		0.0423				0.0214													0.4768
Megakaryocytes		11	2572	5	-4.91	1000	920	-1.13	0.2567	168	0.3319	0.1682	0.141										0.0917											0.2672		0.3319
Hematopoietic Stem Cells		111	17575	19	-4.01	1000	916	-1.14	0.2539	169	0.2259	0.0178	0.2259	0.0082	0.0404	0.0198	0.0006	0.2102	0.1102	0.0033		0.0093	0.027			0.0022		0.0033	0.0148	0.0941				0.0049		0.0061		0.0087
Photoreceptors		34	10179	11	-4.8	1000	909	-1.19	0.2354	170	0.5855	0.0839		0.5855	0.0171	0.0172	0.0063			0.0087		0.0109		0.0179	0.0725	0.0235			0.1566
Nissl Bodies		1	110	1	-5.71	371	345	-1.2	0.2318	171	1	1
Tumor Stem Cells		13	1790	4	-4.73	1000	896	-1.21	0.226	172	0.6073		0.2379	0.6073		0.0209		0.1339
Neurons, Efferent		15	9631	8	-5	1000	896	-1.22	0.2224	173	0.5492	0.0022	0.0052	0.3765	0.0073		0.0107					0.0185		0.0303																		0.5492
Spheroplasts		1	352	1	-5.8	766	701.5	-1.29	0.1984	174	1			1
Bone Marrow Cells		364	41578	26	-3.55	1000	916	-1.32	0.1876	175	0.2496	0.2295	0.1065	0.0256	0.0072	0.0117	0.0597	0.2496	0.0548	0.0019	0.0001	0.0038	0.1436		0.004	0.0052	0.0034	0.0019	0.0087	0.0201			0.0007	0.0029		0.0009		0.0013		0.0021		0.0045
Posterior Horn Cells		1	937	1	-5.8	897	817.5	-1.34	0.1801	176	1										1
Motor Neurons		21	10608	8	-4.89	1000	914	-1.35	0.176	177	0.4985	0.0062	0.0036	0.4985	0.0051		0.0677					0.013		0.0212																		0.3847
Osteoclasts		12	4550	8	-5.2	1000	971	-1.38	0.1671	178	0.2772	0.03	0.1574				0.1449		0.0465		0.0529	0.0624								0.2286			0.2772
Killer Cells, Natural		28	10245	8	-4.68	1000	926	-1.43	0.1515	179	0.4935	0.0493	0.0023		0.0132	0.0033	0.0049	0.4273	0.0062				0.4935
Killer Cells		34	11796	9	-4.59	1000	919	-1.45	0.1482	180	0.6088	0.0447	0.0065		0.0091	0.0023	0.0135	0.2965	0.0043				0.6088				0.0144
Corticotrophs		1	226	1	-6.03	754	707.5	-1.49	0.1361	181	1	1
Interneurons		9	5685	4	-5.31	999	936	-1.52	0.1294	182	0.7285		0.0178	0.7285		0.0251													0.2286
Dendritic Cells		37	12801	12	-4.36	1000	950	-1.54	0.1244	183	0.4461	0.0095		0.0251	0.0012		0.0018	0.1617		0.0025			0.0208			0.109	0.1957		0.0114					0.0151										0.4461
Langerhans Cells		3	2041	3	-5.55	998	948	-1.57	0.1155	184	0.6696			0.0989					0.2315							0.6696
Leukocytes		1109	174030	32	-3.18	1000	943	-1.59	0.1124	185	0.352	0.352	0.0332	0.009	0.0029	0.0051	0.0658	0.2696	0.0066	0.007	0.0025	0.0008	0.1858	0.0002	0.0025	0.0008	0.0152	0.0008	0.0002	0.0045		0.0001	0.0033	0.0124	0.0001	0.0004		0.0001		0.0135	0.0004			0.0005		0.0006		0.0009
CD4-Positive T-Lymphocytes		56	24598	17	-4.5	1000	945	-1.6	0.1104	186	0.3244	0.0623	0.0026	0.0117			0.0214	0.209	0.0154	0.0073	0.0019		0.0943			0.005	0.0057	0.0074					0.0102			0.0137				0.1266				0.0811
Antigen-Presenting Cells		41	16020	14	-4.49	1000	969	-1.66	0.097	187	0.4774	0.0261		0.0527			0.002	0.1367	0.0025	0.0027			0.0222			0.1166	0.0754	0.0108	0.0122					0.0162						0.0466				0.4774
Th1 Cells		16	6844	9	-5.33	1000	975	-1.71	0.0866	188	0.3238	0.3238	0.0154				0.0319	0.0347	0.1635		0.0465		0.0901			0.1182		0.176
Parietal Cells, Gastric		1	595	1	-6.45	912	883.5	-1.73	0.0835	189	1	1
Stromal Cells		72	8558	16	-4.24	1000	961	-1.73	0.0832	190	0.3744	0.0984	0.001	0.3744	0.2058	0.0358	0.0337	0.0825	0.0243	0.0029			0.006		0.0242	0.0078	0.009	0.0116	0.0131					0.0695
Th2 Cells		15	6676	6	-5.37	1000	980	-1.74	0.0823	191	0.6118	0.6118					0.1457	0.0396	0.0467		0.0532		0.1029
COS Cells		173	14484	28	-3.52	1000	959	-1.77	0.0765	192	0.1619	0.1024	0.0005	0.0001	0.1619	0.0101	0.0525	0.0091		0.0029	0.0031	0.0004	0.0534	0.0105	0.0167	0.0009	0.0159		0.0014	0.053	0.0069	0.0017	0.0446	0.0692	0.0019	0.0382		0.0034		0.1383		0.0119
Neurons, Afferent		50	20932	16	-4.84	1000	983	-1.78	0.0756	193	0.6061	0.1019		0.6061	0.0093	0.0208	0.0034	0.0037		0.0188	0.005	0.0235		0.0096	0.0098	0.0127			0.0211	0.0215			0.1045	0.0281
Pyramidal Cells		12	5434	7	-5.5	1000	974	-1.79	0.0737	194	0.3258	0.1965	0.0286	0.1298		0.0402	0.0592			0.3258						0.2198
B-Lymphocytes		89	22321	17	-4.13	1000	971	-1.8	0.0715	195	0.3793	0.0801	0.0075	0.0122	0.0067		0.0025	0.1941		0.0008	0.0009		0.1746			0.0023	0.3793	0.0034	0.0038				0.0047	0.0458						0.0146
Theca Cells		1	730	1	-6.02	984	958	-1.81	0.0707	196	1					1
Lymphocytes, Tumor-Infiltrating		2	1444	2	-5.77	990	955	-1.81	0.07	197	0.5412							0.4588	0.5412
Antibody-Producing Cells		74	20183	14	-4.2	1000	975	-1.83	0.068	198	0.5844	0.0742	0.0035	0.0071	0.0088		0.0032	0.149		0.0011	0.0012		0.1123			0.003	0.5844						0.0062	0.0267						0.0192
Lymphocyte Subsets		37	14039	12	-4.72	1000	964	-1.84	0.066	199	0.4154	0.0198	0.0166	0.0084	0.0233		0.0038	0.4154		0.0473			0.1727				0.1466			0.0241				0.0315						0.0906
T-Lymphocytes, Helper-Inducer		22	10701	10	-5.28	1000	986	-1.88	0.0607	200	0.3835	0.3835	0.0089				0.074	0.181	0.0237		0.027		0.0523			0.0686	0.0789	0.1021
Spermatogonia		3	1519	3	-5.81	995	966	-1.95	0.051	201	0.4701			0.2369	0.2931			0.4701
T-Lymphocytes, Cytotoxic		15	9671	9	-5.34	1000	984	-2.02	0.0434	202	0.4057	0.0048	0.0113	0.115	0.0158		0.0233	0.4057	0.1196				0.0659													0.2386
Reed-Sternberg Cells		1	682	1	-6.08	965	951	-2.05	0.0403	203	1			1
T-Lymphocyte Subsets		20	9183	10	-5.09	1000	976	-2.06	0.0397	204	0.3292	0.0259	0.0268	0.0076	0.0847		0.0139	0.2416		0.1718			0.0392				0.0592													0.3292
Lymphocytes		542	137156	30	-3.66	1000	989	-2.25	0.0245	205	0.427	0.1147	0.0335	0.0271	0.0075	0.006	0.0232	0.427	0.0143	0.0249	0.0061	0.0001	0.1474	0.0004	0.0048	0.0032	0.0585	0.003	0.0034	0.0139		0.001	0.0042	0.0283		0.0014			0.0008	0.0203	0.0014			0.0021		0.0095
Leukocytes, Mononuclear		569	133787	29	-3.64	1000	992	-2.28	0.0229	206	0.3518	0.2314	0.0329	0.0166	0.0051	0.0066	0.0303	0.3518	0.0125	0.0134	0.0071	0.0001	0.1448	0.0009	0.0078	0.0031	0.0415	0.003	0.0002	0.0053		0.0002	0.0041	0.0336		0.0014				0.0288	0.0014			0.002		0.0023
CD8-Positive T-Lymphocytes		25	19211	10	-5.19	1000	993	-2.41	0.016	207	0.5793	0.0017	0.0161	0.073	0.0056		0.0333	0.5793	0.1708	0.0114			0.0235													0.0852
T-Lymphocytes		265	85731	25	-4.08	1000	993	-2.44	0.0148	208	0.2869	0.1491	0.0364	0.0253	0.0097	0.0024	0.0143	0.2869	0.0183	0.0332	0.0102		0.2133		0.0004	0.0048	0.0097	0.0071	0.0035	0.0144		0.0011	0.0098	0.0106		0.0058				0.0846	0.0058			0.0087
Adipocytes, White		0	0	0	-?	0	0	-?	-?	243
Adipocytes, Brown		0	0	0	-?	0	0	-?	-?	243
Oogonia		0	147	0	-?	521	521	-?	-?	243
Acanthocytes		0	102	0	-?	269	269	-?	-?	243
Fetal Stem Cells		0	31	0	-?	423	423	-?	-?	243
Gastrin-Secreting Cells		0	53	0	-?	225	225	-?	-?	243
Substantia Gelatinosa		0	248	0	-?	628	628	-?	-?	243
Autonomic Fibers, Preganglionic		0	248	0	-?	648	648	-?	-?	243
Thyrotrophs		0	118	0	-?	581	581	-?	-?	243
Autonomic Fibers, Postganglionic		0	358	0	-?	667	667	-?	-?	243
Sympathetic Fibers, Postganglionic		0	266	0	-?	605	605	-?	-?	243
Dendritic Cells, Follicular		0	197	0	-?	768	768	-?	-?	243
Ranvier's Nodes		0	207	0	-?	642	642	-?	-?	243
Monocytes, Activated Killer		0	21	0	-?	223	223	-?	-?	243
Melanotrophs		0	87	0	-?	338	338	-?	-?	243
BALB 3T3 Cells		0	143	0	-?	847	847	-?	-?	243
Megaloblasts		0	16	0	-?	99	99	-?	-?	243
Myoblasts, Smooth Muscle		0	9	0	-?	175	175	-?	-?	243
Adult Stem Cells		0	282	0	-?	746	746	-?	-?	243
Pancreatic Polypeptide-Secreting Cells		0	4	0	-?	111	111	-?	-?	243
Neuropil Threads		0	180	0	-?	466	466	-?	-?	243
Motor Neurons, Gamma		0	69	0	-?	67	67	-?	-?	243
Parasympathetic Fibers, Postganglionic		0	64	0	-?	255	255	-?	-?	243
Retinal Bipolar Cells		0	103	0	-?	346	346	-?	-?	243
Giant Cells, Langhans		0	22	0	-?	71	71	-?	-?	243
Somatotrophs		0	299	0	-?	755	755	-?	-?	243
Hair Cells, Vestibular		0	273	0	-?	530	530	-?	-?	243
Glucagon-Secreting Cells		0	13	0	-?	146	146	-?	-?	243
Gonadotrophs		0	349	0	-?	807	807	-?	-?	243
Lymphocytes, Null		0	28	0	-?	243	243	-?	-?	243
Retinal Horizontal Cells		0	66	0	-?	149	149	-?	-?	243
Giant Cells, Foreign-Body		0	86	0	-?	449	449	-?	-?	243
Satellite Cells, Perineuronal		0	37	0	-?	375	375	-?	-?	243
Satellite Cells, Skeletal Muscle		0	110	0	-?	630	630	-?	-?	243
Labyrinth Supporting Cells		0	49	0	-?	306	306	-?	-?	243
[truncated: 15 more columns]

[truncated: 6 more sheets: GeneCiteMetabolism, LitLabMetabolism, (CellPhysiologyIndex), (CellStructureIndex), (CellTypeIndex), (MetabolismIndex)]
