# Supplementary material for: Literature Lab: a method of automated literature interrogation to infer biology from microarray analysis
Source: BMC Genomics. 2007 Dec 18;8:461. doi: 10.1186/1471-2164-8-461 (PMC2244637; doi:10.1186/1471-2164-8-461)
Supplement: Additional file 11 — GeneCite Metastatic Prostate Cancer. Excel spreadsheet of results from GeneCite using gene list from local v metastatic prostate cancer experiment annotated for overlap with Literature Lab. [file 1471-2164-8-461-S11.xls]

## Sheet: CellPhysiologyComparison
GeneCite			Literature Lab			GeneCite
Term	Abs Count	Rank	Term	Score	Rank	Rank
Cell Physiology	4702	1	Chemotaxis	1.7	1	15
Signal Transduction	1857	2	Cell Movement	1.65	2	11
Cell Communication	1353	3	Chemotaxis, Leukocyte	1.61	3	18
Necrosis	1180	4	G0 Phase	1.38	4	52
Cell Proliferation	1149	5	Exocytosis	1.31	5	27
Cell Cycle	1090	6	Cell Degranulation	1.3	6	38
Apoptosis	936	7	Leukocyte Rolling	0.9	7	68
Cell Growth Processes	933	8	Quorum Sensing	0.77	8	67
Cell Death	841	9	Phagocytosis	0.74	9	20
Cell Division	764	10	Cell Membrane Permeability	0.67	10	39
Cell Movement	692	11	Ion Channel Gating	0.62	11	49
Cell Count	607	12	Necrosis	0.58	12	4
Cell Differentiation	545	13	Contact Inhibition	0.58	13	88
Cell Adhesion	504	14	Respiratory Burst	0.56	14	43
Chemotaxis	386	15	Calcium Signaling	0.51	15	25
Cell Survival	292	16	Second Messenger Systems	0.5	16	24
MAP Kinase Signaling System	286	17	Anoikis	0.47	17	81
Chemotaxis, Leukocyte	188	18	Chromatin Assembly and Disassembly	0.47	18	73
Endocytosis	174	19	Bystander Effect	0.42	19	72
Phagocytosis	170	20	Leukocyte Count	0.34	20	22
Blood Cell Count	147	21	Sperm Motility	0.29	21	56
Leukocyte Count	123	22	DNA Packaging	0.29	22	70
Synaptic Transmission	123	23	Synaptic Transmission	0.28	23	23
Second Messenger Systems	108	24	Mechanotransduction, Cellular	0.24	24	60
Calcium Signaling	98	25	Blood Cell Count	0.13	25	21
Cell Size	90	26	Embryonic Induction	0.02	26	83
Exocytosis	85	27	CD4-CD8 Ratio	0.02	27	44
Interphase	84	28	Cell Count	0.02	28	12
S Phase	71	29	Adipogenesis	0.01	29	63
Lymphocyte Count	60	30	Sperm Count	0.01	30	69
G1 Phase	51	31	Myelopoiesis	-0.01	31	85
Cell Respiration	50	32	Oogenesis	-0.02	32	66
Mitosis	46	33	Chromosome Positioning	-0.03	33	104
Cell Nucleus Division	44	34	Cell Size	-0.1	34	26
Cell Shape	41	35	Hematopoiesis, Extramedullary	-0.11	35	93
CD4 Lymphocyte Count	34	36	Cell Adhesion	-0.18	36	14
Hematopoiesis	32	37	Lymphocyte Count	-0.2	37	30
Cell Degranulation	29	38	CD4 Lymphocyte Count	-0.29	38	36
Cell Membrane Permeability	28	39	Leukopoiesis	-0.33	39	78
Cell Hypoxia	27	40	Pinocytosis	-0.34	40	86
Cell Polarity	27	41	Lymphocyte Cooperation	-0.35	41	94
Cell Aging	24	42	Endocytosis	-0.37	42	19
Respiratory Burst	23	43	Chromosome Segregation	-0.4	43	76
CD4-CD8 Ratio	22	44	Cell Shape	-0.43	44	35
Cell Fusion	22	45	Cell Polarity	-0.47	45	41
Platelet Count	22	46	Axonal Transport	-0.5	46	51
Cell Compartmentation	19	47	Cell Aggregation	-0.5	47	64
Gametogenesis	19	48	Paracrine Communication	-0.53	48	54
Ion Channel Gating	19	49	Sperm Maturation	-0.55	49	89
Spermatogenesis	17	50	Apoptosis	-0.63	50	7
Axonal Transport	16	51	Cell Differentiation	-0.64	51	13
G0 Phase	15	52	Membrane Fusion	-0.64	52	61
Autocrine Communication	14	53	Cell Fusion	-0.66	53	45
Paracrine Communication	14	54	Mitochondrial Swelling	-0.66	54	79
Receptor Cross-Talk	14	55	Cell Death	-0.67	55	9
Sperm Motility	14	56	Cell Proliferation	-0.67	56	5
Cytoplasmic Streaming	13	57	Erythrocyte Count	-0.68	57	106
Cytokinesis	12	58	Cell Growth Processes	-0.74	58	8
Meiosis	11	59	Autocrine Communication	-0.76	59	53
Mechanotransduction, Cellular	10	60	Cytoplasmic Streaming	-0.76	60	57
Membrane Fusion	10	61	Meiotic Prophase I	-0.78	61	96
Phototransduction	10	62	Cell Respiration	-0.81	62	32
Adipogenesis	9	63	Receptor Cross-Talk	-0.83	63	55
Cell Aggregation	9	64	Erythropoiesis	-0.84	64	74
G2 Phase	9	65	MAP Kinase Signaling System	-0.84	65	17
Oogenesis	9	66	Immunologic Capping	-0.94	66	107
Quorum Sensing	9	67	Cell Compartmentation	-0.95	67	47
Leukocyte Rolling	8	68	Cell Physiology	-0.97	68	1
Sperm Count	8	69	Platelet Count	-0.97	69	46
DNA Packaging	7	70	Cytokinesis	-0.97	70	58
Receptor Aggregation	7	71	Autophagy	-1.07	71	82
Bystander Effect	6	72	Reticulocyte Count	-1.09	72	100
Chromatin Assembly and Disassembly	6	73	Lymphopoiesis	-1.15	73	95
Erythropoiesis	6	74	Metaphase	-1.21	74	75
Metaphase	6	75	Cell Division	-1.23	75	10
Chromosome Segregation	5	76	G1 Phase	-1.24	76	31
Prophase	5	77	Cell Survival	-1.27	77	16
Leukopoiesis	4	78	Telophase	-1.28	78	87
Mitochondrial Swelling	4	79	Erythrocyte Aging	-1.29	79	84
Anaphase	3	80	Receptor Aggregation	-1.3	80	71
Anoikis	3	81	Hematopoiesis	-1.37	81	37
Autophagy	3	82	S Phase	-1.38	82	29
Embryonic Induction	3	83	Cell Aging	-1.41	83	42
Erythrocyte Aging	3	84	Anaphase	-1.45	84	80
Myelopoiesis	3	85	Prometaphase	-1.49	85	99
Pinocytosis	3	86	G2 Phase	-1.51	86	65
Telophase	3	87	Cell Cycle	-1.54	87	6
Contact Inhibition	2	88	Phototransduction	-1.59	88	62
Sperm Maturation	2	89	Signal Transduction	-1.64	89	2
Sperm Transport	2	90	Interphase	-1.75	90	28
Cell Enlargement	1	91	Cell Hypoxia	-1.76	91	40
Chromosome Pairing	1	92	Gametogenesis	-1.82	92	48
Hematopoiesis, Extramedullary	1	93	Cell Communication	-1.91	93	3
Lymphocyte Cooperation	1	94	Prophase	-1.95	94	77
Lymphopoiesis	1	95	Spermatogenesis	-2.05	95	50
Meiotic Prophase I	1	96	Mitosis	-2.61	96	33
Mitochondrial Size	1	97	Meiosis	-2.76	97	59
Pachytene Stage	1	98	Cell Nucleus Division	-3.25	98	34
Prometaphase	1	99	Organelle Shape	-?	99	108
Reticulocyte Count	1	100	Organelle Size	-?	100	109
Synaptonemal Complex	1	101	DNA Degradation, Necrotic	-?	101	105
Cell Nucleus Shape	0	102	Synaptonemal Complex	-?	102	101
Cell Nucleus Size	0	103	Chromosome Pairing	-?	103	92
Chromosome Positioning	0	104	Cell Nucleus Shape	-?	104	102
DNA Degradation, Necrotic	0	105	Thrombopoiesis	-?	105	111
Erythrocyte Count	0	106	Vitellogenesis	-?	106	112
Immunologic Capping	0	107	Cell Enlargement	-?	107	91
Organelle Shape	0	108	Pachytene Stage	-?	108	98
Organelle Size	0	109	Ovum Transport	-?	109	110
Ovum Transport	0	110	Sperm Transport	-?	110	90
Thrombopoiesis	0	111	Cell Nucleus Size	-?	111	103
Vitellogenesis	0	112	Mitochondrial Size	-?	112	97
			Correlation of Ranks of non-zero terms			0.0569278

## Sheet: CellStructureComparison
GeneCite			Literature Lab			GeneCite
Term	Abs Count	Rank	Term	Score	Rank	Rank
Cytoplasm	1027	1	Nuclear Matrix	2.91	1	46
Intracellular Space	1013	2	Ranvier's Nodes	2.51	2	74
Cytoplasmic Structures	794	3	Intermediate Filaments	1.96	3	42
Organelles	595	4	Secretory Vesicles	1.87	4	34
Cell Membrane	519	5	Spliceosomes	1.71	5	145
Cell Nucleus	484	6	Myelin Sheath	1.62	6	41
Cytoskeleton	333	7	Synaptic Vesicles	1.51	7	35
Extracellular Matrix	280	8	Glycocalyx	1.5	8	102
Chromosomes	277	9	Chromaffin Granules	1.29	9	132
Subcellular Fractions	255	10	Myofibrils	1.28	10	61
Cell Membrane Structures	231	11	Microvilli	1.23	11	76
Chromatin	216	12	Sarcomeres	1.23	12	78
Axons	196	13	Extracellular Matrix	1.17	13	8
Cell Surface Extensions	158	14	Weibel-Palade Bodies	1.08	14	100
Intercellular Junctions	157	15	Microfibrils	1.05	15	104
Synapses	145	16	trans-Golgi Network	1.02	16	69
Cell Nucleus Structures	142	17	Transport Vesicles	1.02	17	31
Intranuclear Space	138	18	Stress Fibers	1.01	18	24
Extracellular Space	126	19	Phagosomes	0.97	19	73
Cytosol	120	20	Fimbriae, Bacterial	0.88	20	85
Cytoplasmic Vesicles	110	21	Golgi Apparatus	0.8	21	45
Chromosome Structures	109	22	Sarcolemma	0.8	22	109
Endoplasmic Reticulum	103	23	Synaptosomes	0.77	23	64
Stress Fibers	93	24	Hemidesmosomes	0.73	24	86
Mitochondria	92	25	Clathrin-Coated Vesicles	0.65	25	101
Dendrites	89	26	Presynaptic Terminals	0.64	26	33
Microfilaments	86	27	Microfilaments	0.6	27	27
Intracellular Fluid	80	28	Vault Ribonucleoprotein Particles	0.56	28	127
Extracellular Fluid	79	29	Synapses	0.55	29	16
Focal Adhesions	60	30	Cytoplasmic Granules	0.48	30	48
Transport Vesicles	60	31	Extracellular Space	0.41	31	19
Neurites	56	32	Endoplasmic Reticulum, Rough	0.36	32	82
Presynaptic Terminals	43	33	Desmosomes	0.35	33	92
Secretory Vesicles	37	34	Euchromatin	0.31	34	137
Synaptic Vesicles	37	35	Submitochondrial Particles	0.28	35	146
Microsomes	35	36	Cell Wall	0.26	36	38
Microtubules	35	37	Intracellular Fluid	0.24	37	28
Cell Wall	30	38	Axons	0.2	38	13
Cell-Matrix Junctions	29	39	Adherens Junctions	0.2	39	89
Tight Junctions	28	40	Endoplasmic Reticulum	0.19	40	23
Myelin Sheath	27	41	Mitochondria, Liver	0.19	41	105
Intermediate Filaments	26	42	Sperm Tail	0.18	42	116
Intracellular Membranes	26	43	Cell-Matrix Junctions	0.18	43	39
Pseudopodia	26	44	Pseudopodia	0.14	44	44
Golgi Apparatus	25	45	Erythrocyte Membrane	0.14	45	55
Nuclear Matrix	24	46	Cytoplasmic Vesicles	0.11	46	21
Cell-Free System	23	47	Gap Junctions	0.09	47	68
Cytoplasmic Granules	23	48	Extracellular Fluid	0.06	48	29
Glomerular Basement Membrane	23	49	Acrosome	0.02	49	70
Microsomes, Liver	23	50	Cilia	0	50	81
Lysosomes	22	51	Microsomes, Liver	-0.03	51	50
Membrane Microdomains	20	52	Nissl Bodies	-0.03	52	122
Neuromuscular Junction	18	53	Tight Junctions	-0.04	53	40
Chloroplasts	17	54	Cytosol	-0.1	54	20
Erythrocyte Membrane	16	55	Intranuclear Space	-0.11	55	18
Inclusion Bodies	15	56	Microsomes	-0.18	56	36
Neuroeffector Junction	15	57	Focal Adhesions	-0.2	57	30
Nucleosomes	15	58	Coiled Bodies	-0.21	58	134
Plastids	15	59	Dendritic Spines	-0.23	59	117
Sarcoplasmic Reticulum	15	60	Cell Nucleus Structures	-0.28	60	17
Myofibrils	14	61	Lewy Bodies	-0.3	61	93
Telomere	14	62	Neuroeffector Junction	-0.3	62	57
Growth Cones	13	63	Glomerular Basement Membrane	-0.31	63	49
Synaptosomes	13	64	Cytoskeleton	-0.32	64	7
Endosomes	11	65	Sarcoplasmic Reticulum	-0.32	65	60
Ribosomes	11	66	Endoplasmic Reticulum, Smooth	-0.34	66	83
Vacuoles	11	67	Cell Surface Extensions	-0.37	67	14
Gap Junctions	10	68	Phycobilisomes	-0.38	68	114
trans-Golgi Network	10	69	Mitotic Spindle Apparatus	-0.47	69	77
Acrosome	9	70	Dendrites	-0.49	70	26
Caveolae	9	71	Cell Membrane Structures	-0.5	71	11
Periplasm	9	72	Neurites	-0.52	72	32
Phagosomes	9	73	Mitochondrial Membranes	-0.54	73	95
Ranvier's Nodes	8	74	Membrane Microdomains	-0.54	74	52
Coated Vesicles	7	75	Neuromuscular Junction	-0.55	75	53
Microvilli	7	76	Periplasm	-0.59	76	72
Mitotic Spindle Apparatus	7	77	Microbodies	-0.59	77	103
Sarcomeres	7	78	Nucleolus Organizer Region	-0.61	78	124
Cell Nucleolus	6	79	Pili, Sex	-0.62	79	115
Centromere	6	80	Polyribosomes	-0.66	80	88
Cilia	6	81	Zona Pellucida	-0.68	81	84
Endoplasmic Reticulum, Rough	6	82	Inclusion Bodies	-0.69	82	56
Endoplasmic Reticulum, Smooth	6	83	Cell Membrane	-0.69	83	5
Zona Pellucida	6	84	Chromatin	-0.7	84	12
Fimbriae, Bacterial	5	85	Endosomes	-0.7	85	65
Hemidesmosomes	5	86	Synaptic Membranes	-0.72	86	99
Heterochromatin	5	87	Intercellular Junctions	-0.76	87	15
Polyribosomes	5	88	Microtubule-Organizing Center	-0.77	88	94
Adherens Junctions	4	89	Vacuoles	-0.77	89	67
Centrosome	4	90	Chloroplasts	-0.79	90	54
Coated Pits, Cell-Membrane	4	91	Telomere	-0.8	91	62
Desmosomes	4	92	Mitochondria, Heart	-0.81	92	112
Lewy Bodies	4	93	Plastids	-0.85	93	59
Microtubule-Organizing Center	4	94	Chromatids	-0.89	94	133
Mitochondrial Membranes	4	95	Growth Cones	-0.9	95	63
Nuclear Envelope	4	96	Caveolae	-0.95	96	71
Nuclear Pore	4	97	Centromere	-0.97	97	80
Peroxisomes	4	98	Flagella	-0.99	98	110
Synaptic Membranes	4	99	Cell-Free System	-1.08	99	47
Weibel-Palade Bodies	4	100	Neurofibrillary Tangles	-1.12	100	108
Clathrin-Coated Vesicles	3	101	Centrosome	-1.13	101	90
Glycocalyx	3	102	Coated Pits, Cell-Membrane	-1.14	102	91
Microbodies	3	103	Neurofibrils	-1.15	103	121
Microfibrils	3	104	Peroxisomes	-1.16	104	98
Mitochondria, Liver	3	105	Lysosomes	-1.22	105	51
Mitochondria, Muscle	3	106	Cell Nucleus	-1.22	106	6
Motor Endplate	3	107	Organelles	-1.28	107	4
Neurofibrillary Tangles	3	108	Subcellular Fractions	-1.33	108	10
Sarcolemma	3	109	Mitochondria	-1.34	109	25
Flagella	2	110	Mitochondria, Muscle	-1.35	110	106
Melanosomes	2	111	Cell Nucleolus	-1.37	111	79
Mitochondria, Heart	2	112	Heterochromatin	-1.39	112	87
Neuropil Threads	2	113	Nuclear Pore	-1.41	113	97
Phycobilisomes	2	114	Cytoplasm	-1.53	114	1
Pili, Sex	2	115	Cytoplasmic Structures	-1.55	115	3
Sperm Tail	2	116	Nuclear Envelope	-1.57	116	96
Dendritic Spines	1	117	Intracellular Membranes	-1.59	117	43
Inclusion Bodies, Viral	1	118	Melanosomes	-1.7	118	111
Kinetochores	1	119	Coated Vesicles	-1.77	119	75
Micronuclei, Chromosome-Defective	1	120	COP-Coated Vesicles	-1.77	120	135
Neurofibrils	1	121	Sex Chromatin	-1.86	121	125
Nissl Bodies	1	122	Kinetochores	-1.88	122	119
Nuclear Lamina	1	123	Chromosome Structures	-1.88	123	22
Nucleolus Organizer Region	1	124	Ribosomes	-1.88	124	66
Sex Chromatin	1	125	Intracellular Space	-1.91	125	2
Synaptonemal Complex	1	126	Nucleosomes	-2.19	126	58
Vault Ribonucleoprotein Particles	1	127	Microtubules	-2.26	127	37
Bacterial Chromatophores	0	128	Chromosomes	-3.32	128	9
Cell Wall Skeleton	0	129	Thylakoids	-?	129	147
Cellulosomes	0	130	Bacterial Chromatophores	-?	130	128
Centrioles	0	131	Synaptonemal Complex	-?	131	126
Chromaffin Granules	0	132	Cell Wall Skeleton	-?	132	129
Chromatids	0	133	Glyoxysomes	-?	133	138
Coiled Bodies	0	134	Micronuclei, Chromosome-Defective	-?	134	120
COP-Coated Vesicles	0	135	Inclusion Bodies, Viral	-?	135	118
Erythrocyte Inclusions	0	136	Erythrocyte Inclusions	-?	136	136
Euchromatin	0	137	Micronucleus, Germline	-?	137	142
Glyoxysomes	0	138	Heinz Bodies	-?	138	139
Heinz Bodies	0	139	Macronucleus	-?	139	141
Intranuclear Inclusion Bodies	0	140	Cellulosomes	-?	140	130
Macronucleus	0	141	Intranuclear Inclusion Bodies	-?	141	140
Micronucleus, Germline	0	142	Plasmodesmata	-?	142	143
Plasmodesmata	0	143	Motor Endplate	-?	143	107
Purple Membrane	0	144	Centrioles	-?	144	131
Spliceosomes	0	145	Purple Membrane	-?	145	144
Submitochondrial Particles	0	146	Neuropil Threads	-?	146	113
Thylakoids	0	147	Nuclear Lamina	-?	147	123
			Correlation of Ranks of non-zero terms			-0.0094298

## Sheet: CellTypeComparison
GeneCite			Literature Lab			GeneCite
Term	Abs Count	Rank	Term	Score	Rank	Rank
Neurons	2211	1	Ranvier's Nodes	2.61	1	133
Leukocytes	1830	2	Macrophages, Alveolar	2.42	2	56
Blood Cells	1807	3	Keratinocytes	2.05	3	26
Epithelial Cells	1662	4	Goblet Cells	2	4	88
Connective Tissue Cells	1565	5	Monocytes	1.84	5	8
Myeloid Cells	1364	6	Enterochromaffin-like Cells	1.81	6	157
Leukocytes, Mononuclear	1331	7	Phagocytes	1.76	7	9
Monocytes	1257	8	Neutrophils	1.75	8	18
Phagocytes	1253	9	Nerve Fibers, Myelinated	1.67	9	84
Macrophages	1016	10	Macrophages	1.66	10	10
Lymphocytes	970	11	Luteal Cells	1.65	11	122
Fibroblasts	746	12	Myelin Sheath	1.6	12	94
T-Lymphocytes	674	13	Protoplasts	1.58	13	163
Bone Marrow Cells	607	14	Myeloid Cells	1.44	14	6
L Cells	599	15	Enteroendocrine Cells	1.41	15	130
Endothelial Cells	585	16	Kupffer Cells	1.4	16	87
Stem Cells	539	17	Mast Cells	1.36	17	44
Neutrophils	463	18	Mesangial Cells	1.34	18	35
Muscle Cells	429	19	Satellite Cells, Skeletal Muscle	1.33	19	175
Granulocytes	394	20	Myofibrils	1.3	20	114
Neuroglia	271	21	Adult Stem Cells	1.28	21	177
Neurons, Afferent	259	22	Enterochromaffin Cells	1.27	22	169
Hepatocytes	214	23	Schwann Cells	1.27	23	76
Hela Cells	206	24	Purkinje Cells	1.24	24	95
3T3 Cells	200	25	Granulocytes	1.19	25	20
Keratinocytes	198	26	Epithelial Cells	1.11	26	4
Axons	196	27	Adipocytes	1.1	27	68
CD4-Positive T-Lymphocytes	195	28	Myocytes, Smooth Muscle	1.07	28	59
Astrocytes	177	29	Merkel Cells	1.06	29	184
Dendritic Cells	158	30	Myoblasts, Skeletal	1.02	30	142
Antigen-Presenting Cells	154	31	Basophils	0.99	31	102
Osteoblasts	149	32	Bone Marrow Cells	0.87	32	14
B-Lymphocytes	138	33	Caco-2 Cells	0.85	33	78
Antibody-Producing Cells	121	34	Foam Cells	0.82	34	91
Mesangial Cells	120	35	Microglia	0.81	35	41
CHO Cells	119	36	BALB 3T3 Cells	0.8	36	167
Erythrocytes	119	37	Epithelioid Cells	0.8	37	125
COS Cells	117	38	Macrophages, Peritoneal	0.77	38	48
CD8-Positive T-Lymphocytes	111	39	Ameloblasts	0.73	39	156
Erythroid Cells	107	40	Endothelial Cells	0.71	40	16
Microglia	105	41	Erythrocytes, Abnormal	0.7	41	192
T-Lymphocytes, Helper-Inducer	102	42	Muscle Cells	0.68	42	19
Posterior Horn Cells	98	43	Corticotrophs	0.68	43	168
Mast Cells	93	44	Insulin-Secreting Cells	0.66	44	148
Dendrites	89	45	Leukocytes	0.65	45	2
Stromal Cells	89	46	Oxyphil Cells	0.63	46	234
Lymphocyte Subsets	88	47	Muscle Fibers, Fast-Twitch	0.63	47	185
Macrophages, Peritoneal	82	48	Theca Cells	0.63	48	176
Germ Cells	81	49	Connective Tissue Cells	0.63	49	5
Motor Neurons	79	50	Presynaptic Terminals	0.63	50	77
Chromaffin Cells	77	51	Lactotrophs	0.59	51	199
PC12 Cells	77	52	T-Lymphocytes	0.57	52	13
Interneurons	75	53	Gonadotrophs	0.54	53	195
Eosinophils	74	54	Muscle Fibers, Slow-Twitch	0.54	54	172
Myocytes, Cardiac	74	55	Leukocytes, Mononuclear	0.49	55	7
Macrophages, Alveolar	71	56	Blood Cells	0.47	56	3
Th1 Cells	71	57	Trophoblasts	0.46	57	86
Th2 Cells	71	58	Muscle Fibers	0.44	58	83
Myocytes, Smooth Muscle	70	59	Blastomeres	0.43	59	178
Neurons, Efferent	66	60	Enterocytes	0.42	60	124
Osteoclasts	64	61	Oligodendroglia	0.41	61	82
Vero Cells	64	62	Melanotrophs	0.39	62	226
T-Lymphocyte Subsets	61	63	3T3-L1 Cells	0.36	63	147
Hematopoietic Stem Cells	60	64	KB Cells	0.36	64	116
Killer Cells	60	65	Hepatocytes	0.34	65	23
Killer Cells, Natural	58	66	Neuroglia	0.31	66	21
NIH 3T3 Cells	57	67	Paneth Cells	0.3	67	150
Adipocytes	56	68	Osteocytes	0.3	68	149
Neurites	56	69	Eosinophils	0.28	69	54
T-Lymphocytes, Cytotoxic	54	70	Amacrine Cells	0.28	70	135
Blood Platelets	52	71	Erythroblasts	0.26	71	191
U937 Cells	52	72	Osteoblasts	0.2	72	32
Chondrocytes	50	73	Giant Cells	0.2	73	92
Oocytes	49	74	Sperm Tail	0.19	74	188
Ovum	48	75	Chondrocytes	0.19	75	73
Schwann Cells	46	76	Chromaffin Cells	0.19	76	51
Presynaptic Terminals	43	77	Astrocytes	0.19	77	29
Caco-2 Cells	42	78	Neuroepithelial Cells	0.18	78	132
HL-60 Cells	41	79	Lymphocytes	0.18	79	11
Photoreceptors	41	80	Osteoclasts	0.13	80	61
Granulocyte Precursor Cells	39	81	HT29 Cells	0.13	81	107
Oligodendroglia	39	82	Axons	0.1	82	27
Muscle Fibers	36	83	Erythrocyte Membrane	0.1	83	109
Nerve Fibers, Myelinated	36	84	PC12 Cells	0.09	84	52
Erythroid Progenitor Cells	33	85	Olfactory Receptor Neurons	0.09	85	143
Trophoblasts	33	86	Th1 Cells	0.08	86	57
Kupffer Cells	32	87	Cones (Retina)	0.08	87	101
Goblet Cells	31	88	Pluripotent Stem Cells	0.06	88	236
Spermatozoa	31	89	Prokaryotic Cells	0.06	89	174
Pyramidal Cells	30	90	Th2 Cells	0.05	90	58
Foam Cells	28	91	Podocytes	0.04	91	117
Giant Cells	28	92	Sperm Head	0.04	92	140
Eukaryotic Cells	27	93	Interneurons	0.02	93	53
Myelin Sheath	27	94	Anterior Horn Cells	0.02	94	165
Purkinje Cells	26	95	CD4-Positive T-Lymphocytes	0.01	95	28
Photoreceptors, Vertebrate	25	96	T-Lymphocytes, Helper-Inducer	-0.02	96	42
Retinal Ganglion Cells	23	97	Trophozoites	-0.02	97	141
Spores	23	98	Acrosome	-0.04	98	129
K562 Cells	22	99	Swiss 3T3 Cells	-0.05	99	145
Mesenchymal Stem Cells	22	100	T-Lymphocyte Subsets	-0.06	100	63
Cones	21	101	Nissl Bodies	-0.06	101	203
Basophils	20	102	Blood Platelets	-0.08	102	71
Myoblasts	20	103	Hair Cells, Outer	-0.08	103	196
Rods	19	104	Langerhans Cells	-0.1	104	126
Granulosa Cells	18	105	Pyramidal Cells	-0.11	105	90
Embryonic Stem Cells	17	106	Odontoblasts	-0.16	106	161
HT29 Cells	17	107	Lymphocyte Subsets	-0.17	107	47
Myeloid Progenitor Cells	17	108	Stromal Cells	-0.18	108	46
Erythrocyte Membrane	16	109	Melanophores	-0.19	109	182
Melanocytes	16	110	Totipotent Stem Cells	-0.19	110	243
B-Lymphocyte Subsets	15	111	Hair Cells, Inner	-0.2	111	170
Hair Cells	15	112	Schizonts	-0.23	112	239
Dendritic Cells, Follicular	14	113	Leydig Cells	-0.26	113	120
Myofibrils	14	114	Lewy Bodies	-0.28	114	159
Growth Cones	13	115	Melanocytes	-0.28	115	110
KB Cells	13	116	Dendritic Spines	-0.29	116	190
Podocytes	13	117	CD8-Positive T-Lymphocytes	-0.3	117	39
Sertoli Cells	13	118	Histiocytes	-0.32	118	158
Spores, Bacterial	13	119	Sympathetic Fibers, Postganglionic	-0.33	119	189
Leydig Cells	12	120	Sporozoites	-0.34	120	213
Plasma Cells	12	121	Rod Outer Segments	-0.35	121	207
Luteal Cells	11	122	Rods (Retina)	-0.36	122	104
Neuropil	11	123	Reed-Sternberg Cells	-0.36	123	206
Enterocytes	10	124	Posterior Horn Cells	-0.4	124	43
Epithelioid Cells	10	125	Spermatogonia	-0.44	125	164
Langerhans Cells	10	126	Erythrocytes	-0.46	126	37
Megakaryocytes	10	127	Neurons	-0.48	127	1
Senile Plaques	10	128	HL-60 Cells	-0.48	128	79
Acrosome	9	129	Autonomic Fibers, Postganglionic	-0.49	129	166
Enteroendocrine Cells	9	130	Antigen-Presenting Cells	-0.51	130	31
Nitrergic Neurons	9	131	Motor Neurons	-0.51	131	50
Neuroepithelial Cells	8	132	Neuropil	-0.52	132	123
Ranvier's Nodes	8	133	Senile Plaques	-0.55	133	128
Spermatids	8	134	Dendritic Cells	-0.58	134	30
Amacrine Cells	7	135	Dendrites	-0.6	135	45
Autonomic Fibers, Preganglionic	7	136	T-Lymphocytes, Cytotoxic	-0.61	136	70
Hemocytes	7	137	Pericytes	-0.61	137	139
Lymphocytes, Tumor-Infiltrating	7	138	Neurites	-0.64	138	69
Pericytes	7	139	Killer Cells, Lymphokine-Activated	-0.64	139	198
Sperm Head	7	140	Neurons, Efferent	-0.64	140	60
Trophozoites	7	141	Granulosa Cells	-0.66	141	105
Myoblasts, Skeletal	6	142	Thyrotrophs	-0.66	142	242
Olfactory Receptor Neurons	6	143	LLC-PK1 Cells	-0.66	143	160
Spermatocytes	6	144	B-Lymphocyte Subsets	-0.69	144	111
Swiss 3T3 Cells	6	145	Myocytes, Cardiac	-0.69	145	55
Zona Pellucida	6	146	Zona Pellucida	-0.7	146	146
3T3-L1 Cells	5	147	Myoblasts	-0.72	147	103
Insulin-Secreting Cells	5	148	Reticulocytes	-0.72	148	151
Osteocytes	5	149	Granulocyte Precursor Cells	-0.73	149	81
Paneth Cells	5	150	CHO Cells	-0.75	150	36
Reticulocytes	5	151	Photoreceptors, Invertebrate	-0.76	151	162
Spores, Fungal	5	152	Spheroplasts	-0.77	152	211
Substantia Gelatinosa	5	153	Plasma Cells	-0.78	153	121
Tumor Stem Cells	5	154	U937 Cells	-0.78	154	72
Zygote	5	155	Killer Cells	-0.8	155	65
Ameloblasts	4	156	Spermatids	-0.85	156	134
Enterochromaffin-like Cells	4	157	Tumor Stem Cells	-0.85	157	154
Histiocytes	4	158	Vero Cells	-0.86	158	62
Lewy Bodies	4	159	Oocytes	-0.86	159	74
LLC-PK1 Cells	4	160	Stem Cells	-0.87	160	17
Odontoblasts	4	161	Hemocytes	-0.89	161	137
Photoreceptors, Invertebrate	4	162	L Cells (Cell Line)	-0.92	162	15
Protoplasts	4	163	Lymphocytes, Tumor-Infiltrating	-0.92	163	138
Spermatogonia	4	164	Mossy Fibers, Hippocampal	-0.93	164	171
Anterior Horn Cells	3	165	Megakaryocytes	-0.98	165	127
Autonomic Fibers, Postganglionic	3	166	Killer Cells, Natural	-1	166	66
BALB 3T3 Cells	3	167	Mesenchymal Stem Cells	-1.02	167	100
Corticotrophs	3	168	Sertoli Cells	-1.02	168	118
Enterochromaffin Cells	3	169	Growth Cones	-1.02	169	115
Hair Cells, Inner	3	170	Spermatozoa	-1.02	170	89
Mossy Fibers, Hippocampal	3	171	B-Lymphocytes	-1.04	171	33
Muscle Fibers, Slow-Twitch	3	172	Erythroid Cells	-1.04	172	40
Neurofibrillary Tangles	3	173	K562 Cells	-1.04	173	99
Prokaryotic Cells	3	174	Antibody-Producing Cells	-1.05	174	34
Satellite Cells, Skeletal Muscle	3	175	Retinal Ganglion Cells	-1.05	175	97
Theca Cells	3	176	Multipotent Stem Cells	-1.15	176	200
Adult Stem Cells	2	177	Neurons, Afferent	-1.19	177	22
Blastomeres	2	178	Neurofibrillary Tangles	-1.2	178	173
Cells, Immobilized	2	179	Oocysts	-1.21	179	187
Chromatophores	2	180	Neurofibrils	-1.24	180	202
Glucagon-Secreting Cells	2	181	NIH 3T3 Cells	-1.28	181	67
Melanophores	2	182	Myeloid Progenitor Cells	-1.31	182	108
Melanosomes	2	183	Spores, Protozoan	-1.32	183	212
Merkel Cells	2	184	Hair Cells	-1.32	184	112
Muscle Fibers, Fast-Twitch	2	185	Dendritic Cells, Follicular	-1.35	185	113
Neuropil Threads	2	186	Photoreceptors, Vertebrate	-1.36	186	96
Oocysts	2	187	Fibroblasts	-1.38	187	12
Sperm Tail	2	188	3T3 Cells	-1.44	188	25
Sympathetic Fibers, Postganglionic	2	189	Ovum	-1.52	189	75
Dendritic Spines	1	190	Eukaryotic Cells	-1.61	190	93
Erythroblasts	1	191	Hematopoietic Stem Cells	-1.65	191	64
Erythrocytes, Abnormal	1	192	Erythroid Progenitor Cells	-1.65	192	85
Fetal Stem Cells	1	193	Photoreceptors	-1.7	193	80
Giant Cells, Foreign-Body	1	194	Melanosomes	-1.73	194	183
Gonadotrophs	1	195	Zygote	-1.78	195	155
Hair Cells, Outer	1	196	APUD Cells	-1.82	196	217
Hair Cells, Vestibular	1	197	Spermatocytes	-1.83	197	144
Killer Cells, Lymphokine-Activated	1	198	Germ Cells	-1.9	198	49
Lactotrophs	1	199	Spores, Fungal	-1.93	199	152
Multipotent Stem Cells	1	200	Embryonic Stem Cells	-1.96	200	106
Myoblasts, Cardiac	1	201	COS Cells	-2.17	201	38
Neurofibrils	1	202	Spores	-3.22	202	98
Nissl Bodies	1	203	Hela Cells	-3.59	203	24
Parasympathetic Fibers, Postganglionic	1	204	Adipocytes, White	-?	204	216
Parietal Cells, Gastric	1	205	Adipocytes, Brown	-?	205	215
Reed-Sternberg Cells	1	206	Oogonia	-?	206	233
Rod Outer Segments	1	207	Gastrin-Secreting Cells	-?	207	220
Satellite Cells, Perineuronal	1	208	Cells, Immobilized	-?	208	179
Somatostatin-Secreting Cells	1	209	Substantia Gelatinosa	-?	209	153
Spherocytes	1	210	Chromatophores	-?	210	180
Spheroplasts	1	211	Lymphocytes, Null	-?	211	224
Spores, Protozoan	1	212	Chief Cells, Gastric	-?	212	218
Sporozoites	1	213	Myoblasts, Cardiac	-?	213	201
Acanthocytes	0	214	Motor Neurons, Gamma	-?	214	229
Adipocytes, Brown	0	215	Autonomic Fibers, Preganglionic	-?	215	136
Adipocytes, White	0	216	Neurilemma	-?	216	231
APUD Cells	0	217	Myoblasts, Smooth Muscle	-?	217	230
Chief Cells, Gastric	0	218	Neuroepithelial Bodies	-?	218	232
Erythrocyte Inclusions	0	219	Acanthocytes	-?	219	214
Gastrin-Secreting Cells	0	220	Nitrergic Neurons	-?	220	131
Giant Cells, Langhans	0	221	Merozoites	-?	221	227
Heinz Bodies	0	222	Monocytes, Activated Killer	-?	222	228
Labyrinth Supporting Cells	0	223	Neuropil Threads	-?	223	186
Lymphocytes, Null	0	224	Megaloblasts	-?	224	225
Megaloblasts	0	225	Giant Cells, Langhans	-?	225	221
Melanotrophs	0	226	Somatotrophs	-?	226	240
Merozoites	0	227	Retinal Bipolar Cells	-?	227	237
Monocytes, Activated Killer	0	228	Satellite Cells, Perineuronal	-?	228	208
Motor Neurons, Gamma	0	229	Sperm Midpiece	-?	229	241
Myoblasts, Smooth Muscle	0	230	Somatostatin-Secreting Cells	-?	230	209
Neurilemma	0	231	Fetal Stem Cells	-?	231	193
Neuroepithelial Bodies	0	232	Giant Cells, Foreign-Body	-?	232	194
Oogonia	0	233	Retinal Horizontal Cells	-?	233	238
Oxyphil Cells	0	234	Labyrinth Supporting Cells	-?	234	223
Pancreatic Polypeptide-Secreting Cells	0	235	Parietal Cells, Gastric	-?	235	205
Pluripotent Stem Cells	0	236	Spores, Bacterial	-?	236	119
Retinal Bipolar Cells	0	237	Glucagon-Secreting Cells	-?	237	181
Retinal Horizontal Cells	0	238	Pancreatic Polypeptide-Secreting Cells	-?	238	235
Schizonts	0	239	Parasympathetic Fibers, Postganglionic	-?	239	204
Somatotrophs	0	240	Erythrocyte Inclusions	-?	240	219
Sperm Midpiece	0	241	Hair Cells, Vestibular	-?	241	197
Thyrotrophs	0	242	Heinz Bodies	-?	242	222
Totipotent Stem Cells	0	243	Spherocytes	-?	243	210
			Correlation of Ranks of non-zero terms			0.0876412

## Sheet: MetabolismComparison
GeneCite			Literature Lab			GeneCite
Term	Abs Count	Rank	Term	Score	Rank	Rank
Biotransformation	16039	1	Acylation	2.31	1	29
Phosphorylation	1300	2	Secretory Rate	1.49	2	78
Protein Binding	694	3	RNA Splicing	1.41	3	31
Pharmacokinetics	529	4	Protein Modification, Translational	1.19	4	24
Enzyme Activation	514	5	Protein Processing, Post-Translational	1.19	5	25
Biological Transport	487	6	Deamination	1.15	6	74
Tissue Distribution	461	7	Glycosylation	1.09	7	20
Absorption	343	8	Hydroxylation	1.08	8	45
Energy Metabolism	333	9	Area Under Curve	1.07	9	34
Oxidation-Reduction	264	10	Lipolysis	0.92	10	67
Oxidative Stress	253	11	RNA Processing, Post-Transcriptional	0.89	11	19
Protein Biosynthesis	211	12	Biotransformation	0.85	12	1
Peptide Biosynthesis	210	13	Capillary Permeability	0.84	13	39
Protein Transport	195	14	Cell Membrane Permeability	0.75	14	47
Dimerization	173	15	Esterification	0.67	15	70
Carbohydrate Metabolism	141	16	Dealkylation	0.59	16	66
Hydrolysis	123	17	Cyclization	0.59	17	40
Metabolic Networks and Pathways	111	18	Hydrolysis	0.57	18	17
RNA Processing, Post-Transcriptional	103	19	RNA 3' End Processing	0.55	19	63
Glycosylation	102	20	Respiratory Burst	0.52	20	50
Ion Transport	101	21	Calcium Signaling	0.48	21	23
Alkylation	99	22	Ion Transport	0.32	22	21
Calcium Signaling	98	23	Hydrogenation	0.27	23	58
Protein Modification, Translational	98	24	Renin-Angiotensin System	0.2	24	44
Protein Processing, Post-Translational	97	25	Metabolic Clearance Rate	0.18	25	53
Biological Transport, Active	90	26	Glycogenolysis	0.17	26	82
Alternative Splicing	84	27	Nitrogen Fixation	0.08	27	85
Methylation	83	28	Basal Metabolism	0.06	28	80
Acylation	81	29	Metabolic Detoxication, Drug	0	29	62
Acetylation	79	30	Decarboxylation	0	30	56
RNA Splicing	78	31	Respiratory Transport	-0.01	31	76
Photosynthesis	73	32	Lipid Peroxidation	-0.06	32	37
Active Transport, Cell Nucleus	69	33	Methylation	-0.07	33	28
Area Under Curve	69	34	Gluconeogenesis	-0.08	34	57
Lipid Metabolism	67	35	Protein Isoprenylation	-0.1	35	54
Fermentation	66	36	Lipogenesis	-0.15	36	83
Lipid Peroxidation	63	37	Pulmonary Gas Exchange	-0.16	37	68
Phototrophic Processes	61	38	Peptide Biosynthesis	-0.25	38	13
Capillary Permeability	55	39	Protein Biosynthesis	-0.26	39	12
Cyclization	48	40	Fermentation	-0.29	40	36
Electron Transport	48	41	Lipid Metabolism	-0.29	41	35
DNA Methylation	46	42	Biological Transport	-0.31	42	6
Oxygen Consumption	44	43	Alternative Splicing	-0.31	43	27
Renin-Angiotensin System	43	44	Tissue Distribution	-0.32	44	7
Hydroxylation	39	45	Oxidative Stress	-0.32	45	11
Polyadenylation	30	46	Amination	-0.33	46	72
Cell Membrane Permeability	28	47	Proton-Motive Force	-0.37	47	87
Glycolysis	26	48	Pharmacokinetics	-0.44	48	4
Kallikrein-Kinin System	23	49	Pentose Phosphate Pathway	-0.46	49	71
Respiratory Burst	23	50	Axonal Transport	-0.51	50	55
Intestinal Absorption	21	51	Biotinylation	-0.53	51	52
Biotinylation	19	52	Autotrophic Processes	-0.58	52	79
Metabolic Clearance Rate	19	53	Oxygen Consumption	-0.59	53	43
Protein Isoprenylation	18	54	Absorption	-0.59	54	8
Axonal Transport	16	55	Alkylation	-0.65	55	22
Decarboxylation	16	56	DNA Methylation	-0.68	56	42
Gluconeogenesis	14	57	Oxidation-Reduction	-0.68	57	10
Hydrogenation	14	58	Oxidative Phosphorylation	-0.7	58	61
Biological Availability	13	59	Phosphorylation	-0.74	59	2
Cytoplasmic Streaming	13	60	Cytoplasmic Streaming	-0.76	60	60
Oxidative Phosphorylation	12	61	Biological Transport, Active	-0.78	61	26
Metabolic Detoxication, Drug	11	62	Intestinal Absorption	-0.85	62	51
RNA 3' End Processing	11	63	Peptide Chain Initiation, Translational	-0.85	63	86
Membrane Potential, Mitochondrial	9	64	Citric Acid Cycle	-0.93	64	65
Citric Acid Cycle	8	65	Acetylation	-0.95	65	30
Dealkylation	6	66	Energy Metabolism	-0.99	66	9
Lipolysis	6	67	Active Transport, Cell Nucleus	-1.03	67	33
Pulmonary Gas Exchange	6	68	RNA Editing	-1.09	68	88
Biosynthetic Pathways	4	69	Carbohydrate Metabolism	-1.13	69	16
Esterification	4	70	Enzyme Activation	-1.19	70	5
Pentose Phosphate Pathway	4	71	Biological Availability	-1.2	71	59
Amination	3	72	Enterohepatic Circulation	-1.22	72	81
Anaerobic Threshold	3	73	Electron Transport	-1.25	73	41
Deamination	3	74	Polyadenylation	-1.28	74	46
Nitrosation	3	75	Dimerization	-1.29	75	15
Respiratory Transport	3	76	Kallikrein-Kinin System	-1.31	76	49
Protein Splicing	2	77	Protein Transport	-1.44	77	14
Secretory Rate	2	78	RNA Transport	-1.47	78	89
Autotrophic Processes	1	79	Phototrophic Processes	-1.52	79	38
Basal Metabolism	1	80	Photosynthesis	-1.54	80	32
Enterohepatic Circulation	1	81	Protein Binding	-2.05	81	3
Glycogenolysis	1	82	Glycolysis	-2.07	82	48
Lipogenesis	1	83	Metabolic Networks and Pathways	-2.24	83	18
Metabolic Detoxication, Phase I	1	84	Therapeutic Equivalency	-2.25	84	103
Nitrogen Fixation	1	85	Metabolic Detoxication, Phase II	-?	85	97
Peptide Chain Initiation, Translational	1	86	Metabolic Detoxication, Phase I	-?	86	84
Proton-Motive Force	1	87	Membrane Potential, Mitochondrial	-?	87	64
RNA Editing	1	88	Heterotrophic Processes	-?	88	95
RNA Transport	1	89	Peptide Biosynthesis, Nucleic Acid-Independent	-?	89	98
Skin Absorption	1	90	Trans-Splicing	-?	90	105
Substrate Cycling	1	91	Protein Splicing	-?	91	77
Aminoacylation	0	92	Peptide Chain Termination, Translational	-?	92	100
Chemoautotrophic Growth	0	93	Skin Absorption	-?	93	90
Frameshifting, Ribosomal	0	94	Transfer RNA Aminoacylation	-?	94	104
Heterotrophic Processes	0	95	Aminoacylation	-?	95	92
Lipid Mobilization	0	96	Substrate Cycling	-?	96	91
Metabolic Detoxication, Phase II	0	97	Anaerobic Threshold	-?	97	73
Peptide Biosynthesis, Nucleic Acid-Independent	0	98	Nitrosation	-?	98	75
Peptide Chain Elongation, Translational	0	99	Protein Carbonylation	-?	99	102
Peptide Chain Termination, Translational	0	100	Photophosphorylation	-?	100	101
Photophosphorylation	0	101	Lipid Mobilization	-?	101	96
Protein Carbonylation	0	102	Biosynthetic Pathways	-?	102	69
Therapeutic Equivalency	0	103	Chemoautotrophic Growth	-?	103	93
Transfer RNA Aminoacylation	0	104	Frameshifting, Ribosomal	-?	104	94
Trans-Splicing	0	105	Peptide Chain Elongation, Translational	-?	105	99
			Correlation of Ranks of non-zero terms			-0.0317816

## Sheet: GeneCiteCellPhysiology
GeneCite by Walter Reed Army Institute of Research: Citation Results (counts only). 2007-10-09 01:04:45		#1	#2	#3	#4	#5	#6	#7	#8	#9	#10	#11	#12	#13	#14	#15	#16	#17	#18	#19	#20	#21	#22	#23	#24	#25	#26	#27	#28	#29	#30	#31	#32	#33	#34	#35	#36	#37	#38	#39	#40	#41	#42	#43	#44	#45	#46	#47	#48
http://www.ncbi.nlm.nih.gov/entrez/query.fcgi	Terms:	ABAT	ABCC4	ALB	ALDH1A1	ALDH1A2	ANXA3	ARMCX1	ASAHL	ATF3	AZGP1	B3GAT1	C10orf116	C1orf24	C3	C5orf23	C9orf46	CCL2	ChGn	CNN1	CNTNAP2	CPE	CUTL2	CXCL2	CYP4F2	CYR61	DHX38	DIXDC1	DKFZP586H2123	DMN	DMXL1	DOK1	DPP4	EPHX2	FBLN1	FMOD	FOS	FOSB	GABRP	GNMT	GOLPH2	GULP1	hCAP-D3	HGD	HSPB8	KBTBD11	KCNN4	KIAA1324	KIF13B
#33	Cell Physiology	5	8	68	8	8	1	0	0	57	1	0	0	0	714	0	0	859	0	1	3	79	2	146	1	72	0	2	0	26	0	32	9	1	0	3	1774	53	1	1	1	2	0	4	8	0	38	0	1
#102	Signal Transduction	1	2	6	2	5	0	0	0	19	0	0	0	0	227	0	0	256	0	0	0	15	0	37	0	28	0	2	0	8	0	31	5	1	0	1	937	32	0	0	0	1	0	0	2	0	22	0	1
#16	Cell Communication	1	3	8	1	5	0	0	0	12	0	0	0	0	184	0	0	229	0	0	3	11	0	36	0	25	0	2	0	7	0	26	5	1	0	0	617	20	0	0	0	1	0	0	1	0	3	0	1
#82	Necrosis	0	2	17	0	0	0	0	0	10	1	0	0	0	160	0	0	533	0	0	0	16	0	121	0	5	0	0	0	14	0	3	2	0	0	0	162	5	0	0	1	0	0	1	0	0	1	0	0
#35	Cell Proliferation	4	4	13	3	1	1	0	0	13	0	0	0	0	124	0	0	120	0	2	0	9	1	7	1	38	0	0	0	12	0	13	1	1	0	0	475	18	0	1	0	0	0	5	4	0	11	0	0
#19	Cell Cycle	4	4	10	3	1	0	0	0	17	0	0	0	0	102	0	0	97	0	1	0	10	3	10	1	29	0	0	0	10	0	8	2	1	0	0	494	15	0	1	0	0	0	6	4	0	9	0	0
#4	Apoptosis	2	4	13	3	0	0	0	0	31	0	0	0	0	122	0	0	103	0	2	0	38	1	29	1	17	0	0	0	8	0	6	1	1	0	2	351	9	0	0	0	1	0	2	5	0	3	0	0
#26	Cell Growth Processes	4	3	12	3	1	0	0	0	9	0	0	0	0	103	0	0	101	0	1	0	8	1	6	0	26	0	0	0	10	0	8	1	1	0	0	384	9	0	1	0	0	0	4	4	0	8	0	0
#20	Cell Death	2	4	13	3	0	0	0	0	22	0	0	0	0	132	0	0	94	0	0	0	38	2	25	0	12	0	0	0	7	0	3	0	1	0	2	316	10	0	0	0	1	0	3	5	0	3	0	0
#23	Cell Division	4	3	8	2	1	0	0	0	5	0	0	0	0	86	0	0	75	0	2	0	7	1	5	0	20	0	0	0	7	0	5	1	1	0	0	327	9	0	0	0	0	0	4	3	0	7	0	0
#29	Cell Movement	0	0	3	0	1	1	0	0	4	0	0	0	0	85	0	0	389	0	1	0	1	1	63	0	20	0	0	0	2	0	5	3	0	0	0	43	1	0	0	0	0	0	0	0	0	2	0	0
#18	Cell Count	0	0	8	0	0	0	0	0	7	0	0	0	0	111	0	0	59	0	0	0	1	1	31	0	0	0	0	0	2	0	0	0	0	0	0	352	6	0	0	0	0	0	0	0	0	0	0	0
#22	Cell Differentiation	0	1	27	3	3	0	0	0	0	1	0	0	0	66	0	0	44	0	0	0	5	2	9	0	9	0	0	0	1	0	3	1	0	0	0	202	9	1	0	0	0	0	0	0	0	4	0	0
#13	Cell Adhesion	0	0	3	0	0	0	0	0	5	0	1	0	0	103	0	0	202	0	1	8	6	1	13	0	35	0	0	0	1	0	4	1	0	1	0	50	1	0	0	0	0	0	1	0	0	0	0	0
#40	Chemotaxis	0	0	1	0	0	0	0	0	0	0	0	0	0	32	0	0	280	0	0	0	0	0	50	0	7	0	0	0	0	0	1	0	0	0	0	7	0	0	0	0	0	0	0	0	0	0	0	0
#39	Cell Survival	0	0	7	1	0	0	0	0	7	0	0	0	0	45	0	0	52	0	0	0	8	0	7	0	11	0	0	0	0	0	0	0	0	0	0	116	1	0	0	0	0	0	0	4	0	1	0	0
#72	MAP Kinase Signaling System	0	0	1	0	0	0	0	0	5	0	0	0	0	12	0	0	33	0	0	0	0	0	6	0	2	0	0	0	0	0	3	1	0	0	1	194	5	0	0	0	0	0	0	0	0	0	0	0
#41	Chemotaxis, Leukocyte	0	0	0	0	0	0	0	0	0	0	0	0	0	14	0	0	135	0	0	0	0	0	36	0	0	0	0	0	0	0	1	0	0	0	0	0	0	0	0	0	0	0	0	0	0	0	0	0
#52	Endocytosis	0	0	4	0	0	0	0	0	0	0	0	0	0	87	0	0	34	0	0	0	5	0	10	0	0	0	0	0	1	0	0	0	0	0	0	13	0	0	0	1	1	0	0	0	0	1	0	0
#89	Phagocytosis	0	0	2	0	0	0	0	0	0	0	0	0	0	107	0	0	30	0	0	0	0	0	12	0	0	0	0	0	0	0	0	0	0	0	0	8	0	0	0	0	2	0	0	0	0	0	0	0
#8	Blood Cell Count	0	0	5	0	0	0	0	0	0	0	0	0	0	84	0	0	30	0	0	0	0	0	21	0	0	0	0	0	0	0	0	0	0	0	0	2	0	0	0	0	0	0	0	0	0	0	0	0
#66	Leukocyte Count	0	0	3	0	0	0	0	0	0	0	0	0	0	62	0	0	33	0	0	0	1	0	19	0	0	0	0	0	0	0	0	0	0	0	0	2	0	0	0	0	0	0	0	0	0	0	0	0
#108	Synaptic Transmission	0	0	0	0	0	0	0	0	0	0	0	0	0	12	0	0	0	0	0	0	3	0	1	0	0	0	0	0	2	0	0	0	0	0	0	80	5	0	0	0	0	0	0	0	0	0	0	0
#101	Second Messenger Systems	0	0	0	0	0	0	0	0	0	0	0	0	0	12	0	0	17	0	0	0	0	0	1	0	1	0	0	0	1	0	1	0	0	0	0	47	1	0	0	0	0	0	0	0	0	5	0	0
#10	Calcium Signaling	0	0	0	0	0	0	0	0	0	0	0	0	0	13	0	0	16	0	0	0	0	0	1	0	2	0	0	0	1	0	1	0	0	0	0	34	0	0	0	0	0	0	0	0	0	5	0	0
#38	Cell Size	1	0	1	0	0	0	0	0	5	0	0	0	0	30	0	0	2	0	0	0	3	0	1	0	0	0	0	0	0	0	0	0	0	0	0	28	0	0	0	0	0	0	0	0	0	6	0	0
#56	Exocytosis	0	0	1	0	0	0	0	0	0	0	0	0	0	15	0	0	12	0	0	0	3	0	1	0	0	0	0	0	0	0	3	0	0	0	0	4	0	0	0	0	0	0	0	0	0	1	0	0
#64	Interphase	0	1	1	0	0	0	0	0	3	0	0	0	0	13	0	0	5	0	0	0	0	0	0	0	1	0	0	0	2	0	0	0	0	0	0	38	1	0	0	0	0	0	0	0	0	1	0	0
#100	S Phase	0	0	1	0	0	0	0	0	2	0	0	0	0	6	0	0	2	0	0	0	1	0	1	0	1	0	0	0	2	0	0	0	0	0	0	44	0	0	0	0	0	0	0	0	0	1	0	0
#70	Lymphocyte Count	0	0	1	0	0	0	0	0	0	0	0	0	0	42	0	0	13	0	0	0	0	0	1	0	0	0	0	0	0	0	0	0	0	0	0	1	0	0	0	0	0	0	0	0	0	0	0	0
#58	G1 Phase	0	0	0	0	0	0	0	0	2	0	0	0	0	4	0	0	1	0	0	0	0	0	0	0	0	0	0	0	1	0	0	0	0	0	0	32	1	0	0	0	0	0	0	0	0	1	0	0
#36	Cell Respiration	0	0	0	0	0	0	0	0	0	0	0	0	0	15	0	0	10	0	0	0	0	0	5	1	0	0	0	0	0	0	0	0	0	0	0	13	1	0	0	0	0	0	0	0	0	1	0	0
#80	Mitosis	0	1	0	0	0	0	0	0	1	0	0	0	0	4	0	0	2	0	0	0	2	0	0	0	2	0	0	0	0	0	1	0	0	0	0	22	4	0	1	0	0	0	1	0	0	0	0	0
#30	Cell Nucleus Division	0	1	0	0	0	0	0	0	1	0	0	0	0	3	0	0	2	0	0	0	5	0	0	0	1	0	0	0	0	0	0	1	0	0	0	21	2	0	0	0	0	0	0	0	0	0	0	0
#37	Cell Shape	0	0	0	0	0	0	0	0	0	0	0	0	0	16	0	0	4	0	0	0	0	0	0	0	0	0	0	0	0	0	0	0	0	0	0	9	0	0	0	0	0	0	0	0	0	0	0	0
#11	CD4 Lymphocyte Count	0	0	0	0	0	0	0	0	0	0	0	0	0	24	0	0	7	0	0	0	0	0	0	0	0	0	0	0	0	0	0	0	0	0	0	1	0	0	0	0	0	0	0	0	0	0	0	0
#61	Hematopoiesis	0	0	2	1	1	0	0	0	0	0	0	0	0	3	0	0	2	0	0	0	0	0	3	0	0	0	0	0	0	0	3	0	0	0	0	9	0	0	0	0	0	0	0	0	0	0	0	0
#21	Cell Degranulation	0	0	0	0	0	0	0	0	0	0	0	0	0	4	0	0	13	0	0	0	1	0	1	0	0	0	0	0	0	0	2	0	0	0	0	4	0	0	0	0	0	0	0	0	0	1	0	0
#28	Cell Membrane Permeability	0	0	4	0	0	0	0	0	0	0	0	0	0	7	0	0	0	0	0	0	1	0	2	0	0	0	0	0	2	0	0	0	0	0	0	3	0	0	0	0	0	0	0	0	0	1	0	0
#27	Cell Hypoxia	0	0	0	0	0	0	0	0	0	0	0	0	0	3	0	0	7	0	0	0	0	0	1	1	0	0	0	0	0	0	0	0	0	0	0	11	1	0	0	0	0	0	0	0	0	0	0	0
#34	Cell Polarity	0	1	0	0	0	0	0	0	0	0	0	0	0	6	0	0	5	0	0	0	0	0	1	0	0	0	0	0	0	0	1	0	0	0	0	2	0	0	0	0	0	0	0	0	0	1	0	0
#15	Cell Aging	0	0	0	0	0	0	0	0	0	0	0	0	0	3	0	0	3	0	0	0	0	0	0	0	0	0	0	0	0	0	0	0	0	0	0	15	1	0	0	0	0	0	0	0	0	0	0	0
#98	Respiratory Burst	0	0	0	0	0	0	0	0	0	0	0	0	0	8	0	0	4	0	0	0	0	0	5	0	0	0	0	0	0	0	0	0	0	0	0	3	0	0	0	0	0	0	0	0	0	1	0	0
#12	CD4-CD8 Ratio	0	0	0	0	0	0	0	0	0	0	0	0	0	21	0	0	0	0	0	0	0	0	0	0	0	0	0	0	0	0	0	0	0	0	0	1	0	0	0	0	0	0	0	0	0	0	0	0
#25	Cell Fusion	0	0	5	0	0	0	0	0	0	0	0	0	0	1	0	0	4	0	0	0	6	0	0	0	0	0	0	0	0	0	0	0	0	0	0	2	0	0	0	0	0	0	0	0	0	0	0	0
#92	Platelet Count	0	0	3	0	0	0	0	0	0	0	0	0	0	18	0	0	1	0	0	0	0	0	0	0	0	0	0	0	0	0	0	0	0	0	0	0	0	0	0	0	0	0	0	0	0	0	0	0
#17	Cell Compartmentation	0	0	1	0	0	0	0	0	0	0	0	0	0	3	0	0	2	0	0	0	1	0	0	0	0	0	0	0	0	0	0	0	0	0	0	8	0	0	0	0	0	0	0	0	0	0	0	0
#60	Gametogenesis	0	0	1	0	0	0	0	0	0	0	0	0	0	6	0	0	0	0	0	0	2	0	0	0	0	0	0	0	0	0	0	0	0	0	0	8	0	0	0	0	0	0	0	0	0	0	0	0
#65	Ion Channel Gating	0	0	0	0	0	0	0	0	0	0	0	0	0	3	0	0	0	0	0	0	0	0	0	0	0	0	0	0	0	0	0	0	0	0	0	1	0	0	0	0	0	0	0	0	0	15	0	0
#107	Spermatogenesis	0	0	0	0	0	0	0	0	0	0	0	0	0	7	0	0	0	0	0	0	1	0	0	0	0	0	0	0	0	0	0	0	0	0	0	7	0	0	0	0	0	0	0	0	0	0	0	0
#7	Axonal Transport	0	0	0	0	0	0	0	0	2	0	0	0	0	5	0	0	0	0	0	0	0	0	0	0	0	0	0	0	0	0	0	0	0	0	0	6	0	0	0	0	0	0	0	0	0	0	0	0
#57	G0 Phase	0	0	0	0	0	0	0	0	0	0	0	0	0	2	0	0	1	0	0	0	0	0	0	0	0	0	0	0	0	0	0	0	0	0	0	9	1	0	0	0	0	0	0	0	0	0	0	0
#5	Autocrine Communication	0	0	0	0	0	0	0	0	0	0	0	0	0	1	0	0	8	0	0	0	0	0	0	0	0	0	0	0	0	0	0	0	0	0	0	2	0	0	0	0	0	0	0	0	0	0	0	0
#88	Paracrine Communication	0	0	0	0	0	0	0	0	0	0	0	0	0	1	0	0	6	0	0	0	0	0	1	0	1	0	0	0	0	0	0	0	0	0	0	4	0	0	0	0	0	0	0	0	0	0	0	0
#97	Receptor Cross-Talk	0	0	0	0	0	0	0	0	0	0	0	0	0	1	0	0	3	0	0	0	0	0	1	0	0	0	0	0	0	0	0	0	0	0	0	7	0	0	0	0	0	0	0	0	0	0	0	0
#105	Sperm Motility	0	0	0	0	0	0	0	0	0	0	0	0	0	3	0	0	0	0	0	0	0	0	0	0	0	0	0	0	0	0	0	0	0	0	0	1	0	0	0	0	0	0	0	0	0	0	0	0
#48	Cytoplasmic Streaming	0	0	0	0	0	0	0	0	2	0	0	0	0	4	0	0	0	0	0	0	0	0	0	0	0	0	0	0	0	0	0	0	0	0	0	5	0	0	0	0	0	0	0	0	0	0	0	0
#47	Cytokinesis	0	0	0	0	0	0	0	0	0	0	0	0	0	8	0	0	0	0	0	0	0	0	0	0	0	0	0	0	0	0	0	0	0	0	0	0	0	0	0	0	0	0	0	0	0	0	0	0
#74	Meiosis	0	0	0	0	0	0	0	0	0	0	0	0	0	1	0	0	0	0	0	0	4	0	0	0	0	0	0	0	0	0	0	0	0	0	0	4	0	0	0	0	0	0	0	0	0	0	0	0
#73	Mechanotransduction, Cellular	0	0	0	0	0	0	0	0	0	0	0	0	0	0	0	0	1	0	0	0	0	0	0	0	2	0	0	0	0	0	0	0	0	0	0	7	0	0	0	0	0	0	0	0	0	0	0	0
#76	Membrane Fusion	0	0	1	0	0	0	0	0	0	0	0	0	0	4	0	0	1	0	0	0	2	0	0	0	0	0	0	0	0	0	0	0	0	0	0	2	0	0	0	0	0	0	0	0	0	0	0	0
#90	Phototransduction	0	0	0	0	0	0	0	0	0	0	0	0	0	1	0	0	0	0	0	0	0	0	0	0	0	0	0	0	0	0	0	0	0	0	0	9	0	0	0	0	0	0	0	0	0	0	0	0
#1	Adipogenesis	0	0	0	0	0	0	0	0	0	0	0	0	0	1	0	0	1	0	0	0	0	0	0	0	1	0	0	0	0	0	0	0	0	0	0	2	3	0	0	0	0	0	0	0	0	0	0	0
#14	Cell Aggregation	0	0	1	0	0	0	0	0	0	0	0	0	0	3	0	0	2	0	0	0	0	0	0	0	0	0	0	0	0	0	0	0	0	0	0	0	0	0	0	0	0	0	0	0	0	0	0	0
#59	G2 Phase	0	1	0	0	0	0	0	0	1	0	0	0	0	3	0	0	0	0	0	0	0	0	0	0	1	0	0	0	0	0	0	0	0	0	0	2	0	0	0	0	0	0	0	0	0	0	0	0
#83	Oogenesis	0	0	0	0	0	0	0	0	0	0	0	0	0	3	0	0	0	0	0	0	2	0	0	0	0	0	0	0	0	0	0	0	0	0	0	3	0	0	0	0	0	0	0	0	0	0	0	0
#95	Quorum Sensing	0	0	0	0	0	0	0	0	0	0	0	0	0	7	0	0	1	0	0	0	0	0	1	0	0	0	0	0	0	0	0	0	0	0	0	0	0	0	0	0	0	0	0	0	0	0	0	0
#67	Leukocyte Rolling	0	0	0	0	0	0	0	0	0	0	0	0	0	2	0	0	3	0	0	0	0	0	3	0	0	0	0	0	0	0	0	0	0	0	0	0	0	0	0	0	0	0	0	0	0	0	0	0
#103	Sperm Count	0	0	0	0	0	0	0	0	0	0	0	0	0	3	0	0	0	0	0	0	0	0	0	0	0	0	0	0	0	0	0	0	0	0	0	1	0	0	0	0	0	0	0	0	0	0	0	0
#50	DNA Packaging	0	0	0	0	0	0	0	0	0	0	0	0	0	1	0	0	0	0	0	0	0	0	0	0	0	0	0	0	0	0	0	0	0	0	0	5	0	0	0	0	0	0	0	0	0	0	0	0
#96	Receptor Aggregation	0	0	0	0	0	0	0	0	0	0	0	0	0	2	0	0	2	0	0	0	0	0	0	0	0	0	0	0	0	0	3	0	0	0	0	0	0	0	0	0	0	0	0	0	0	0	0	0
#9	Bystander Effect	0	2	0	0	0	0	0	0	0	0	0	0	0	1	0	0	0	0	0	0	0	0	1	0	0	0	0	0	0	0	0	0	0	0	0	1	0	0	0	0	0	0	0	0	0	0	0	0
#42	Chromatin Assembly and Disassembly	0	0	0	0	0	0	0	0	0	0	0	0	0	0	0	0	0	0	0	0	0	0	0	0	0	0	0	0	0	0	0	0	0	0	0	5	0	0	0	0	0	0	0	0	0	0	0	0
#55	Erythropoiesis	0	0	0	0	0	0	0	0	0	0	0	0	0	1	0	0	0	0	0	0	0	0	0	0	0	0	0	0	0	0	0	0	0	0	0	2	0	0	0	0	0	0	0	0	0	0	0	0
#77	Metaphase	0	0	0	0	0	0	0	0	0	0	0	0	0	1	0	0	0	0	0	0	3	0	0	0	0	0	0	0	0	0	0	0	0	0	0	0	0	0	0	0	0	0	0	0	0	0	0	0
#45	Chromosome Segregation	0	0	0	0	0	0	0	0	0	0	0	0	0	0	0	0	0	0	0	0	1	0	0	0	0	0	0	0	0	0	0	1	0	0	0	0	0	0	0	0	0	0	0	0	0	0	0	1
#94	Prophase	0	0	0	0	0	0	0	0	0	0	0	0	0	1	0	0	0	0	0	0	3	0	0	0	0	0	0	0	0	0	0	0	0	0	0	0	0	0	0	0	0	0	0	0	0	0	0	0
#68	Leukopoiesis	0	0	0	0	0	0	0	0	0	0	0	0	0	0	0	0	0	0	0	0	0	0	1	0	0	0	0	0	0	0	1	0	0	0	0	1	0	0	0	0	0	0	0	0	0	0	0	0
#79	Mitochondrial Swelling	0	0	0	0	0	0	0	0	0	0	0	0	0	1	0	0	0	0	0	0	1	0	0	0	0	0	0	0	0	0	0	0	0	0	0	2	0	0	0	0	0	0	0	0	0	0	0	0
#2	Anaphase	0	0	0	0	0	0	0	0	0	0	0	0	0	2	0	0	0	0	0	0	0	0	0	0	0	0	0	0	0	0	0	0	0	0	0	0	0	0	0	0	0	0	0	0	0	0	0	0
#3	Anoikis	0	0	0	0	0	0	0	0	0	0	0	0	0	0	0	0	0	0	0	0	0	0	0	0	0	0	0	0	0	0	0	0	0	0	0	0	0	0	0	0	0	0	0	0	0	0	0	0
#6	Autophagy	0	0	0	0	0	0	0	0	0	0	0	0	0	0	0	0	0	0	0	0	0	0	0	0	0	0	0	0	0	0	0	0	0	0	0	1	0	0	0	0	0	0	0	1	0	0	0	0
#51	Embryonic Induction	0	0	0	0	0	0	0	0	0	0	0	0	0	0	0	0	0	0	0	0	0	0	0	0	0	0	0	0	0	0	0	0	0	0	0	2	0	0	0	0	0	0	0	0	0	0	0	0
#53	Erythrocyte Aging	0	0	0	0	0	0	0	0	0	0	0	0	0	3	0	0	0	0	0	0	0	0	0	0	0	0	0	0	0	0	0	0	0	0	0	0	0	0	0	0	0	0	0	0	0	0	0	0
#81	Myelopoiesis	0	0	0	0	0	0	0	0	0	0	0	0	0	0	0	0	1	0	0	0	0	0	0	0	0	0	0	0	0	0	1	0	0	0	0	1	0	0	0	0	0	0	0	0	0	0	0	0
#91	Pinocytosis	0	0	0	0	0	0	0	0	0	0	0	0	0	1	0	0	0	0	0	0	0	0	0	0	0	0	0	0	0	0	0	0	0	0	0	1	0	0	0	0	0	0	0	0	0	0	0	0
#110	Telophase	0	0	0	0	0	0	0	0	0	0	0	0	0	2	0	0	0	0	0	0	0	0	0	0	0	0	0	0	0	0	0	0	0	0	0	0	0	0	0	0	0	0	0	0	0	0	0	0
#46	Contact Inhibition	0	0	0	0	0	0	0	0	0	0	0	0	0	0	0	0	0	0	0	0	0	0	0	0	0	0	0	0	0	0	0	0	0	0	0	0	0	0	0	0	0	0	0	0	0	0	0	0
#104	Sperm Maturation	0	0	0	0	0	0	0	0	0	0	0	0	0	1	0	0	0	0	0	0	0	0	0	0	0	0	0	0	0	0	0	0	0	0	0	0	0	0	0	0	0	0	0	0	0	0	0	0
#106	Sperm Transport	0	0	0	0	0	0	0	0	0	0	0	0	0	0	0	0	0	0	0	0	0	0	0	0	0	0	0	0	0	0	0	0	0	0	0	2	0	0	0	0	0	0	0	0	0	0	0	0
#24	Cell Enlargement	0	0	0	0	0	0	0	0	0	0	0	0	0	1	0	0	0	0	0	0	0	0	0	0	0	0	0	0	0	0	0	0	0	0	0	0	0	0	0	0	0	0	0	0	0	0	0	0
#43	Chromosome Pairing	0	0	0	0	0	0	0	0	0	0	0	0	0	0	0	0	0	0	0	0	1	0	0	0	0	0	0	0	0	0	0	0	0	0	0	0	0	0	0	0	0	0	0	0	0	0	0	0
#62	Hematopoiesis, Extramedullary	0	0	0	0	0	0	0	0	0	0	0	0	0	0	0	0	0	0	0	0	0	0	0	0	0	0	0	0	0	0	0	0	0	0	0	0	0	0	0	0	0	0	0	0	0	0	0	0
#69	Lymphocyte Cooperation	0	0	0	0	0	0	0	0	0	0	0	0	0	0	0	0	1	0	0	0	0	0	0	0	0	0	0	0	0	0	0	0	0	0	0	0	0	0	0	0	0	0	0	0	0	0	0	0
#71	Lymphopoiesis	0	0	0	0	0	0	0	0	0	0	0	0	0	1	0	0	0	0	0	0	0	0	0	0	0	0	0	0	0	0	0	0	0	0	0	0	0	0	0	0	0	0	0	0	0	0	0	0
#75	Meiotic Prophase I	0	0	0	0	0	0	0	0	0	0	0	0	0	0	0	0	0	0	0	0	1	0	0	0	0	0	0	0	0	0	0	0	0	0	0	0	0	0	0	0	0	0	0	0	0	0	0	0
#78	Mitochondrial Size	0	0	0	0	0	0	0	0	0	0	0	0	0	1	0	0	0	0	0	0	0	0	0	0	0	0	0	0	0	0	0	0	0	0	0	0	0	0	0	0	0	0	0	0	0	0	0	0
#87	Pachytene Stage	0	0	0	0	0	0	0	0	0	0	0	0	0	0	0	0	0	0	0	0	1	0	0	0	0	0	0	0	0	0	0	0	0	0	0	0	0	0	0	0	0	0	0	0	0	0	0	0
#93	Prometaphase	0	0	0	0	0	0	0	0	0	0	0	0	0	1	0	0	0	0	0	0	0	0	0	0	0	0	0	0	0	0	0	0	0	0	0	0	0	0	0	0	0	0	0	0	0	0	0	0
#99	Reticulocyte Count	0	0	0	0	0	0	0	0	0	0	0	0	0	1	0	0	0	0	0	0	0	0	0	0	0	0	0	0	0	0	0	0	0	0	0	0	0	0	0	0	0	0	0	0	0	0	0	0
#109	Synaptonemal Complex	0	0	0	0	0	0	0	0	0	0	0	0	0	0	0	0	0	0	0	0	1	0	0	0	0	0	0	0	0	0	0	0	0	0	0	0	0	0	0	0	0	0	0	0	0	0	0	0
#31	Cell Nucleus Shape	0	0	0	0	0	0	0	0	0	0	0	0	0	0	0	0	0	0	0	0	0	0	0	0	0	0	0	0	0	0	0	0	0	0	0	0	0	0	0	0	0	0	0	0	0	0	0	0
#32	Cell Nucleus Size	0	0	0	0	0	0	0	0	0	0	0	0	0	0	0	0	0	0	0	0	0	0	0	0	0	0	0	0	0	0	0	0	0	0	0	0	0	0	0	0	0	0	0	0	0	0	0	0
#44	Chromosome Positioning	0	0	0	0	0	0	0	0	0	0	0	0	0	0	0	0	0	0	0	0	0	0	0	0	0	0	0	0	0	0	0	0	0	0	0	0	0	0	0	0	0	0	0	0	0	0	0	0
#49	DNA Degradation, Necrotic	0	0	0	0	0	0	0	0	0	0	0	0	0	0	0	0	0	0	0	0	0	0	0	0	0	0	0	0	0	0	0	0	0	0	0	0	0	0	0	0	0	0	0	0	0	0	0	0
#54	Erythrocyte Count	0	0	0	0	0	0	0	0	0	0	0	0	0	0	0	0	0	0	0	0	0	0	0	0	0	0	0	0	0	0	0	0	0	0	0	0	0	0	0	0	0	0	0	0	0	0	0	0
#63	Immunologic Capping	0	0	0	0	0	0	0	0	0	0	0	0	0	0	0	0	0	0	0	0	0	0	0	0	0	0	0	0	0	0	0	0	0	0	0	0	0	0	0	0	0	0	0	0	0	0	0	0
#84	Organelle Shape	0	0	0	0	0	0	0	0	0	0	0	0	0	0	0	0	0	0	0	0	0	0	0	0	0	0	0	0	0	0	0	0	0	0	0	0	0	0	0	0	0	0	0	0	0	0	0	0
#85	Organelle Size	0	0	0	0	0	0	0	0	0	0	0	0	0	0	0	0	0	0	0	0	0	0	0	0	0	0	0	0	0	0	0	0	0	0	0	0	0	0	0	0	0	0	0	0	0	0	0	0
#86	Ovum Transport	0	0	0	0	0	0	0	0	0	0	0	0	0	0	0	0	0	0	0	0	0	0	0	0	0	0	0	0	0	0	0	0	0	0	0	0	0	0	0	0	0	0	0	0	0	0	0	0
#111	Thrombopoiesis	0	0	0	0	0	0	0	0	0	0	0	0	0	0	0	0	0	0	0	0	0	0	0	0	0	0	0	0	0	0	0	0	0	0	0	0	0	0	0	0	0	0	0	0	0	0	0	0
#112	Vitellogenesis	0	0	0	0	0	0	0	0	0	0	0	0	0	0	0	0	0	0	0	0	0	0	0	0	0	0	0	0	0	0	0	0	0	0	0	0	0	0	0	0	0	0	0	0	0	0	0	0
[truncated: 51 more columns]

## Sheet: LitLabCellPhysiology
CellPhysiology-MeSH	Association	Gene X Term Abstracts	Term Abstracts	Nonzero Genes	LPF	Random Sets	Experiment Set				OrigID	KLK3	CCL2	LTF	DPP4	NR4A2	CXCL2	PTGDS	MAOB	GRP58	KRT7	MYLK	KRT14	B3GAT1	FOSB	KRT5	SLC18A2	NR2F1	ABAT	CPE	MUC4	MSMB	ALDH1A1	LDB3	KRT13	CYR61	FMOD	ZFP36	KLK2	C3	SIAT1	ATF3	ALDH1A2	KCNN4	KLF4	MYL9	ABCC4	SCGB1D2	CNN1
											Symbol	KLK3	CCL2	LTF	DPP4	NR4A2	CXCL2	PTGDS	MAOB	GRP58	KRT7	MYLK	KRT14	B3GAT1	FOSB	KRT5	SLC18A2	NR2F1	ABAT	CPE	MUC4	MSMB	ALDH1A1	LDB3	KRT13	CYR61	FMOD	ZFP36	KLK2	C3	SIAT1	ATF3	ALDH1A2	KCNN4	KLF4	MYL9	ABCC4	SCGB1D2	CNN1
Count						Count	Term rank	Score	P-Value	Score rank	Max PF	9165	3789	2088	1190	878	715	682	539	506	470	460	452	283	261	233	220	219	217	202	190	173	159	159	145	145	138	130	123	118	110	110	91	89	86	84	82	82	80
Chemotaxis	Positive	675	9364	18	-2.04	1000	32	1.7	0.0897	1	0.8043	0	0.8043	0.0027	0.0072	0.0002	0.1772	0.0014		0		0.0004	0.0001						0.0001							0.004	0.0001
Cell Movement	Positive	1046	30262	37	-2.3	1000	32	1.65	0.0982	2	0.7624	0.0003	0.7624	0.0032	0.0107	0.0015	0.1459	0.0028		0.0006	0.0001	0.0146	0.0028	0.0284	0.0001	0.001	0	0.0003	0.0008	0			0		0.0002	0.0147	0.0002			0.0001	0.0005	0.0005	0.0006	0.0001		0.0007			0.0001
Chemotaxis, Leukocyte	Positive	350	3894	7	-2.19	1000	23	1.61	0.1078	3	0.7478		0.7478	0.0027	0.0056		0.2422	0.0015		0.0001		0.0001
G0 Phase		12	790	9	-3.16	999	109	1.38	0.1677	4	0.9127	0.0002	0.012		0.0015								0.004		0.007	0.0078												0.014
Exocytosis		160	7206	19	-2.54	1000	116	1.31	0.1894	5	0.7026	0	0.0021	0.0824	0.0006	0.0002	0.0003	0.0085		0.0004		0.0051					0.0217		0.0002	0.0009	0.001									0.0004
Cell Degranulation		76	1793	7	-3.15	999	106	1.3	0.1924	6	0.8302		0.035	0.8302			0.0099	0.1151		0.0016		0.0017																		0.0066
Leukocyte Rolling		11	582	3	-3.9	854	138	0.9	0.3672	7	0.9373		0.0325				0.9373						0.0303
Quorum Sensing		5	723	3	-4.12	663	102	0.77	0.4411	8	0.88		0.019				0.1009																															0.88
Phagocytosis		153	10784	19	-3.33	1000	248	0.74	0.4574	9	0.4185	0.0001	0.1145	0.1821	0.0007	0.0056	0.1099	0.0012	0.0004	0.014		0.0038					0.0009													0.0816						0.0023	0.0096	0.0024
Cell Membrane Permeability		40	5990	16	-3.83	1000	195	0.67	0.5052	10	0.4179		0.0003	0.0441	0.001		0.0016			0.0202	0.0024	0.4179					0.0052				0.006	0.0066												0.0128		0.0135
Ion Channel Gating		29	7094	7	-3.23	1000	303	0.62	0.5363	11	0.9801		0.0001	0.0001		0.0011		0.0004		0.0005									0.0178															0.9801
Necrosis		1629	85177	40	-2.36	1000	234	0.58	0.5612	12	0.5623	0.0012	0.5623	0.0163	0.0028	0.0245	0.3199	0.0025	0	0.0003	0.0011	0.0004	0.0014	0	0.0013	0.0002		0		0.0001	0.0004		0	0.0001	0.0001	0.0003	0.0001	0.0523	0	0.0019		0.002				0	0.0001	0.0001
Contact Inhibition		8	596	7	-3.74	996	291	0.58	0.5648	13	0.8153	0.001	0.0024		0.0077						0.0195					0.0394																							0.1147
Respiratory Burst		45	2867	9	-3.77	999	251	0.56	0.5723	14	0.6153		0.0266	0.6153			0.1035			0.0041																				0.0174				0.0231			0.0251
Calcium Signaling		94	5978	17	-3.42	1000	279	0.51	0.6106	15	0.3195		0.0676	0.0019	0.0183	0.1827	0.0025			0.022		0.2473					0.002		0.002					0.0028		0.0123		0.0034						0.3195		0.0212
Second Messenger Systems		113	8433	24	-3.48	1000	261	0.5	0.6185	16	0.2568	0	0.0499	0.0015	0.0147	0.1469	0.002	0.0084		0.0854		0.1988		0.0013	0.0055		0.0016		0.0016	0.0018				0.0022		0.0025		0.011		0.003				0.2568	0.0042	0.017
Anoikis		2	257	3	-3.85	923	281	0.47	0.638	17	0.6194		0.0072
Chromatin Assembly and Disassembly		1	130	1	-3.77	735	259.5	0.47	0.638	18	1
Bystander Effect		4	656	4	-4.52	908	307	0.42	0.6749	19	0.6195		0.0536		0.0427		0.2842																														0.6195
Leukocyte Count		213	23735	11	-3.62	1000	383	0.34	0.733	20	0.3695	0.0005	0.165	0.2995	0.0987	0.0506	0.3695	0.0092	0.0003				0.0004												0.0048					0.0015
Sperm Motility		32	4244	8	-4.58	999	365	0.29	0.7729	21	0.478	0.478	0.0024	0.0043				0.0133				0.1771							0.1669		0.0476																	0.1104
DNA Packaging		2	458	2	-4.23	851	346	0.29	0.7742	22	0.8295																	0.1705
Synaptic Transmission		55	16851	11	-3.59	1000	398	0.28	0.7785	23	0.7187					0.0011	0.0003	0.0054	0.0039			0.008		0.013	0.008		0.0094		0.7187				0.0015
Mechanotransduction, Cellular		3	426	3	-4.66	845	317	0.24	0.8071	24	0.7388		0.0283									0.2329														0.7388
Blood Cell Count		232	32303	12	-3.68	1000	468	0.13	0.8994	25	0.4152	0.001	0.144	0.2876	0.0833	0.0483	0.4152	0.0105	0.0011				0.0003									0.0034			0.004					0.0012
Embryonic Induction		11	1829	6	-3.49	1000	487	0.02	0.9803	26	0.5591													0.0533																			0.0737
CD4-CD8 Ratio		15	2756	4	-4.53	989	499	0.02	0.9818	27	0.8386		0.0293	0.0059	0.8386	0.1263
Cell Count		418	53118	30	-3.56	1000	490	0.02	0.9874	28	0.2859	0.0071	0.2568	0.2394	0.0657	0.052	0.2859	0.0143	0.0031	0.0001	0.0052		0.0096	0.0021	0.0093	0.0003	0.0049		0.0003	0.0003	0.0014	0.0035	0.0004		0.0168		0.0005		0.0005	0.0006		0.0098		0.0008
Adipogenesis		12	704	5	-3.8	993	453	0.01	0.9921	29	0.5518					0.0923		0.0132							0.5518			0.1644		0.1783
Sperm Count		17	2846	4	-5.07	962	488	0.01	0.9922	30	0.7532	0.7532	0.0108	0.1761				0.0599
Myelopoiesis		13	504	4	-4.19	974	499	-0.01	0.9884	31	0.7198		0.2024	0.7198		0.0349	0.0429
Oogenesis		4	2134	3	-4.14	999	483	-0.02	0.9839	32	0.6874
Chromosome Positioning		1	30	1	-3.72	159	48.5	-0.03	0.9726	33	1																					1
Cell Size		67	10049	22	-3.84	1000	503	-0.1	0.9239	34	0.3657	0.0007	0.0089	0.0053	0.0207	0.0031	0.001	0.0161		0.0122	0.0015	0.1491	0.0243			0.0029	0.0031		0.0284	0.0034					0.0047			0.0053				0.0997		0.1233
Hematopoiesis, Extramedullary		2	466	2	-5.03	819	487	-0.11	0.9095	35	0.5098										0.4902		0.5098
Cell Adhesion		787	39247	40	-2.71	1000	524	-0.18	0.8545	36	0.3771	0.0025	0.3771	0.0235	0.0256	0.0029	0.0098	0.0003		0.0163	0.0023	0.0139	0.0117	0.2221	0.0001	0.0005		0.0005			0.0056		0.0001		0.0045	0.1115	0.0034		0.001	0.0001	0.0097	0.0019			0.0006				0.0026
Lymphocyte Count		65	14647	8	-4.28	1000	543	-0.2	0.8385	37	0.5254	0.0006	0.0873	0.0396	0.5254	0.331			0.0024				0.0029																	0.0109
CD4 Lymphocyte Count		19	9730	5	-4.93	999	594	-0.29	0.7702	38	0.8874		0.0369	0.0167	0.8874	0.0398							0.0193
Leukopoiesis		6	548	4	-4.28	986	637	-0.33	0.7448	39	0.7644			0.1483		0.0392	0.0481
Pinocytosis		4	424	3	-4.59	966	653	-0.34	0.7336	40	0.724				0.077					0.724		0.1991
Lymphocyte Cooperation		4	436	2	-4.75	895	559	-0.35	0.7266	41	0.9663		0.0337		0.9663
Endocytosis		220	17110	27	-3.38	1000	630	-0.37	0.7119	42	0.3601	0.0001	0.1046	0.3601	0.0171	0.0026	0.0505	0.0002		0.0546		0.0049				0.0006	0.0103			0.0007				0.0009			0.001			0.0765				0.0016			0.0069	0.0017	0.0282
Chromosome Segregation		5	2004	4	-3.74	999	662	-0.4	0.6918	43	0.9236	0.0012			0.0023
Cell Shape		18	1886	11	-4.13	1000	683	-0.43	0.6637	44	0.3918	0.0008	0.0299	0.0305	0.006	0.0081		0.0104				0.0154	0.3918			0.0304																							0.0886
Cell Polarity		50	4269	13	-3.75	1000	639	-0.47	0.639	45	0.5299	0.0006	0.0344		0.5299	0.0015				0.0026	0.0028	0.0453			0.005	0.0056			0.024		0.0069																0.0159
Axonal Transport		6	2024	5	-4.66	997	684	-0.5	0.6201	46	0.4497				0.0191	0.0259														0.4497												0.2065
Cell Aggregation		20	2253	14	-4.24	1000	697	-0.5	0.6195	47	0.2781	0.0008	0.0081	0.0146	0.0064	0.0348		0.0448		0.0151			0.0169	0.1081				0.0349								0.0527					0.2781
Paracrine Communication		15	734	8	-4.35	999	738	-0.53	0.5935	48	0.2565	0.0297	0.1997	0.058			0.0423						0.067					0.1382								0.2087				0.2565
Sperm Maturation		4	444	3	-4.84	919	680	-0.55	0.5811	49	0.9089	0.0169		0.0742				0.9089
Apoptosis		975	82887	55	-2.93	1000	698	-0.63	0.527	50	0.5746	0.0433	0.0552	0.0028	0.0207	0.5746	0.0147	0.0101	0.0149	0.0046	0.0014	0.0027	0.0204	0.0018	0.0142	0.0159	0	0.0007	0.0008	0.0002	0.0009	0.0005	0.0006	0.0003	0.0006	0.0119	0.0027	0.0028			0.0004	0.0536	0.001	0.001	0.0058	0.0001	0.0031	0.0011	0.0005
Cell Differentiation		897	61754	53	-2.85	1000	717	-0.64	0.5236	51	0.2203	0.0144	0.0269	0.0192	0.0635	0.1888	0.0023	0.0038	0.0002	0.0051	0.0518	0.0012	0.2203	0.0417	0.0099	0.0571	0.0008	0.0152	0.0002	0.0014	0.0136		0.0072	0.0001	0.0918	0.0029	0.003	0.0032	0.0001	0.0035	0.0026		0.0248	0.0021	0.0343		0.0001	0.0006	0.0013
Membrane Fusion		30	3895	11	-4.18	1000	719	-0.64	0.5197	52	0.2753		0.0041	0.0908	0.1593			0.0057		0.2753		0.0084								0.0192																		0.0472
Cell Fusion		20	2429	11	-4.34	1000	721	-0.66	0.5111	53	0.2971	0.0039	0.0847	0.0171	0.1198					0.0176			0.0197									0.0515						0.0686	0.0725
Mitochondrial Swelling		2	697	2	-5.37	841	645	-0.66	0.5066	54	0.6196					0.3804			0.6196
Cell Death		864	92939	51	-3.08	1000	710	-0.67	0.5042	55	0.5539	0.0321	0.0594	0.0056	0.0157	0.5539	0.0234	0.0128	0.0365	0.005	0.001	0.0028	0.0224	0.0022	0.0143	0.018	0.0021	0.0021	0.001	0.0003	0.0003	0.0007	0.0013	0.0003	0.0004	0.0032	0.0001	0.0009	0.0004		0.0001	0.0424	0.0013	0.0006	0.0054	0.0006	0.0025	0.0014
Cell Proliferation		1351	95198	58	-2.94	1000	730	-0.67	0.5036	56	0.1296	0.1296	0.1213	0.031	0.1109	0.0922	0.0033	0.0084	0.0004	0.0185	0.02	0.0034	0.114	0.0016	0.0295	0.0482		0.0027	0.0007	0.0002	0.0024	0.0002	0.0028	0.0001	0.0306	0.0865	0.0011	0.0045	0.0007	0.0003	0.0003	0.0067	0.0004	0.0125	0.0564	0.0004	0.0018	0.001	0.0029
Erythrocyte Count		4	1985	2	-5.64	942	743	-0.68	0.498	57	0.9423		0.0577	0.9423
Cell Growth Processes		1104	79276	56	-3.06	1000	759	-0.74	0.4589	58	0.1591	0.1591	0.1325	0.035	0.0966	0.081	0.0029	0.0113	0.0007	0.0194	0.0225	0.0026	0.1398	0.0025	0.0161	0.0678		0.0017	0.0011	0.0001	0.0007	0.0003	0.0045		0.0324	0.0441	0.0009	0.0018	0.0005	0.0005	0.0005	0.0065	0.0006	0.0104	0.038	0.0007	0.0028	0.0016	0.0045
Autocrine Communication		16	960	7	-4.22	1000	768	-0.76	0.447	59	0.4611		0.4611		0.0147	0.0199		0.0256																				0.1344		0.1481				0.1963
Cytoplasmic Streaming		5	1643	5	-4.96	989	780	-0.76	0.4458	60	0.5051				0.0467	0.0633				0.1098										0.2751												0.5051
Meiotic Prophase I		1	503	1	-4.82	845	661	-0.78	0.4347	61	1																											1
Cell Respiration		57	7293	13	-4.3	1000	813	-0.81	0.4167	62	0.4737	0.0048	0.1627	0.4737	0.0092		0.138	0.0161	0.0458	0.0054					0.0105															0.0232				0.0308			0.0334
Receptor Cross-Talk		12	678	6	-4.43	1000	822	-0.83	0.4041	63	0.4078	0.0043	0.2625			0.4078	0.0556						0.088					0.1817
Erythropoiesis		10	2910	5	-4.59	1000	814	-0.84	0.403	64	0.6188	0.0131		0.0573		0.0152																													0.6188
MAP Kinase Signaling System		89	4600	18	-3.61	1000	811	-0.84	0.403	65	0.2874	0.0016	0.2874		0.0067	0.0162	0.0199	0.0013	0.0016	0.0861		0.0947	0.002	0.0031	0.1226		0.004	0.0162								0.0245		0.171				0.1293
Immunologic Capping		3	136	2	-4.86	867	712	-0.94	0.3483	66	0.5568		0.5568		0.4432
Cell Compartmentation		52	4372	21	-3.87	1000	828	-0.95	0.3424	67	0.2137	0.0002	0.0111	0.0129	0.1718	0.0308		0.0025	0.0031	0.2137		0.0331		0.006									0.0106				0.0122				0.0154							0.0206
Cell Physiology		5113	431318	71	-2.44	1000	810	-0.97	0.3334	68	0.3408	0.0221	0.3408	0.0456	0.0606	0.1427	0.0567	0.0144	0.0035	0.0339	0.007	0.0312	0.0403	0.0175	0.013	0.0146	0.002	0.0044	0.006	0.0013	0.0032	0.0004	0.0021	0.0003	0.0119	0.0216	0.0012	0.0057	0.0003	0.0031	0.0008	0.0084	0.0112	0.0133	0.0071	0.0019	0.0009	0.0015	0.0011
Platelet Count		12	7860	6	-5.31	999	841	-0.97	0.3331	69	0.5961	0.0113	0.0068	0.3087		0.0294			0.0478													0.5961
Cytokinesis		12	2226	5	-4.15	1000	844	-0.97	0.3311	70	0.6798	0.0007		0.0031						0.0126		0.6798																								0.3039
Autophagy		1	619	1	-5.13	957	857.5	-1.07	0.2866	71	1																1
Reticulocyte Count		1	753	1	-6.2	734	606.5	-1.09	0.2763	72	1			1
Lymphopoiesis		7	683	4	-4.73	994	898	-1.15	0.2513	73	0.8119		0.0836	0.0379	0.0666	0.8119
Metaphase		20	5600	15	-4.3	1000	887	-1.21	0.2274	74	0.3594	0.0004	0.0038		0.0121							0.125	0.008	0.0127								0.0208			0.0248						0.0327					0.0428
Cell Division		1137	95124	57	-3.12	1000	916	-1.23	0.2175	75	0.1567	0.1567	0.127	0.0305	0.1022	0.0836	0.0028	0.0107	0.0009	0.0213	0.0214	0.0059	0.1327	0.0039	0.0171	0.0605		0.0016	0.0016	0.0001	0.0007	0.0003	0.0042		0.038	0.0419	0.0016	0.0026	0.0004	0.0005	0.0005	0.0061	0.0006	0.0125	0.041	0.0007	0.0042	0.0015	0.0043
G1 Phase		51	5568	19	-4.12	1000	936	-1.24	0.2168	76	0.3233	0.0369	0.0155	0.0011	0.0315	0.3233		0.0138		0.0046		0.0051	0.0208		0.0809	0.0101		0.0428					0.0148			0.0162						0.0213		0.0264	0.2455	0.0279
Cell Survival		278	33969	35	-3.71	1000	937	-1.27	0.2037	77	0.3627	0.0213	0.2002	0.0162	0.041	0.3627	0.0135	0.0373	0.0715	0.0107	0.0003	0.0029	0.003	0.0005	0.0023	0.0103	0.0007				0.0008		0.0038	0.0009	0.0042	0.0664		0.0046	0.0012		0.0055	0.0219		0.0017					0.0169
Telophase		1	605	1	-4.71	963	876	-1.28	0.1993	78	1																																			1
Erythrocyte Aging		1	312	1	-5.81	577	521	-1.29	0.196	79	1			1
Receptor Aggregation		11	772	5	-4.65	999	944	-1.3	0.1939	80	0.3783		0.3783	0.0275	0.1927	0.0653		0.3363
Hematopoiesis		75	10451	19	-4.16	1000	955	-1.37	0.1692	81	0.2687	0.0038	0.0829	0.0963	0.0188	0.2687	0.0312	0.0512		0.011	0.003		0.0124				0.0063						0.0088				0.0101				0.0508		0.0153		0.2597
S Phase		72	10205	19	-3.97	1000	931	-1.38	0.1662	82	0.4568	0.044	0.0154		0.0276	0.104		0.0054		0.0162	0.0311		0.0182	0.0032	0.056										0.0252	0.0063		0.0281				0.0747		0.0103	0.0425	0.0109
Cell Aging		19	3744	12	-4.71	1000	971	-1.41	0.1596	83	0.2002	0.0136	0.0146	0.0595	0.1045	0.0629					0.0294			0.0488	0.0529				0.0637																0.1606
Anaphase		4	2163	3	-4.45	999	929	-1.45	0.1459	84	0.6257											0.0286																								0.6257
Prometaphase		1	369	1	-5.23	927	865.5	-1.49	0.136	85	1											1
G2 Phase		10	2601	9	-4.62	1000	961	-1.51	0.13	86	0.4215	0.0017	0.0042		0.0538	0.073				0.0317								0.0731														0.1456					0.1953
Cell Cycle		1431	125499	65	-3.01	1000	964	-1.54	0.124	87	0.1397	0.1325	0.1026	0.0213	0.0824	0.1397	0.0022	0.0087	0.0005	0.0185	0.0177	0.0064	0.1009	0.0023	0.028	0.0426	0	0.0024	0.0009	0.0002	0.0015	0.0012	0.0033	0.0002	0.0378	0.0503	0.0009	0.0051	0.0011	0.0003	0.0003	0.0239	0.0004	0.0091	0.0543	0.0009	0.0036	0.0016	0.0065
Phototransduction		1	1101	1	-5.75	956	923	-1.59	0.1124	88	1									1
Signal Transduction		1348	121547	59	-2.85	1000	969	-1.64	0.1016	89	0.1969	0.0031	0.1969	0.0047	0.0209	0.1549	0.0174	0.0167	0.0005	0.1408	0	0.0947	0.0029	0.0025	0.0309	0.0073	0.0013	0.006	0.0213	0.0042	0.002	0.0001	0.0024	0.0006	0.0004	0.0341	0	0.0306	0.0002	0.0018		0.012	0.0472	0.0677	0.0011	0.007	0.0001	0.0026	0.0001
Interphase		93	13261	25	-4.04	1000	988	-1.75	0.0796	90	0.273	0.0473	0.0424	0.0035	0.0833	0.2388				0.0065	0.007	0.016	0.0072	0.0029	0.0282	0.0035		0.0037							0.0508	0.0056		0.0063				0.0074		0.0092	0.0857	0.0098	0.01
Cell Hypoxia		22	4154	8	-4.94	1000	983	-1.76	0.0786	91	0.4534	0.037	0.4534	0.0102	0.0178		0.1186	0.1244	0.1574						0.0813
Gametogenesis		20	5770	12	-4.59	1000	980	-1.82	0.0689	92	0.1768	0.0359		0.0032				0.0099		0.0133					0.0257	0.1153		0.1227					0.169										0.0738					0.0819
Cell Communication		1076	89087	57	-2.93	1000	979	-1.91	0.0564	93	0.2623	0.003	0.2623	0.0056	0.0268	0.1767	0.0256	0.0151	0.0003	0.0891		0.06	0.0047	0.0075	0.0192	0.0117	0.0004	0.0062	0.0002	0.0047	0.0018	0.0005	0.0021	0.0005	0.0003	0.0588		0.0263	0.0001	0.0029		0.007	0.0875	0.0052	0.001	0.0072	0.0005	0.0042	0.0001
Prophase		2	1547	2	-5.2	1000	984	-1.95	0.0508	94	0.7797											0.2203																0.7797
Spermatogenesis		20	5882	11	-4.63	1000	993	-2.05	0.0399	95	0.1926	0.0647		0.0035				0.0107							0.028	0.1256		0.0334					0.1841										0.0804					0.0892
Mitosis		51	14368	22	-4.35	1000	999	-2.61	0.0091	96	0.3698	0.0027	0.0202	0.003	0.0328	0.0071				0.0123		0.1663	0.0035	0.0221	0.0957			0.0071		0.0077					0.0431	0.0108	0.0113	0.012						0.0175	0.0182	0.0744	0.019
Meiosis		6	6141	6	-5.11	1000	1000	-2.76	0.0058	97	0.4689								0.0391	0.0417		0.0459	0.0467
Cell Nucleus Division		41	14690	21	-4.74	1000	1000	-3.25	0.0011	98	0.1304	0.0065	0.0356	0.0018	0.0788	0.0043			0.007	0.0667		0.1304		0.053	0.0575			0.0171		0.0186					0.1034		0.0272	0.0288						0.0421	0.0436	0.0446	0.0457
Organelle Shape		0	0	0	-?	0	0	-?	-?	112
Organelle Size		0	9	0	-?	0	0	-?	-?	112
DNA Degradation, Necrotic		0	0	0	-?	0	0	-?	-?	112
Synaptonemal Complex		0	447	0	-?	729	729	-?	-?	112
Chromosome Pairing		0	597	0	-?	818	818	-?	-?	112
Cell Nucleus Shape		0	0	0	-?	0	0	-?	-?	112
Thrombopoiesis		0	319	0	-?	781	781	-?	-?	112
Vitellogenesis		0	494	0	-?	666	666	-?	-?	112
Cell Enlargement		0	132	0	-?	674	674	-?	-?	112
Pachytene Stage		0	120	0	-?	647	647	-?	-?	112
Ovum Transport		0	40	0	-?	63	63	-?	-?	112
Sperm Transport		0	201	0	-?	368	368	-?	-?	112
Cell Nucleus Size		0	4	0	-?	35	35	-?	-?	112
Mitochondrial Size		0	36	0	-?	190	190	-?	-?	112
[truncated: 60 more columns]

## Sheet: GeneCiteLocalCellStructure
GeneCite by Walter Reed Army Institute of Research: Citation Results (counts only). 2007-10-08 12:21:49		#1	#2	#3	#4	#5	#6	#7	#8	#9	#10	#11	#12	#13	#14	#15	#16	#17	#18	#19	#20	#21	#22	#23	#24	#25	#26	#27	#28	#29	#30	#31	#32	#33	#34	#35	#36	#37	#38	#39	#40	#41	#42	#43	#44	#45	#46	#47	#48
http://www.ncbi.nlm.nih.gov/entrez/query.fcgi	Terms:	ABAT	ABCC4	ALB	ALDH1A1	ALDH1A2	ANXA3	ARMCX1	ASAHL	ATF3	AZGP1	B3GAT1	C10orf116	C1orf24	C3	C5orf23	C9orf46	CCL2	ChGn	CNN1	CNTNAP2	CPE	CUTL2	CXCL2	CYP4F2	CYR61	DHX38	DIXDC1	DKFZP586H2123	DMN	DMXL1	DOK1	DPP4	EPHX2	FBLN1	FMOD	FOS	FOSB	GABRP	GNMT	GOLPH2	GULP1	hCAP-D3	HGD	HSPB8	KBTBD11	KCNN4	KIAA1324	KIF13B
#32	Cytoplasm	0	6	7	1	0	0	0	0	11	0	0	0	0	227	0	0	56	0	0	0	41	2	8	0	9	0	0	0	5	0	0	3	1	0	0	297	11	0	1	5	2	0	2	2	0	7	0	1
#69	Intracellular Space	0	6	4	2	0	0	0	0	12	0	1	0	0	221	0	0	55	0	0	0	33	1	8	0	8	0	0	0	5	0	0	4	1	0	1	309	13	0	1	5	2	0	2	2	0	6	0	1
#34	Cytoplasmic Structures	0	6	4	0	0	0	0	0	11	0	0	0	0	178	0	0	36	0	0	0	20	1	7	0	7	0	0	0	4	0	0	2	0	0	0	239	9	0	1	5	0	0	2	2	0	2	0	1
#110	Organelles	0	6	2	0	0	0	0	0	10	0	0	0	0	91	0	0	28	0	0	0	20	1	6	0	6	0	0	0	3	0	0	2	0	0	0	220	9	0	1	5	0	0	2	0	0	2	0	0
#6	Cell Membrane	0	11	6	0	0	0	0	0	2	0	0	0	0	155	0	0	40	0	0	9	23	0	5	0	5	0	0	0	4	0	4	2	0	0	0	121	3	1	0	2	0	0	0	3	0	11	0	1
#9	Cell Nucleus	0	1	1	1	0	0	0	0	9	0	1	0	0	50	0	0	23	0	0	0	9	1	8	0	4	0	0	0	1	0	0	2	0	0	1	243	14	0	1	0	0	0	1	0	0	0	0	0
#36	Cytoskeleton	0	0	3	0	0	0	0	0	2	0	0	0	0	139	0	0	12	0	0	2	3	0	2	0	3	0	0	0	1	0	3	0	0	0	0	42	2	0	0	0	0	0	0	4	0	0	0	1
#49	Extracellular Matrix	0	0	9	0	0	1	0	0	5	0	0	0	0	28	0	0	63	0	0	0	5	0	2	0	34	0	0	0	7	0	0	2	1	4	11	61	1	0	0	0	0	0	0	0	0	0	0	0
#25	Chromosomes	1	0	2	1	0	0	1	0	2	1	1	0	0	45	0	0	12	0	0	2	11	1	1	0	3	0	2	0	1	1	2	4	0	2	2	66	2	1	1	0	0	0	7	2	0	0	0	1
#132	Subcellular Fractions	0	4	2	1	0	0	0	0	0	0	0	0	0	67	0	0	25	0	0	0	5	0	2	6	3	0	0	0	5	0	1	0	2	0	0	67	3	0	1	1	0	0	0	0	0	3	0	0
#7	Cell Membrane Structures	0	2	0	0	0	0	0	0	2	0	0	0	0	55	0	0	17	0	0	9	13	0	1	0	1	0	0	0	3	0	0	1	0	0	0	67	3	0	0	0	0	0	0	0	0	1	0	0
#23	Chromatin	0	0	1	0	0	0	0	0	3	0	0	0	0	11	0	0	13	0	0	0	4	0	2	0	1	0	0	0	0	0	0	0	0	0	0	107	4	0	0	0	0	0	0	0	0	2	0	0
#3	Axons	0	0	0	1	1	0	0	0	14	0	0	0	0	61	0	0	6	0	0	8	2	0	0	0	0	0	0	0	2	0	1	0	0	0	0	71	2	0	0	0	0	0	0	0	0	1	0	0
#11	Cell Surface Extensions	0	0	1	0	0	0	0	0	8	0	0	0	0	54	0	0	11	0	0	4	3	0	1	0	0	0	0	0	1	0	2	0	0	0	0	37	1	0	0	0	0	0	0	0	0	0	0	0
#65	Intercellular Junctions	0	2	0	0	0	0	0	0	0	0	0	0	0	26	0	0	5	0	0	0	11	0	1	0	1	0	0	0	3	0	0	0	0	0	0	58	2	0	0	0	0	0	0	0	0	1	0	0
#134	Synapses	0	0	0	0	0	0	0	0	0	0	0	0	0	24	0	0	0	0	0	0	9	0	1	0	0	0	0	0	1	0	0	0	0	0	0	63	2	0	0	0	0	0	0	0	0	1	0	0
#10	Cell Nucleus Structures	0	0	0	1	0	0	0	0	2	0	1	0	0	17	0	0	6	0	0	0	5	0	1	0	0	0	0	0	0	0	0	1	0	0	1	59	3	0	0	0	0	0	0	0	0	0	0	0
#71	Intranuclear Space	0	0	0	1	0	0	0	0	2	0	1	0	0	17	0	0	6	0	0	0	5	0	1	0	0	0	0	0	0	0	0	1	0	0	1	57	3	0	0	0	0	0	0	0	0	0	0	0
#50	Extracellular Space	0	0	8	0	0	0	0	0	1	0	0	0	0	21	0	0	27	0	0	0	3	0	0	0	5	0	0	0	3	0	0	1	0	0	0	36	2	0	0	0	0	0	0	0	0	0	0	0
#37	Cytosol	0	0	1	1	0	0	0	0	0	0	0	0	0	34	0	0	3	0	0	0	2	0	1	0	0	0	0	0	1	0	0	0	0	0	0	39	1	0	0	0	0	0	0	1	0	3	0	0
#35	Cytoplasmic Vesicles	0	4	0	0	0	0	0	0	0	0	0	0	0	26	0	0	10	0	0	0	8	0	0	0	0	0	0	0	1	0	0	0	0	0	0	6	0	0	0	2	0	0	0	0	0	1	0	0
#24	Chromosome Structures	0	0	0	0	0	0	0	0	2	0	1	0	0	7	0	0	6	0	0	0	4	0	1	0	0	0	0	0	0	0	0	0	0	0	0	53	2	0	0	0	0	0	0	0	0	0	0	0
#41	Endoplasmic Reticulum	0	0	2	0	0	0	0	0	7	0	0	0	0	7	0	0	2	0	0	0	8	0	0	1	0	0	0	0	0	0	0	1	0	0	0	18	0	0	0	1	0	0	0	0	0	1	0	0
#131	Stress Fibers	0	0	0	0	0	0	0	0	0	0	0	0	0	54	0	0	2	0	0	0	0	0	0	0	0	0	0	0	1	0	0	0	0	0	0	6	0	0	0	0	0	0	0	0	0	0	0	0
#88	Mitochondria	0	0	2	0	0	0	0	0	0	0	0	0	0	20	0	0	4	0	0	0	6	0	0	0	3	0	0	0	2	0	0	0	0	0	0	34	1	0	0	0	0	0	0	0	0	0	0	0
#38	Dendrites	0	0	2	0	0	0	0	0	2	0	0	0	0	26	0	0	1	0	0	0	3	0	0	0	0	0	0	0	3	0	1	0	0	0	0	33	2	0	0	0	0	0	0	0	0	0	0	0
#80	Microfilaments	0	0	0	0	0	0	0	0	0	0	0	0	0	44	0	0	3	0	0	0	0	0	1	0	0	0	0	0	0	0	0	0	0	0	0	9	0	0	0	0	0	0	0	0	0	0	0	0
#67	Intracellular Fluid	0	0	0	1	0	0	0	0	0	0	0	0	0	23	0	0	9	0	0	0	1	0	1	0	0	0	0	0	1	0	0	0	0	0	0	19	2	0	0	0	0	0	0	0	0	3	0	0
#48	Extracellular Fluid	0	1	6	0	0	0	0	0	0	0	0	0	0	22	0	0	23	0	0	0	2	0	5	0	0	0	0	0	0	0	0	0	0	0	0	11	2	0	0	0	0	0	0	0	0	0	0	0
#53	Focal Adhesions	0	0	0	0	0	0	0	0	0	0	0	0	0	35	0	0	1	0	0	0	0	0	0	0	0	0	0	0	1	0	0	0	0	0	0	11	0	0	0	0	0	0	0	0	0	0	0	0
#143	Transport Vesicles	0	4	0	0	0	0	0	0	0	0	0	0	0	7	0	0	5	0	0	0	5	0	0	0	0	0	0	0	0	0	0	0	0	0	0	3	0	0	0	0	0	0	0	0	0	0	0	0
#97	Neurites	0	0	0	0	0	0	0	0	4	0	0	0	0	25	0	0	1	0	0	0	0	0	0	0	0	0	0	0	1	0	1	0	0	0	0	15	0	0	0	0	0	0	0	0	0	0	0	0
#119	Presynaptic Terminals	0	0	0	0	0	0	0	0	0	0	0	0	0	9	0	0	0	0	0	0	2	0	0	0	0	0	0	0	1	0	0	0	0	0	0	22	1	0	0	0	0	0	0	0	0	0	0	0
#127	Secretory Vesicles	0	1	0	0	0	0	0	0	0	0	0	0	0	2	0	0	2	0	0	0	6	0	0	0	0	0	0	0	0	0	0	0	0	0	0	0	0	0	0	0	0	0	0	0	0	0	0	0
#136	Synaptic Vesicles	0	0	0	0	0	0	0	0	0	0	0	0	0	1	0	0	0	0	0	0	0	0	0	0	0	0	0	0	0	0	0	0	0	0	0	4	0	0	0	0	0	0	0	0	0	0	0	0
#83	Microsomes	0	1	2	0	0	0	0	0	0	0	0	0	0	15	0	0	1	0	0	0	0	0	0	7	0	0	0	0	2	0	0	0	2	0	0	1	0	0	0	0	0	0	0	0	0	0	0	0
#86	Microtubules	0	0	1	0	0	0	0	0	0	0	0	0	0	18	0	0	1	0	0	0	1	0	0	0	0	0	0	0	0	0	0	0	0	0	0	4	0	0	0	0	0	0	0	0	0	0	0	1
#12	Cell Wall	0	0	0	0	0	0	0	0	0	0	0	0	0	17	0	0	5	0	0	0	0	0	5	0	0	0	0	0	0	0	0	0	0	0	0	2	0	0	0	0	0	0	0	0	0	0	0	0
#15	Cell-Matrix Junctions	0	0	0	0	0	0	0	0	0	0	0	0	0	17	0	0	0	0	0	0	0	0	0	0	0	0	0	0	0	0	0	0	0	0	0	6	0	0	0	0	0	0	0	0	0	0	0	0
#141	Tight Junctions	0	1	0	0	0	0	0	0	0	0	0	0	0	2	0	0	3	0	0	0	6	0	0	0	0	0	0	0	0	0	0	0	0	0	0	1	0	0	0	0	0	0	0	0	0	1	0	0
#95	Myelin Sheath	0	0	0	0	0	0	0	0	2	0	0	0	0	5	0	0	7	0	0	9	0	0	0	0	0	0	0	0	0	0	0	0	0	0	0	3	0	0	0	0	0	0	0	0	0	0	0	0
#66	Intermediate Filaments	0	0	0	0	0	0	0	0	0	0	0	0	0	2	0	0	0	0	0	0	0	0	0	0	0	0	0	0	0	0	0	0	0	0	0	0	0	0	0	0	0	0	0	1	0	0	0	0
#68	Intracellular Membranes	0	1	0	0	0	0	0	0	0	0	0	0	0	6	0	0	4	0	0	0	0	0	0	0	1	0	0	0	1	0	0	0	0	0	0	5	0	0	0	1	0	0	0	0	0	0	0	0
#120	Pseudopodia	0	0	0	0	0	0	0	0	0	0	0	0	0	10	0	0	2	0	0	0	0	0	0	0	0	0	0	0	0	0	1	0	0	0	0	1	0	0	0	0	0	0	0	0	0	0	0	0
#58	Golgi Apparatus	0	0	0	0	0	0	0	0	1	0	0	0	0	2	0	0	1	0	0	0	2	0	0	0	0	0	0	0	0	0	0	1	0	0	0	4	0	0	0	5	0	0	0	0	0	0	0	0
#106	Nuclear Matrix	0	0	0	0	0	0	0	0	0	0	0	0	0	1	0	0	1	0	0	0	0	0	0	0	0	0	0	0	0	0	0	0	0	0	0	5	0	0	0	0	0	0	1	0	0	0	0	0
#14	Cell-Free System	0	0	0	0	0	0	0	0	0	0	0	0	0	5	0	0	5	0	0	0	0	0	1	0	0	0	0	0	0	0	0	0	0	0	0	5	0	0	1	0	0	0	0	0	0	0	0	0
#33	Cytoplasmic Granules	0	0	0	0	0	0	0	0	0	0	0	0	0	7	0	0	4	0	0	0	2	0	0	0	0	0	0	0	1	0	0	0	0	0	0	2	0	0	0	0	0	0	0	0	0	0	0	0
#55	Glomerular Basement Membrane	0	0	0	0	0	0	0	0	0	0	0	0	0	18	0	0	4	0	0	0	0	0	0	0	0	0	0	0	0	0	0	0	0	0	0	1	0	0	0	0	0	0	0	0	0	0	0	0
#84	Microsomes, Liver	0	0	2	0	0	0	0	0	0	0	0	0	0	11	0	0	0	0	0	0	0	0	0	5	0	0	0	0	2	0	0	0	0	0	0	1	0	0	0	0	0	0	0	0	0	0	0	0
#74	Lysosomes	0	0	0	0	0	0	0	0	0	0	0	0	0	8	0	0	1	0	0	0	0	0	0	0	0	0	0	0	0	0	0	0	0	0	0	4	0	0	0	2	0	0	0	0	0	1	0	0
#77	Membrane Microdomains	0	0	0	0	0	0	0	0	0	0	0	0	0	7	0	0	5	0	0	0	1	0	0	0	0	0	0	0	0	0	0	1	0	0	0	4	1	0	0	0	0	0	0	0	0	0	0	0
#101	Neuromuscular Junction	0	0	0	0	0	0	0	0	0	0	0	0	0	6	0	0	0	0	0	0	1	0	0	0	0	0	0	0	0	0	0	0	0	0	0	6	0	0	0	0	0	0	0	0	0	0	0	0
#20	Chloroplasts	0	0	0	0	0	0	0	0	0	0	0	0	0	17	0	0	0	0	0	0	0	0	0	0	0	0	0	0	0	0	0	0	0	0	0	0	0	0	0	0	0	0	0	0	0	0	0	0
#46	Erythrocyte Membrane	0	3	0	0	0	0	0	0	0	0	0	0	0	7	0	0	0	0	0	2	1	0	0	0	0	0	0	0	0	0	0	0	0	0	0	0	0	0	0	0	0	0	0	0	0	2	0	0
#63	Inclusion Bodies	0	0	0	0	0	0	0	0	0	0	0	0	0	4	0	0	0	0	0	0	3	0	0	0	0	0	0	0	0	0	0	0	0	0	0	1	0	0	0	0	0	0	0	2	0	0	0	0
#98	Neuroeffector Junction	0	0	0	0	0	0	0	0	0	0	0	0	0	5	0	0	0	0	0	0	1	0	0	0	0	0	0	0	0	0	0	0	0	0	0	4	0	0	0	0	0	0	0	0	0	0	0	0
#109	Nucleosomes	0	0	1	0	0	0	0	0	0	0	0	0	0	2	0	0	0	0	0	0	1	0	0	0	0	0	0	0	0	0	0	0	0	0	0	11	0	0	0	0	0	0	0	0	0	0	0	0
#117	Plastids	0	0	0	0	0	0	0	0	0	0	0	0	0	15	0	0	0	0	0	0	0	0	0	0	0	0	0	0	0	0	0	0	0	0	0	0	0	0	0	0	0	0	0	0	0	0	0	0
#126	Sarcoplasmic Reticulum	0	0	0	0	0	0	0	0	2	0	0	0	0	1	0	0	0	0	0	0	0	0	0	0	0	0	0	0	0	0	0	0	0	0	0	5	0	0	0	0	0	0	0	0	0	0	0	0
#96	Myofibrils	0	0	0	0	0	0	0	0	0	0	0	0	0	3	0	0	0	0	0	0	0	0	0	0	0	0	0	0	0	0	0	0	0	0	0	0	0	0	0	0	0	0	0	0	0	0	0	0
#139	Telomere	0	1	0	0	0	0	0	0	0	0	1	0	0	4	0	0	2	0	0	0	1	0	0	0	0	0	0	0	0	0	0	0	0	0	0	0	1	0	0	0	0	0	0	0	0	0	0	0
#59	Growth Cones	0	0	0	0	0	0	0	0	0	0	0	0	0	7	0	0	0	0	0	0	0	0	0	0	0	0	0	0	1	0	0	0	0	0	0	2	0	0	0	0	0	0	0	0	0	0	0	0
#138	Synaptosomes	0	0	0	0	0	0	0	0	0	0	0	0	0	5	0	0	0	0	0	0	1	0	0	0	0	0	0	0	0	0	0	0	0	0	0	5	0	0	0	0	0	0	0	0	0	1	0	0
#44	Endosomes	0	0	0	0	0	0	0	0	0	0	0	0	0	2	0	0	0	0	0	0	1	0	0	0	1	0	0	0	0	0	0	0	0	0	0	1	0	0	0	2	0	0	0	0	0	0	0	0
#123	Ribosomes	0	0	0	0	0	0	0	0	0	0	0	0	0	1	0	0	0	0	0	0	1	0	0	0	0	0	0	0	0	0	0	0	0	0	0	3	0	0	0	0	0	0	1	0	0	0	0	0
#144	Vacuoles	0	0	0	0	0	0	0	0	0	0	0	0	0	7	0	0	1	0	0	0	1	0	0	0	0	0	0	0	0	0	0	0	0	0	0	0	0	0	0	0	0	0	0	0	0	0	0	0
#54	Gap Junctions	0	1	0	0	0	0	0	0	0	0	0	0	0	1	0	0	0	0	0	0	0	0	0	0	1	0	0	0	2	0	0	0	0	0	0	2	0	0	0	0	0	0	0	0	0	1	0	0
#142	trans-Golgi Network	0	0	0	0	0	0	0	0	0	0	0	0	0	0	0	0	1	0	0	0	5	0	0	0	0	0	0	0	0	0	0	1	0	0	0	0	0	0	0	0	0	0	0	0	0	0	0	0
#1	Acrosome	0	0	0	0	0	0	0	0	0	0	0	0	0	6	0	0	0	0	0	0	0	0	0	0	0	0	0	0	0	0	0	0	0	0	0	1	0	0	0	0	0	0	0	0	0	0	0	0
#5	Caveolae	0	0	0	0	0	0	0	0	0	0	0	0	0	2	0	0	5	0	0	0	0	0	0	0	0	0	0	0	0	0	0	0	0	0	0	2	0	0	0	0	0	0	0	0	0	0	0	0
#111	Periplasm	0	0	0	0	0	0	0	0	0	0	0	0	0	8	0	0	0	0	0	0	0	0	0	0	0	0	0	0	0	0	0	0	0	0	0	0	0	0	0	0	0	0	0	0	0	0	0	0
#113	Phagosomes	0	0	0	0	0	0	0	0	0	0	0	0	0	4	0	0	2	0	0	0	0	0	1	0	0	0	0	0	0	0	0	0	0	0	0	0	0	0	0	0	0	0	0	0	0	0	0	0
#122	Ranvier's Nodes	0	0	0	0	0	0	0	0	0	0	0	0	0	0	0	0	0	0	0	8	0	0	0	0	0	0	0	0	0	0	0	0	0	0	0	0	0	0	0	0	0	0	0	0	0	0	0	0
#29	Coated Vesicles	0	0	0	0	0	0	0	0	0	0	0	0	0	2	0	0	3	0	0	0	0	0	0	0	0	0	0	0	0	0	0	0	0	0	0	1	0	0	0	0	0	0	0	0	0	0	0	0
#87	Microvilli	0	0	0	0	0	0	0	0	0	0	0	0	0	3	0	0	0	0	0	0	0	0	0	0	0	0	0	0	0	0	0	0	0	0	0	2	0	0	0	0	0	0	0	0	0	0	0	0
#93	Mitotic Spindle Apparatus	0	0	0	0	0	0	0	0	0	0	0	0	0	3	0	0	0	0	0	0	1	0	0	0	0	0	0	0	0	0	0	0	0	0	0	0	0	0	0	0	0	0	0	0	0	0	0	0
#125	Sarcomeres	0	0	0	0	0	0	0	0	0	0	0	0	0	2	0	0	0	0	0	0	0	0	0	0	0	0	0	0	0	0	0	0	0	0	0	2	0	0	0	0	0	0	0	0	0	0	0	0
#8	Cell Nucleolus	0	0	0	0	0	0	0	0	0	0	0	0	0	1	0	0	0	0	0	0	0	0	0	0	0	0	0	0	0	0	0	0	0	0	0	3	1	0	0	0	0	0	0	0	0	0	0	0
#18	Centromere	0	0	0	0	0	0	0	0	0	0	0	0	0	2	0	0	0	0	0	0	0	0	0	0	0	0	0	0	0	0	0	0	0	0	0	0	0	0	0	0	0	0	1	0	0	0	0	0
#26	Cilia	0	0	0	0	0	0	0	0	0	0	0	0	0	0	0	0	0	0	0	0	0	0	0	0	0	0	0	0	0	0	0	0	0	0	0	3	0	0	0	0	0	0	0	0	0	0	0	0
#42	Endoplasmic Reticulum, Rough	0	0	1	0	0	0	0	0	0	0	0	0	0	0	0	0	1	0	0	0	1	0	0	0	0	0	0	0	0	0	0	0	0	0	0	1	0	0	0	0	0	0	0	0	0	0	0	0
#43	Endoplasmic Reticulum, Smooth	0	0	0	0	0	0	0	0	0	0	0	0	0	1	0	0	0	0	0	0	0	0	0	0	0	0	0	0	0	0	0	0	0	0	0	2	0	0	0	0	0	0	0	0	0	0	0	0
#147	Zona Pellucida	0	0	0	0	0	0	0	0	0	0	0	0	0	4	0	0	0	0	0	0	1	0	0	0	0	0	0	0	0	0	0	0	0	0	0	0	0	0	0	0	0	0	0	0	0	0	0	0
#51	Fimbriae, Bacterial	0	0	0	0	0	0	0	0	0	0	0	0	0	1	0	0	3	0	0	0	0	0	1	0	0	0	0	0	0	0	0	0	0	0	0	0	0	0	0	0	0	0	0	0	0	0	0	0
#61	Hemidesmosomes	0	0	0	0	0	0	0	0	0	0	0	0	0	0	0	0	0	0	0	0	0	0	0	0	0	0	0	0	0	0	0	0	0	0	0	2	0	0	0	0	0	0	0	0	0	0	0	0
#62	Heterochromatin	0	0	0	0	0	0	0	0	0	0	0	0	0	0	0	0	0	0	0	0	0	0	0	0	1	0	0	0	0	0	0	0	0	0	0	0	0	0	0	0	0	0	0	0	0	0	0	0
#118	Polyribosomes	0	0	0	0	0	0	0	0	0	0	0	0	0	0	0	0	0	0	0	0	0	0	0	0	0	0	0	0	0	0	0	0	0	0	0	1	0	0	0	0	0	0	1	0	0	0	0	0
#2	Adherens Junctions	0	0	0	0	0	0	0	0	0	0	0	0	0	2	0	0	0	0	0	0	0	0	0	0	0	0	0	0	0	0	0	0	0	0	0	0	0	0	0	0	0	0	0	0	0	0	0	0
#19	Centrosome	0	0	0	0	0	0	0	0	0	0	0	0	0	2	0	0	0	0	0	0	0	0	0	0	0	0	0	0	0	0	0	0	0	0	0	0	0	0	0	0	0	0	0	1	0	0	0	0
#28	Coated Pits, Cell-Membrane	0	0	0	0	0	0	0	0	0	0	0	0	0	0	0	0	3	0	0	0	0	0	0	0	0	0	0	0	0	0	0	0	0	0	0	1	0	0	0	0	0	0	0	0	0	0	0	0
#40	Desmosomes	0	0	0	0	0	0	0	0	0	0	0	0	0	0	0	0	0	0	0	0	0	0	0	0	0	0	0	0	0	0	0	0	0	0	0	0	0	0	0	0	0	0	0	0	0	0	0	0
#73	Lewy Bodies	0	0	0	0	0	0	0	0	0	0	0	0	0	0	0	0	0	0	0	0	0	0	0	0	0	0	0	0	0	0	0	0	0	0	0	1	0	0	0	0	0	0	0	0	0	0	0	0
#85	Microtubule-Organizing Center	0	0	0	0	0	0	0	0	0	0	0	0	0	2	0	0	0	0	0	0	0	0	0	0	0	0	0	0	0	0	0	0	0	0	0	0	0	0	0	0	0	0	0	1	0	0	0	0
#92	Mitochondrial Membranes	0	0	0	0	0	0	0	0	0	0	0	0	0	2	0	0	0	0	0	0	0	0	0	0	0	0	0	0	0	0	0	0	0	0	0	2	0	0	0	0	0	0	0	0	0	0	0	0
#104	Nuclear Envelope	0	0	0	0	0	0	0	0	0	0	0	0	0	0	0	0	0	0	0	0	0	0	0	0	0	0	0	0	0	0	0	0	0	0	0	2	0	0	0	0	0	0	0	0	0	0	0	0
#107	Nuclear Pore	0	0	0	0	0	0	0	0	0	0	0	0	0	0	0	0	0	0	0	0	0	0	0	0	0	0	0	0	0	0	0	0	0	0	0	3	0	0	0	0	0	0	0	0	0	0	0	0
#112	Peroxisomes	0	0	0	0	0	0	0	0	0	0	0	0	0	2	0	0	1	0	0	0	0	0	0	0	0	0	0	0	1	0	0	0	0	0	0	0	0	0	0	0	0	0	0	0	0	0	0	0
#135	Synaptic Membranes	0	0	0	0	0	0	0	0	0	0	0	0	0	2	0	0	0	0	0	0	0	0	0	0	0	0	0	0	0	0	0	0	0	0	0	1	0	0	0	0	0	0	0	0	0	0	0	0
#146	Weibel-Palade Bodies	0	0	0	0	0	0	0	0	0	0	0	0	0	2	0	0	1	0	0	0	0	0	0	0	0	0	0	0	0	0	0	0	0	0	0	0	0	0	0	0	0	0	0	0	0	0	0	0
#27	Clathrin-Coated Vesicles	0	0	0	0	0	0	0	0	0	0	0	0	0	1	0	0	1	0	0	0	0	0	0	0	0	0	0	0	0	0	0	0	0	0	0	0	0	0	0	0	0	0	0	0	0	0	0	0
#56	Glycocalyx	0	0	0	0	0	0	0	0	0	0	0	0	0	0	0	0	1	0	0	0	0	0	0	0	0	0	0	0	0	0	0	0	0	0	0	0	0	0	0	0	0	0	0	0	0	0	0	0
#78	Microbodies	0	0	0	0	0	0	0	0	0	0	0	0	0	1	0	0	1	0	0	0	0	0	0	0	0	0	0	0	1	0	0	0	0	0	0	0	0	0	0	0	0	0	0	0	0	0	0	0
#79	Microfibrils	0	0	0	0	0	0	0	0	0	0	0	0	0	1	0	0	0	0	0	0	0	0	0	0	1	0	0	0	0	0	0	0	0	0	0	0	0	0	0	0	0	0	0	0	0	0	0	0
#90	Mitochondria, Liver	0	0	0	0	0	0	0	0	0	0	0	0	0	1	0	0	0	0	0	0	0	0	0	0	0	0	0	0	0	0	0	0	0	0	0	2	0	0	0	0	0	0	0	0	0	0	0	0
#91	Mitochondria, Muscle	0	0	0	0	0	0	0	0	0	0	0	0	0	0	0	0	0	0	0	0	0	0	0	0	0	0	0	0	0	0	0	0	0	0	0	2	0	0	0	0	0	0	0	0	0	0	0	0
#94	Motor Endplate	0	0	0	0	0	0	0	0	0	0	0	0	0	3	0	0	0	0	0	0	0	0	0	0	0	0	0	0	0	0	0	0	0	0	0	0	0	0	0	0	0	0	0	0	0	0	0	0
#99	Neurofibrillary Tangles	0	0	0	0	0	0	0	0	0	0	0	0	0	3	0	0	0	0	0	0	0	0	0	0	0	0	0	0	0	0	0	0	0	0	0	0	0	0	0	0	0	0	0	0	0	0	0	0
#124	Sarcolemma	0	0	0	0	0	0	0	0	0	0	0	0	0	0	0	0	0	0	0	0	0	0	0	0	0	0	0	0	0	0	0	0	0	0	0	1	0	0	0	0	0	0	0	0	0	0	0	0
#52	Flagella	0	0	0	0	0	0	0	0	0	0	0	0	0	1	0	0	0	0	0	0	0	0	0	0	0	0	0	0	0	0	0	0	0	0	0	0	0	0	0	0	0	0	0	0	0	0	0	0
#76	Melanosomes	0	0	0	0	0	0	0	0	0	0	0	0	0	2	0	0	0	0	0	0	0	0	0	0	0	0	0	0	0	0	0	0	0	0	0	0	0	0	0	0	0	0	0	0	0	0	0	0
#89	Mitochondria, Heart	0	0	0	0	0	0	0	0	0	0	0	0	0	0	0	0	0	0	0	0	0	0	0	0	0	0	0	0	0	0	0	0	0	0	0	2	0	0	0	0	0	0	0	0	0	0	0	0
#102	Neuropil Threads	0	0	0	0	0	0	0	0	0	0	0	0	0	1	0	0	0	0	0	0	0	0	0	0	0	0	0	0	0	0	0	0	0	0	0	1	0	0	0	0	0	0	0	0	0	0	0	0
#114	Phycobilisomes	0	0	0	0	0	0	0	0	0	0	0	0	0	1	0	0	0	0	0	0	1	0	0	0	0	0	0	0	0	0	0	0	0	0	0	0	0	0	0	0	0	0	0	0	0	0	0	0
#115	Pili, Sex	0	0	0	0	0	0	0	0	0	0	0	0	0	0	0	0	2	0	0	0	0	0	0	0	0	0	0	0	0	0	0	0	0	0	0	0	0	0	0	0	0	0	0	0	0	0	0	0
#129	Sperm Tail	0	0	0	0	0	0	0	0	0	0	0	0	0	0	0	0	0	0	0	0	0	0	0	0	0	0	0	0	0	0	0	0	0	0	0	0	0	0	0	0	0	0	0	1	0	0	0	0
#39	Dendritic Spines	0	0	0	0	0	0	0	0	0	0	0	0	0	0	0	0	0	0	0	0	0	0	0	0	0	0	0	0	0	0	0	0	0	0	0	1	0	0	0	0	0	0	0	0	0	0	0	0
#64	Inclusion Bodies, Viral	0	0	0	0	0	0	0	0	0	0	0	0	0	0	0	0	0	0	0	0	1	0	0	0	0	0	0	0	0	0	0	0	0	0	0	0	0	0	0	0	0	0	0	0	0	0	0	0
#72	Kinetochores	0	0	0	0	0	0	0	0	0	0	0	0	0	0	0	0	0	0	0	0	0	0	0	0	0	0	0	0	0	0	0	0	0	0	0	0	0	0	0	0	0	0	0	0	0	0	0	0
#81	Micronuclei, Chromosome-Defective	0	0	0	0	0	0	0	0	0	0	0	0	0	0	0	0	0	0	0	0	0	0	0	0	0	0	0	0	1	0	0	0	0	0	0	0	0	0	0	0	0	0	0	0	0	0	0	0
#100	Neurofibrils	0	0	0	0	0	0	0	0	0	0	0	0	0	1	0	0	0	0	0	0	0	0	0	0	0	0	0	0	0	0	0	0	0	0	0	0	0	0	0	0	0	0	0	0	0	0	0	0
#103	Nissl Bodies	0	0	0	0	0	0	0	0	0	0	0	0	0	0	0	0	0	0	0	0	0	0	0	0	0	0	0	0	0	0	0	0	0	0	0	1	0	0	0	0	0	0	0	0	0	0	0	0
#105	Nuclear Lamina	0	0	0	0	0	0	0	0	0	0	0	0	0	0	0	0	0	0	0	0	0	0	0	0	0	0	0	0	0	0	0	0	0	0	0	1	0	0	0	0	0	0	0	0	0	0	0	0
#108	Nucleolus Organizer Region	0	0	0	0	0	0	0	0	0	0	0	0	0	0	0	0	0	0	0	0	0	0	0	0	0	0	0	0	0	0	0	0	0	0	0	0	0	0	0	0	0	0	0	0	0	0	0	0
#128	Sex Chromatin	0	0	0	0	0	0	0	0	0	0	0	0	0	0	0	0	0	0	0	0	0	0	0	0	0	0	0	0	0	0	0	0	0	0	0	0	0	0	0	0	0	0	0	0	0	0	0	0
#137	Synaptonemal Complex	0	0	0	0	0	0	0	0	0	0	0	0	0	0	0	0	0	0	0	0	1	0	0	0	0	0	0	0	0	0	0	0	0	0	0	0	0	0	0	0	0	0	0	0	0	0	0	0
#145	Vault Ribonucleoprotein Particles	0	1	0	0	0	0	0	0	0	0	0	0	0	0	0	0	0	0	0	0	0	0	0	0	0	0	0	0	0	0	0	0	0	0	0	0	0	0	0	0	0	0	0	0	0	0	0	0
#4	Bacterial Chromatophores	0	0	0	0	0	0	0	0	0	0	0	0	0	0	0	0	0	0	0	0	0	0	0	0	0	0	0	0	0	0	0	0	0	0	0	0	0	0	0	0	0	0	0	0	0	0	0	0
#13	Cell Wall Skeleton	0	0	0	0	0	0	0	0	0	0	0	0	0	0	0	0	0	0	0	0	0	0	0	0	0	0	0	0	0	0	0	0	0	0	0	0	0	0	0	0	0	0	0	0	0	0	0	0
#16	Cellulosomes	0	0	0	0	0	0	0	0	0	0	0	0	0	0	0	0	0	0	0	0	0	0	0	0	0	0	0	0	0	0	0	0	0	0	0	0	0	0	0	0	0	0	0	0	0	0	0	0
#17	Centrioles	0	0	0	0	0	0	0	0	0	0	0	0	0	0	0	0	0	0	0	0	0	0	0	0	0	0	0	0	0	0	0	0	0	0	0	0	0	0	0	0	0	0	0	0	0	0	0	0
#21	Chromaffin Granules	0	0	0	0	0	0	0	0	0	0	0	0	0	0	0	0	0	0	0	0	0	0	0	0	0	0	0	0	0	0	0	0	0	0	0	0	0	0	0	0	0	0	0	0	0	0	0	0
#22	Chromatids	0	0	0	0	0	0	0	0	0	0	0	0	0	0	0	0	0	0	0	0	0	0	0	0	0	0	0	0	0	0	0	0	0	0	0	0	0	0	0	0	0	0	0	0	0	0	0	0
#30	Coiled Bodies	0	0	0	0	0	0	0	0	0	0	0	0	0	0	0	0	0	0	0	0	0	0	0	0	0	0	0	0	0	0	0	0	0	0	0	0	0	0	0	0	0	0	0	0	0	0	0	0
#31	COP-Coated Vesicles	0	0	0	0	0	0	0	0	0	0	0	0	0	0	0	0	0	0	0	0	0	0	0	0	0	0	0	0	0	0	0	0	0	0	0	0	0	0	0	0	0	0	0	0	0	0	0	0
#45	Erythrocyte Inclusions	0	0	0	0	0	0	0	0	0	0	0	0	0	0	0	0	0	0	0	0	0	0	0	0	0	0	0	0	0	0	0	0	0	0	0	0	0	0	0	0	0	0	0	0	0	0	0	0
#47	Euchromatin	0	0	0	0	0	0	0	0	0	0	0	0	0	0	0	0	0	0	0	0	0	0	0	0	0	0	0	0	0	0	0	0	0	0	0	0	0	0	0	0	0	0	0	0	0	0	0	0
#57	Glyoxysomes	0	0	0	0	0	0	0	0	0	0	0	0	0	0	0	0	0	0	0	0	0	0	0	0	0	0	0	0	0	0	0	0	0	0	0	0	0	0	0	0	0	0	0	0	0	0	0	0
#60	Heinz Bodies	0	0	0	0	0	0	0	0	0	0	0	0	0	0	0	0	0	0	0	0	0	0	0	0	0	0	0	0	0	0	0	0	0	0	0	0	0	0	0	0	0	0	0	0	0	0	0	0
#70	Intranuclear Inclusion Bodies	0	0	0	0	0	0	0	0	0	0	0	0	0	0	0	0	0	0	0	0	0	0	0	0	0	0	0	0	0	0	0	0	0	0	0	0	0	0	0	0	0	0	0	0	0	0	0	0
#75	Macronucleus	0	0	0	0	0	0	0	0	0	0	0	0	0	0	0	0	0	0	0	0	0	0	0	0	0	0	0	0	0	0	0	0	0	0	0	0	0	0	0	0	0	0	0	0	0	0	0	0
#82	Micronucleus, Germline	0	0	0	0	0	0	0	0	0	0	0	0	0	0	0	0	0	0	0	0	0	0	0	0	0	0	0	0	0	0	0	0	0	0	0	0	0	0	0	0	0	0	0	0	0	0	0	0
#116	Plasmodesmata	0	0	0	0	0	0	0	0	0	0	0	0	0	0	0	0	0	0	0	0	0	0	0	0	0	0	0	0	0	0	0	0	0	0	0	0	0	0	0	0	0	0	0	0	0	0	0	0
#121	Purple Membrane	0	0	0	0	0	0	0	0	0	0	0	0	0	0	0	0	0	0	0	0	0	0	0	0	0	0	0	0	0	0	0	0	0	0	0	0	0	0	0	0	0	0	0	0	0	0	0	0
#130	Spliceosomes	0	0	0	0	0	0	0	0	0	0	0	0	0	0	0	0	0	0	0	0	0	0	0	0	0	0	0	0	0	0	0	0	0	0	0	0	0	0	0	0	0	0	0	0	0	0	0	0
#133	Submitochondrial Particles	0	0	0	0	0	0	0	0	0	0	0	0	0	0	0	0	0	0	0	0	0	0	0	0	0	0	0	0	0	0	0	0	0	0	0	0	0	0	0	0	0	0	0	0	0	0	0	0
#140	Thylakoids	0	0	0	0	0	0	0	0	0	0	0	0	0	0	0	0	0	0	0	0	0	0	0	0	0	0	0	0	0	0	0	0	0	0	0	0	0	0	0	0	0	0	0	0	0	0	0	0
[truncated: 51 more columns]

## Sheet: LitLabCellStructure
CellStructures-MeSH	Association	Gene X Term Abstracts	Term Abstracts	Nonzero Genes	LPF	Random Sets	Experiment Set				OrigID	KLK3	CCL2	LTF	DPP4	NR4A2	CXCL2	PTGDS	MAOB	GRP58	KRT7	MYLK	KRT14	B3GAT1	FOSB	KRT5	SLC18A2	NR2F1	ABAT	CPE	MUC4	MSMB	LDB3	ALDH1A1	KRT13	CYR61	FMOD	ZFP36	KLK2	C3	SIAT1	ATF3	ALDH1A2	KCNN4	KLF4	MYL9	SCGB1D2	ABCC4	CNN1
											Symbol	KLK3	CCL2	LTF	DPP4	NR4A2	CXCL2	PTGDS	MAOB	GRP58	KRT7	MYLK	KRT14	B3GAT1	FOSB	KRT5	SLC18A2	NR2F1	ABAT	CPE	MUC4	MSMB	LDB3	ALDH1A1	KRT13	CYR61	FMOD	ZFP36	KLK2	C3	SIAT1	ATF3	ALDH1A2	KCNN4	KLF4	MYL9	SCGB1D2	ABCC4	CNN1
Count						Count	Term rank	Score	P-Value	Score rank	Max PF	9165	3789	2088	1190	878	715	682	539	506	470	460	452	283	261	233	220	219	217	202	190	173	159	159	145	145	138	130	123	118	110	110	91	89	86	84	82	82	80
Nuclear Matrix	Moderate	47	1700	6	-1.85	1000	23	2.91	0.0036	1	0.9974	0.0002	0	0						0.002																			0.0003
Ranvier's Nodes	Moderate	11	207	3	-1.74	678	18	2.51	0.0122	2	0.9957									0.0005				0.0037
Intermediate Filaments	Moderate	76	1859	12	-2.28	1000	25	1.96	0.0497	3	0.3791	0			0.0003						0.0177		0.2634	0.0004		0.1949									0.071		0.0007								0.0012
Secretory Vesicles	Positive	74	1542	13	-2.46	1000	8	1.87	0.061	4	0.3665	0.0002	0.0002	0.0089	0.0002	0.0002		0.0003				0.0004					0.2726			0.3665	0.0039
Spliceosomes	Positive	22	726	5	-1.88	965	16	1.71	0.0871	5	0.9947					0.0001										0.0004						0.0024
Myelin Sheath	Positive	32	3262	9	-2.57	1000	74	1.62	0.1056	6	0.9597		0.0007				0.0002			0.0002				0.0324				0.0005														0.001					0.0014
Synaptic Vesicles	Positive	72	2944	9	-2.24	999	59	1.51	0.1303	7	0.6769								0.001			0.0001					0.6769		0.0025	0.0003
Glycocalyx		9	472	6	-3.72	807	36	1.5	0.1332	8	0.9363		0.0029	0.0053	0.0093					0.022		0.0242									0.9363
Chromaffin Granules		8	305	4	-3.11	821	74	1.29	0.1987	9	0.5251																0.0771			0.5251
Myofibrils		24	2611	6	-2.93	998	84	1.28	0.1991	10	0.5335			0.0002								0.0454											0.0328													0.0621
Microvilli		88	4409	18	-3.18	1000	113	1.23	0.218	11	0.8042	0.0009	0.0001	0.0015	0.8042			0.0045		0.0061	0.0261		0.0008	0.0012		0.0058					0.0072			0.0021	0.0023						0.0031						0.0042
Sarcomeres		5	1241	3	-3.07	965	101	1.23	0.2183	12	0.9445											0.0021											0.0535
Extracellular Matrix		571	28292	42	-2.18	1000	134	1.17	0.2417	13	0.5329	0.0004	0.0204	0.003	0.0038	0	0.0001	0.0005		0.0003	0.0006	0.0017	0.0027	0.0219	0.0005	0.0001		0.0001		0		0			0.0009	0.0454	0.5329	0.0002	0.0002	0	0.0004	0.0004	0.0001		0.0006		0.0001		0.0001
Weibel-Palade Bodies		5	196	5	-3.68	819	128	1.08	0.2803	14	0.682		0.0065		0.0206															0.1215					0.1693
Microfibrils		10	628	4	-3.15	801	113	1.05	0.292	15	0.7465													0.0722																0.0192
trans-Golgi Network		36	1319	10	-2.67	1000	130	1.02	0.3077	16	0.8461		0.0001		0.0074												0.0064			0.8461		0.002					0.0026				0.0032
Transport Vesicles		78	4352	18	-2.68	1000	166	1.02	0.3091	17	0.4434	0	0.0005	0.0008	0.0004	0.0001			0.0008			0.001					0.395		0.0005	0.0444	0.0006																	0.0054
Stress Fibers		43	1510	8	-2.82	1000	153	1.01	0.3114	18	0.9635		0.0018								0.0009	0.9635				0.0019							0.0027				0.0031									0.0206			0.0054
Phagosomes		18	1046	10	-3.46	986	121	0.97	0.333	19	0.7823		0.0029	0.0213	0.0023		0.0039			0.0879		0.006																		0.0236						0.0331
Fimbriae, Bacterial		13	1586	5	-3.97	936	153	0.88	0.3791	20	0.5407		0.0139	0.0112																		0.5407			0.3629												0.0713
Golgi Apparatus		87	6100	25	-2.66	1000	233	0.8	0.4248	21	0.4078	0.0001	0.001	0.0001	0.0063		0.0001	0.001		0.0013	0.0002		0.0007	0.0011		0.0003	0.0085	0.0003		0.0534		0.0004			0.0005	0.0005	0.0005				0.1743
Sarcolemma		8	1967	4	-3.43	994	210	0.8	0.4263	22	0.9852				0.0011					0.0107		0.0029
Synaptosomes		26	2991	8	-3.64	999	224	0.77	0.4406	23	0.322				0.0012				0.1314	0.0029							0.322		0.1666															0.065
Hemidesmosomes		10	357	7	-3.44	829	145	0.73	0.4675	24	0.615	0.0008			0.0065						0.0164		0.615			0.1326									0.0532
Clathrin-Coated Vesicles		3	548	3	-3.21	977	258	0.65	0.5188	25	0.9846		0.0008																	0.0146
Presynaptic Terminals		28	4891	5	-3.44	1000	286	0.64	0.5234	26	0.4279							0.0008				0.0012					0.4279		0.2567
Microfilaments		53	3679	14	-3.25	1000	288	0.6	0.5516	27	0.7739	0.0002	0.0021	0.0002	0.0016		0.0007			0.001		0.7739	0.0389			0.0021							0.0031		0.0034								0.0054			0.1453
Vault Ribonucleoprotein Particles		2	268	1	-3.74	715	162	0.56	0.5788	28	1																																					1
Synapses		122	22928	23	-3.04	1000	303	0.55	0.5815	29	0.4319		0	0	0.0002	0.0001	0.0001	0.0001	0.0032	0.0009		0.0017		0.0137	0.0002		0.349		0.186	0.001		0.0003												0.0005
Cytoplasmic Granules		136	6506	24	-3.06	1000	317	0.48	0.6313	30	0.3499	0.0016	0.0012	0.2116	0.0006	0.0163		0.0023	0.0013	0.0014	0.0004	0.0015	0.0004		0.0027	0.0008	0.0201	0.0073		0.3499				0.0011	0.0012	0.0012		0.0054
Extracellular Space		189	19245	34	-3.37	1000	308	0.41	0.6831	31	0.468	0.0005	0.0465	0.015	0.0103	0.0013	0.0002	0.0179		0.0241	0.001	0.0096	0.0068	0.0349	0.0019		0.005	0.0006	0.0141	0.0006	0.0006	0.0007			0.0034	0.021	0.468			0.001	0.0011			0.0014			0.006	0.0015
Endoplasmic Reticulum, Rough		7	563	7	-4.38	966	404	0.36	0.7211	32	0.3115		0.0113	0.0206					0.0798	0.085							0.1954								0.2965		0.3115
Desmosomes		27	1238	7	-3.44	990	328	0.35	0.7284	33	0.4885	0.001			0.0297						0.1691		0.4885			0.0379									0.2436
Euchromatin		1	450	1	-4.14	877	359.5	0.31	0.7586	34	1
Submitochondrial Particles		2	387	2	-4.15	726	255	0.28	0.7807	35	0.9325								0.0675
Cell Wall		59	8781	10	-4.02	1000	361	0.26	0.7949	36	0.4362	0.0001	0.1008	0.1632		0.0013	0.1056			0.0373												0.4362								0.01							0.0144
Intracellular Fluid		178	15371	33	-3.4	1000	353	0.24	0.8087	37	0.4121	0.0079	0.0249	0.0095	0.0067	0.0187	0.0021	0.0291		0.0728		0.0128			0.0056	0.0007	0.0007		0.0121	0.0073				0.4121	0.0011		0.0012	0.0113		0.0014	0.0015		0.0072	0.046	0.0019	0.0019	0.032
Axons		131	24463	26	-3.15	1000	427	0.2	0.8385	38	0.5709	0	0.0001	0.0004		0.0003	0.0001	0.0003	0.0052	0.0041		0.0031		0.0812	0.0009		0.1632	0.0066	0.0447					0.0004				0.0004				0.0256	0.0057
Adherens Junctions		8	823	5	-3.49	995	375	0.2	0.8392	39	0.8795		0.001									0.0325	0.0083								0.0787
Endoplasmic Reticulum		190	17763	33	-3	1000	390	0.19	0.8491	40	0.8069	0.0001	0.001	0.001	0.0023	0.0109	0.0003	0.0021	0.0001	0.8069	0.0001	0.002	0.0031				0.0023	0.0003	0.0003	0.0548	0.0012	0.0013			0.0004		0.0037	0.0004		0.0005	0.0185	0.0046					0.0007
Mitochondria, Liver		19	3310	6	-3.95	1000	469	0.19	0.8493	41	0.9711		0.0007		0.0022			0.0039	0.9711	0.0053														0.0168
Sperm Tail		5	572	4	-4.17	841	335	0.18	0.8549	42	0.6557			0.0122								0.2224				0.1097
Cell-Matrix Junctions		9	522	3	-3.62	989	416	0.18	0.8572	43	0.8475											0.8475	0.0176
Pseudopodia		10	999	5	-3.67	1000	403	0.14	0.8858	44	0.8972		0.0049	0.0022	0.0039							0.0917
Erythrocyte Membrane		21	4280	8	-4.08	999	380	0.14	0.8868	45	0.6649	0.0003	0.003	0.1638	0.0024			0.0041																										0.127				0.0345
Cytoplasmic Vesicles		273	20211	36	-2.94	1000	450	0.11	0.912	46	0.2417	0.0012	0.0016	0.0878	0.0072	0.006		0.0006	0.0007	0.0193	0.0008	0.0015	0.0001	0.0002	0.0007	0.0017	0.2417	0.0018	0.0032	0.1934	0.0002		0.0003	0.0003		0.0003		0.0013						0.0005		0.0005		0.0021
Gap Junctions		17	3884	7	-4.07	1000	298	0.09	0.9318	47	0.709		0.0008		0.0912			0.0044				0.1048	0.0067													0.0831
Extracellular Fluid		94	13812	16	-4.22	1000	437	0.06	0.9553	48	0.4068	0.0021	0.4068	0.1846	0.064	0.0122	0.0599	0.1413	0.0199			0.0026		0.0042						0.0059		0.0069		0.0075						0.0403
Acrosome		12	2224	5	-4.25	990	453	0.02	0.9878	49	0.5926	0.0035						0.0118		0.2541						0.138			0.5926
Cilia		20	2354	11	-4.36	997	443	0	0.9998	50	0.2684	0.0042		0.1157	0.0081			0.0567		0.0191	0.0822	0.021	0.0214	0.1366											0.2666
Microsomes, Liver		22	7115	9	-3.51	1000	474	-0.03	0.9795	51	0.9437	0		0.0002	0.0015				0.0305															0.0029							0.0042
Nissl Bodies		1	110	1	-4.77	337	169	-0.03	0.9744	52	1								1
Tight Junctions		35	2080	14	-3.81	1000	389	-0.04	0.9691	53	0.2092	0.0013	0.0292	0.0015	0.2092		0.0043				0.0262	0.167	0.0612							0.0152															0.1429			0.0375	0.0384
Cytosol		215	19573	36	-3.24	1000	493	-0.1	0.9187	54	0.3188	0.0051	0.0059	0.0071	0.0036	0.01		0.033	0.0002	0.213		0.0155			0.0003	0.0004	0.0016		0.0036	0.0004				0.3188	0.0006			0.0332			0.0008		0.0039	0.0089	0.001	0.001	0.0172		0.0011
Intranuclear Space		133	24468	32	-3	1000	581	-0.11	0.9107	55	0.5271	0.0018	0.0007	0.0003	0.0003	0.0047	0.0002	0.0002	0.0012	0.0007	0.0001	0.0008	0.0004	0.0001	0.0025	0.0007		0.003		0.0002		0.001	0.0003	0.0003	0.0003		0.0003				0.0004	0.0004	0.0005		0.0019				0.0021
Microsomes		71	12717	22	-3.34	1000	512	-0.18	0.8594	56	0.7961	0.0002	0.0002	0.0007	0.0071	0.0031		0.004	0.0156	0.0572		0.0004		0.0006										0.0043		0.0012				0.0015	0.0016		0.0019					0.0021
Focal Adhesions		16	1377	5	-3.6	1000	567	-0.2	0.8435	57	0.9136		0.0008	0.0014								0.9136																								0.0347
Coiled Bodies		1	298	1	-4.13	837	530.5	-0.21	0.8329	58	1
Dendritic Spines		2	957	2	-4.44	972	602	-0.23	0.8206	59	0.9579							0.0421
Cell Nucleus Structures		137	25905	32	-3.03	1000	642	-0.28	0.7793	60	0.5247	0.0018	0.0007	0.0003	0.0003	0.0067	0.0002	0.0002	0.0012	0.0007	0.0001	0.0008	0.0004	0.0001	0.0025	0.0016		0.0047		0.0002		0.0009	0.0003	0.0003	0.0003		0.0003				0.0004	0.0004	0.0005		0.0019				0.002
Lewy Bodies		4	1521	3	-5.14	882	546	-0.3	0.7674	61	0.4158					0.4158			0.1693								0.4149
Neuroeffector Junction		6	3803	5	-4.6	998	614	-0.3	0.762	62	0.479											0.0916		0.0372						0.0522
Glomerular Basement Membrane		6	907	4	-4.91	958	577	-0.31	0.7548	63	0.6447		0.2113	0.0426		0.1013																					0.6447
Cytoskeleton		251	26704	42	-2.97	1000	607	-0.32	0.7505	64	0.3427	0.0003	0.0037	0.0011	0.0019	0.0014	0.0002			0.0025	0.0075	0.3427	0.1007		0.0005	0.1019	0.0002	0.0002	0.0002				0.008		0.0293	0.001	0.0003	0.0011				0.0029	0.0004		0.0004	0.0339			0.0004
Sarcoplasmic Reticulum		18	5577	9	-4.5	999	554	-0.32	0.747	65	0.6042	0.0025	0.0015			0.0581				0.0112		0.6042							0.0261													0.0516				0.0675
Endoplasmic Reticulum, Smooth		10	3637	7	-4.75	994	586	-0.34	0.7369	66	0.4869	0.0017	0.0041	0.0075						0.1232		0.3048							0.0718
Cell Surface Extensions		184	26009	32	-3.46	1000	637	-0.37	0.7098	67	0.3167	0.0001	0.0014	0.0053	0.2217	0.0005	0.0006	0.004	0.01	0.0217	0.0021	0.0468	0.0002	0.1402	0.0017		0.0499	0.008	0.0046			0.0102			0.0121			0.0008			0.001	0.009	0.0012				0.0054
Phycobilisomes		1	504	1	-5.37	774	515.5	-0.38	0.7055	68	1										1
Mitotic Spindle Apparatus		3	2063	4	-3.75	1000	646	-0.47	0.6348	69	0.9184					0.0031						0.006
Dendrites		75	12291	24	-3.66	1000	671	-0.49	0.6273	70	0.2962	0.0004	0.0001	0.0029	0.0003	0.0017		0.0049	0.0173	0.0066		0.0073		0.2962	0.0057	0.0016	0.2439	0.0017	0.1099									0.0029				0.0135	0.0041
Cell Membrane Structures		190	31131	35	-3.29	1000	685	-0.5	0.6192	71	0.533	0	0.0054	0.0001	0.0211	0.0011	0.0008	0.0004	0.0029	0.0101	0.0012	0.0724	0.005	0.0376	0.001	0.0011	0.0827	0.0011	0.0838	0.005		0.0015			0.0017	0.0017						0.0006			0.0029		0.0008	0.0008	0.0008
Neurites		44	5408	17	-3.71	1000	679	-0.52	0.601	72	0.6558	0.0001		0.0041				0.0014	0.0281	0.0468		0.0082		0.6558			0.0387	0.0043	0.0175									0.0073				0.0344							0.0118
Mitochondrial Membranes		4	766	2	-4.65	976	696	-0.54	0.5916	73	0.9844		0.0156						0.9844
Membrane Microdomains		26	1918	8	-3.99	1000	700	-0.54	0.5913	74	0.4322		0.0339		0.4322	0.0059				0.3659					0.0197					0.0255		0.0297
Neuromuscular Junction		6	4480	5	-4.67	999	733	-0.55	0.5841	75	0.479											0.0916		0.0372						0.0522
Periplasm		5	1479	5	-4.85	967	714	-0.59	0.5535	76	0.5899		0.0128	0.0232	0.0406																				0.3336												0.5899
Microbodies		17	2380	8	-4.24	998	686	-0.59	0.5528	77	0.535		0.0077	0.0141		0.535		0.0108							0.0281			0.3016						0.0462				0.0565
Nucleolus Organizer Region		2	1198	2	-5.61	877	654	-0.61	0.5433	78	0.7169				0.2831						0.7169
Pili, Sex		2	125	1	-5.07	258	177.5	-0.62	0.5367	79	1		1
Polyribosomes		14	1297	10	-4.36	1000	755	-0.66	0.5097	80	0.5381	0.0305	0.0046	0.0084			0.0245		0.0324	0.0346							0.0795								0.1206		0.1267	0.5381
Zona Pellucida		4	1858	4	-5.17	979	762	-0.68	0.4936	81	0.4651					0.0916				0.159				0.2843								0.4651
Inclusion Bodies		20	4600	14	-4.47	1000	749	-0.69	0.4932	82	0.295	0.0255		0.0031	0.0055			0.0095	0.012		0.0138						0.118		0.0299						0.0448		0.047
Cell Membrane		727	88464	52	-3.1	1000	761	-0.69	0.4885	83	0.1717	0.0009	0.0164	0.0482	0.1478	0.011	0.001	0.0084	0.0038	0.1717	0.0037	0.0776	0.002	0.0244	0.0002	0.0002	0.0439	0.0003	0.0318	0.0229	0.0075	0.0053			0.0016	0.0035	0.0009			0.0011	0.0021	0.0001		0.0103	0.0007	0.0007	0.0007	0.0341	0.0002
Chromatin		126	17663	31	-3.25	1000	740	-0.7	0.4871	84	0.8163	0.0093	0.0045	0.0008	0.0001	0.0196	0.0001	0.0024	0.0008	0.0002	0.0019	0.0002	0.0009		0.0035	0.0017		0.0297			0.0005				0.0007				0.0008			0.0037		0.0011	0.0296				0.0204
Endosomes		36	3885	15	-3.67	1000	742	-0.7	0.4865	85	0.3421	0.0001	0.0029	0.0582	0.0501					0.0216							0.0055			0.0241		0.007	0.0076			0.0084				0.0103
Synaptic Membranes		7	1217	4	-4.61	990	782	-0.72	0.4746	86	0.6013				0.0284				0.2509	0.6013				0.1195
Intercellular Junctions		131	24351	30	-3.61	1000	760	-0.76	0.4491	87	0.2642	0.0001	0.0036	0.0001	0.0142	0.0002	0.0009	0.001	0.0078	0.0053	0.0176	0.1191	0.0094	0.0149	0.0006	0.0029	0.2221		0.2252	0.0033		0.001			0.0047	0.0047									0.0079			0.0021	0.0021
Microtubule-Organizing Center		3	1428	3	-4.38	998	779	-0.77	0.4432	88	0.4412																											0.129
Vacuoles		33	5917	14	-4.28	1000	769	-0.77	0.4392	89	0.3106	0.0056	0.0008	0.0553	0.0027		0.0045			0.3106	0.1092		0.0284	0.0113			0.0583			0.0159										0.0272
Chloroplasts		5	4210	4	-4.53	1000	779	-0.79	0.4283	90	0.8216															0.0344						0.0463															0.0977
Telomere		16	5533	13	-4.05	1000	797	-0.8	0.4226	91	0.6804	0.002		0.001		0.0023							0.0181	0.0072	0.0078	0.0088									0.0141													0.0249
Mitochondria, Heart		1	2147	1	-5.1	976	805.5	-0.81	0.4178	92	1
Plastids		4	4514	3	-4.57	998	803	-0.85	0.3948	93	0.8509																					0.048															0.1012
Chromatids		1	1057	1	-4.6	967	781	-0.89	0.3742	94	1
Growth Cones		7	1816	5	-4.21	999	822	-0.9	0.3688	95	0.5606											0.1755		0.0317					0.0413
Caveolae		10	1343	4	-4.69	1000	881	-0.95	0.3404	96	0.6483		0.2405		0.0306					0.6483			0.0806
Centromere		19	4167	12	-3.95	1000	846	-0.97	0.3334	97	0.711	0.0021		0.0041					0.0356			0.0185	0.0047	0.0075						0.095												0.0194
Flagella		6	2624	4	-5.15	978	822	-0.99	0.3211	98	0.4706			0.0259			0.0757			0.4278		0.4706
Cell-Free System		35	3997	14	-4.15	1000	894	-1.08	0.28	99	0.2536	0.0004	0.0759	0.0612		0.0162	0.005		0.0066	0.0632		0.0309						0.0649		0.0176				0.0223				0.2458
Neurofibrillary Tangles		4	2419	3	-5.47	996	900	-1.12	0.2622	100	0.909		0.0323	0.0587					0.909
Centrosome		5	1650	5	-4.61	1000	877	-1.13	0.2576	101	0.6375	0.0027											0.055					0.1135										0.1913
Coated Pits, Cell-Membrane		6	738	4	-4.93	989	888	-1.14	0.2558	102	0.5726		0.2748	0.0554	0.0972															0.5726
Neurofibrils		2	1620	2	-5.82	958	836	-1.15	0.252	103	0.8917		0.1083									0.8917
Peroxisomes		9	2043	5	-4.85	996	891	-1.16	0.246	104	0.6305		0.0091	0.0663		0.6305							0.0765											0.2176
Lysosomes		46	7250	16	-4.16	1000	894	-1.22	0.2235	105	0.335	0.0035	0.0085	0.1165	0.1081			0.0118		0.0993						0.0345			0.0834	0.01		0.0116												0.0226		0.0239
Cell Nucleus		424	51327	47	-3.1	1000	882	-1.22	0.223	106	0.3984	0.0128	0.0189	0.0038	0.0007	0.0817	0.0034	0.0018	0.0016	0.0124	0.0118	0.0009	0.0014	0.0003	0.0305	0.0026	0.0004	0.0759		0.0001	0.0001	0.0013	0.0006	0.0002	0.0002	0.0015	0.0002	0.0068			0.0002	0.0036	0.0003	0.0003	0.0183	0.0047	0.0003	0.0012	0.0049
Organelles		805	94096	57	-3.06	1000	899	-1.28	0.2006	107	0.1381	0.008	0.0139	0.0409	0.0091	0.0496	0.0017	0.003	0.0496	0.1381	0.0074	0.0038	0.001	0.0011	0.0091	0.0033	0.1017	0.0345	0.002	0.0776	0.0003	0.0011	0.0012	0.0037	0.0001	0.0008	0.0008	0.0093			0.0216	0.0018		0.0005	0.0023	0.0023	0.0024	0.0072	0.0014
Subcellular Fractions		481	65728	49	-3.31	1000	926	-1.33	0.1821	108	0.1697	0.0031	0.0191	0.0174	0.0207	0.03	0.0016	0.0103	0.1697	0.1255	0.0011	0.0134	0.0003	0.0018	0.0011	0.0048	0.0143	0.0052	0.0117	0.0188				0.1233	0.0009	0.0009	0.0002	0.0118		0.0011	0.0046		0.0031	0.0088	0.0004	0.006	0.0096	0.0034	0.0004
Mitochondria		142	32266	30	-3.73	1000	904	-1.34	0.1789	109	0.5927	0.0001	0.0044	0.0051	0.0022	0.0423	0.0021	0.0002	0.5927	0.0117	0.0056	0.0014	0.0033	0.0006	0.0025	0.0064	0.003	0.0121	0.003				0.001	0.0374			0.0012	0.0013									0.0322	0.002
Mitochondria, Muscle		1	3245	1	-5.28	996	925	-1.35	0.1761	110	1
Cell Nucleolus		7	1544	4	-4.74	1000	951	-1.37	0.1712	111	0.7858	0.0617		0.0169											0.1355
Heterochromatin		4	2312	4	-4.84	1000	935	-1.39	0.163	112	0.6576	0.0032																0.1351								0.2041
Nuclear Pore		6	1343	4	-4.86	1000	945	-1.41	0.1572	113	0.5486		0.0141	0.0256		0.5486																						0.4117
Cytoplasm		1331	140292	69	-2.95	1000	940	-1.53	0.1268	114	0.094	0.0127	0.0223	0.0517	0.0143	0.0505	0.0017	0.0083	0.0303	0.094	0.039	0.0632	0.0269	0.0011	0.0062	0.0182	0.0631	0.0194	0.0023	0.0449	0.0012	0.0006	0.0025	0.0228	0.0125	0.0016	0.0007	0.0256	0.0002		0.0112	0.0021	0.0006	0.0035	0.0018	0.0168	0.0077	0.0062	0.0039
Cytoplasmic Structures		952	109087	60	-3.02	1000	936	-1.55	0.1218	115	0.1116	0.0072	0.0141	0.0345	0.0104	0.0431	0.0013	0.002	0.039	0.1116	0.0137	0.077	0.019	0.0008	0.0072	0.0235	0.0625	0.0272	0.0022	0.0611	0.0002	0.0009	0.0029	0.0029	0.0042	0.0006	0.0006	0.0106			0.017	0.0031	0.0001	0.0004	0.0018	0.0192	0.0019	0.0057	0.0019
Nuclear Envelope		14	2757	6	-4.67	1000	975	-1.57	0.1173	116	0.5362		0.0403			0.1738		0.0995		0.5362						0.0728		0.0774
Intracellular Membranes		63	9698	24	-4.08	1000	964	-1.59	0.1116	117	0.2078	0.0001	0.0118	0.0149	0.067	0.0696		0.0018	0.0578	0.1207	0.0027	0.1328		0.0044		0.0054		0.0057	0.0057	0.0247																0.0148		0.0152
Melanosomes		1	714	1	-6.17	909	877	-1.7	0.0892	118	1			1
Coated Vesicles		5	1195	3	-5.19	999	973	-1.77	0.0775	119	0.6343		0.3043	0.0614																0.6343
COP-Coated Vesicles		1	164	1	-5.53	665	640	-1.77	0.0774	120	1			1
Sex Chromatin		1	54	1	-5.69	202	192.5	-1.86	0.0623	121	1	1
Kinetochores		1	829	1	-5.58	964	940	-1.88	0.0606	122	1											1
Chromosome Structures		70	17242	26	-3.87	1000	963	-1.88	0.0599	123	0.7678	0.0105	0.0028	0.0002	0.0014	0.0311	0.0006	0.0006	0.0127	0.0008	0.0009	0.0009	0.0009	0.0015	0.0147	0.0018		0.0312		0.0021					0.0029							0.0039			0.0198				0.0213
Ribosomes		24	6194	13	-4.57	1000	966	-1.88	0.0596	124	0.2626	0.0237	0.0143	0.0116					0.0112	0.1074							0.0274							0.038	0.0416		0.0438	0.1858										0.0736
Intracellular Space		1248	148543	68	-2.96	1000	966	-1.91	0.0561	125	0.0985	0.0099	0.0184	0.0346	0.0123	0.0466	0.0019	0.007	0.0282	0.0931	0.0109	0.0611	0.0146	0.0011	0.0093	0.0176	0.0399	0.0234	0.0023	0.0482	0.0001	0.0009	0.0031	0.0239	0.0034	0.0007	0.0007	0.0187	0	0.0001	0.0124	0.002	0.0011	0.0044	0.0025	0.0142	0.006	0.0036	0.0019
Nucleosomes		5	2607	5	-5.25	1000	991	-2.19	0.0282	126	0.6253		0.0726			0.0783	0.0962		0.1276																							0.6253
Microtubules		26	9307	16	-4.62	1000	992	-2.26	0.0239	127	0.2436	0.0044	0.0047		0.0151		0.0063					0.2436	0.0397			0.077		0.0205				0.0259	0.0282		0.0309							0.0408				0.0534
Chromosomes		422	80795	74	-3.46	1000	1000	-3.32	0.0009	128	0.1442	0.0245	0.0059	0.0044	0.0059	0.0181	0.0018	0.0019	0.0602	0.0026	0.0038	0.0078	0.0051	0.0082	0.0012	0.0056	0.0007	0.0059	0.0002	0.0007	0.0093	0.0052	0.0009	0.0057	0.0159	0.009	0.001	0.0025	0.0144	0.0003	0.0052	0.0029	0.0004	0.0036	0.0067	0.0004	0.007	0.0018	0.0113
Thylakoids		0	856	0	-?	680	680	-?	-?	147
Bacterial Chromatophores		0	48	0	-?	116	116	-?	-?	147
Synaptonemal Complex		0	447	0	-?	758	758	-?	-?	147
Cell Wall Skeleton		0	62	0	-?	328	328	-?	-?	147
Glyoxysomes		0	78	0	-?	335	335	-?	-?	147
Micronuclei, Chromosome-Defective		0	931	0	-?	785	785	-?	-?	147
Inclusion Bodies, Viral		0	282	0	-?	359	359	-?	-?	147
Erythrocyte Inclusions		0	66	0	-?	209	209	-?	-?	147
Micronucleus, Germline		0	53	0	-?	70	70	-?	-?	147
Heinz Bodies		0	69	0	-?	217	217	-?	-?	147
Macronucleus		0	195	0	-?	313	313	-?	-?	147
Cellulosomes		0	52	0	-?	104	104	-?	-?	147
Intranuclear Inclusion Bodies		0	165	0	-?	375	375	-?	-?	147
Plasmodesmata		0	246	0	-?	332	332	-?	-?	147
Motor Endplate		0	649	0	-?	767	767	-?	-?	147
Centrioles		0	408	0	-?	757	757	-?	-?	147
Purple Membrane		0	255	0	-?	166	166	-?	-?	147
Neuropil Threads		0	180	0	-?	488	488	-?	-?	147
Nuclear Lamina		0	265	0	-?	745	745	-?	-?	147
[truncated: 60 more columns]

## Sheet: GeneCiteCellType
GeneCite by Walter Reed Army Institute of Research: Citation Results (counts only). 2007-10-06 11:32:29		#1	#2	#3	#4	#5	#6	#7	#8	#9	#10	#11	#12	#13	#14	#15	#16	#17	#18	#19	#20	#21	#22	#23	#24	#25	#26	#27	#28	#29	#30	#31	#32	#33	#34	#35	#36	#37	#38	#39	#40	#41	#42	#43	#44	#45	#46	#47	#48
http://www.ncbi.nlm.nih.gov/entrez/query.fcgi	Terms:	ABAT	ABCC4	ALB	ALDH1A1	ALDH1A2	ANXA3	ARMCX1	ASAHL	ATF3	AZGP1	B3GAT1	C10orf116	C1orf24	C3	C5orf23	C9orf46	CCL2	ChGn	CNN1	CNTNAP2	CPE	CUTL2	CXCL2	CYP4F2	CYR61	DHX38	DIXDC1	DKFZP586H2123	DMN	DMXL1	DOK1	DPP4	EPHX2	FBLN1	FMOD	FOS	FOSB	GABRP	GNMT	GOLPH2	GULP1	hCAP-D3	HGD	HSPB8	KBTBD11	KCNN4	KIAA1324	KIF13B
#154	Neurons	0	1	7	0	0	0	0	0	36	0	0	0	0	183	0	0	62	0	0	10	18	5	8	0	2	0	0	0	22	0	1	1	1	0	0	1691	25	0	0	0	0	0	0	2	0	3	0	0
#101	Leukocytes	0	4	10	0	0	0	1	0	2	0	0	0	0	390	0	0	859	0	0	0	14	0	169	2	4	0	0	0	1	0	10	5	1	0	2	170	5	0	0	0	0	0	0	0	0	16	0	0
#22	Blood Cells	0	8	17	0	0	0	0	0	2	0	0	0	0	430	0	0	782	0	0	0	16	0	155	2	3	0	0	0	1	0	8	5	1	0	2	166	5	0	0	0	0	0	0	0	0	25	0	0
#51	Epithelial Cells	0	9	53	4	1	1	0	0	18	0	0	0	0	200	0	0	318	0	0	0	98	0	58	0	18	0	0	0	10	0	3	3	1	1	1	365	21	2	1	4	1	0	8	1	0	17	1	1
#37	Connective Tissue Cells	0	6	14	1	0	0	0	0	9	0	0	0	0	170	0	0	571	0	0	2	20	1	81	0	25	0	0	0	3	0	18	2	0	1	0	443	23	0	0	0	2	0	0	3	0	4	0	1
#137	Myeloid Cells	0	2	8	1	1	0	0	0	1	0	0	0	0	175	0	0	763	0	0	0	5	0	174	1	3	0	0	0	4	0	4	0	0	0	0	152	6	0	0	0	0	0	0	0	0	1	0	0
#102	Leukocytes, Mononuclear	0	4	7	0	0	0	0	0	1	0	0	0	0	283	0	0	644	0	0	0	10	0	39	0	4	0	0	0	0	0	10	5	1	0	2	155	5	0	0	0	0	0	0	0	0	16	0	0
#126	Monocytes	0	2	6	0	0	0	0	0	1	0	0	0	0	121	0	0	846	0	0	0	4	0	83	0	3	0	0	0	4	0	1	0	0	0	0	132	5	0	0	0	0	0	0	0	0	1	0	0
#180	Phagocytes	0	2	8	0	0	0	0	0	1	0	0	0	0	179	0	0	735	0	0	0	4	0	175	1	3	0	0	0	4	0	1	0	0	0	0	86	3	0	0	0	0	0	0	0	0	1	0	0
#111	Macrophages	0	2	7	0	0	0	0	0	3	0	0	0	0	119	0	0	627	0	0	0	3	0	82	1	2	0	0	0	3	0	1	0	0	0	0	117	3	0	0	0	0	0	0	0	0	2	0	0
#108	Lymphocytes	0	4	8	0	0	0	0	0	1	0	0	0	0	285	0	0	303	0	0	0	8	0	32	0	1	0	0	0	1	0	11	6	1	0	2	140	4	0	0	0	0	0	0	0	0	17	0	0
#62	Fibroblasts	0	4	4	1	0	0	0	0	9	0	0	0	0	84	0	0	136	0	0	2	18	1	13	0	27	0	0	0	0	0	12	2	0	1	1	296	10	0	0	0	2	0	0	3	0	2	0	1
#233	T-Lymphocytes	0	3	3	0	0	0	0	0	0	0	0	0	0	179	0	0	213	0	0	0	5	0	22	0	1	0	0	0	0	0	9	5	1	0	1	91	4	0	0	0	0	0	0	0	0	15	0	0
#26	Bone Marrow Cells	0	1	13	1	0	0	0	0	0	0	0	0	0	58	0	0	402	0	0	0	2	0	23	0	3	0	0	0	1	0	4	1	0	0	0	62	3	0	0	0	0	0	0	0	0	2	0	0
#97	L Cells	0	2	12	1	0	0	0	0	3	0	0	0	0	118	0	0	135	0	0	0	19	0	15	0	5	0	0	0	9	0	3	3	0	0	1	193	3	0	0	1	0	0	1	1	0	4	0	0
#45	Endothelial Cells	0	3	9	0	0	1	0	0	5	0	0	0	0	116	0	0	301	0	0	0	2	0	15	0	24	0	0	0	2	0	0	1	0	0	1	57	3	0	0	0	0	0	1	0	0	3	0	0
#223	Stem Cells	0	3	29	3	2	0	0	0	4	0	0	0	0	61	0	0	116	0	0	0	14	1	13	0	20	0	0	0	1	0	2	2	0	1	0	164	5	0	1	0	1	0	0	1	0	2	0	0
#159	Neutrophils	0	0	4	0	0	0	0	0	0	0	0	0	0	101	0	0	159	0	0	0	1	0	164	1	0	0	0	0	1	0	0	0	0	0	0	12	0	0	0	0	0	0	0	0	0	0	0	0
#132	Muscle Cells	0	2	0	0	0	0	0	0	2	0	0	0	0	62	0	0	115	0	0	0	0	0	0	1	20	0	0	0	0	0	1	0	0	0	1	150	4	0	0	0	0	0	0	3	0	6	0	0
#73	Granulocytes	0	0	2	1	1	0	0	0	0	0	0	0	0	89	0	0	125	0	0	0	1	0	124	1	0	0	0	0	1	0	1	0	0	0	0	28	1	0	0	0	0	0	0	0	0	0	0	0
#153	Neuroglia	0	2	0	0	0	0	0	0	4	0	0	0	0	34	0	0	98	0	0	9	5	0	8	0	1	0	0	0	0	0	0	0	0	0	0	100	1	0	0	0	0	0	0	0	0	2	0	0
#155	Neurons, Afferent	0	0	1	0	0	0	0	0	15	0	0	0	0	27	0	0	5	0	0	0	1	0	0	0	0	0	0	0	1	0	0	0	0	0	0	193	1	0	0	0	0	0	0	0	0	1	0	0
#84	Hepatocytes	0	5	59	1	0	0	0	0	4	0	0	0	0	23	0	0	12	0	0	0	1	0	9	1	0	0	0	0	13	0	0	2	0	0	0	43	1	0	2	4	0	0	0	0	0	0	0	0
#81	Hela Cells	0	2	1	1	0	0	0	0	2	0	0	0	0	35	0	0	21	0	0	0	21	0	0	0	3	0	0	0	0	0	0	0	0	0	0	70	2	0	0	1	0	0	0	1	0	0	0	1
#1	3T3 Cells	0	2	2	0	0	0	0	0	3	0	0	0	0	23	0	0	13	0	0	0	1	1	0	0	1	0	0	0	0	0	9	0	0	0	0	109	5	0	0	0	0	0	0	1	0	0	0	0
#92	Keratinocytes	0	1	1	0	0	0	0	0	4	0	0	0	0	12	0	0	27	0	0	0	1	0	3	0	0	0	0	0	1	0	0	0	0	0	0	65	6	0	0	0	0	0	0	1	0	1	0	0
#18	Axons	0	0	0	1	1	0	0	0	14	0	0	0	0	61	0	0	6	0	0	8	2	0	0	0	0	0	0	0	2	0	1	0	0	0	0	71	2	0	0	0	0	0	0	0	0	1	0	0
#28	CD4-Positive T-Lymphocytes	0	0	1	0	0	0	0	0	0	0	0	0	0	46	0	0	84	0	0	0	1	0	11	0	0	0	0	0	0	0	0	0	0	0	0	20	2	0	0	0	0	0	0	0	0	5	0	0
#15	Astrocytes	0	3	0	0	0	0	0	0	0	0	0	0	0	29	0	0	77	0	0	0	2	0	4	0	2	0	0	0	0	0	0	0	0	0	0	57	0	0	0	0	0	0	0	0	0	0	0	0
#41	Dendritic Cells	0	0	0	0	0	0	0	0	0	0	0	0	0	33	0	0	64	0	0	0	0	0	8	0	0	0	0	0	0	0	0	1	0	0	0	9	0	0	0	0	0	0	1	0	0	0	0	0
#13	Antigen-Presenting Cells	0	0	0	0	0	0	0	0	0	0	0	0	0	31	0	0	59	0	0	0	0	0	9	0	0	0	0	0	0	0	0	1	0	0	1	9	0	0	0	0	0	0	1	0	0	1	0	0
#169	Osteoblasts	0	0	1	0	0	0	0	0	0	0	0	0	0	8	0	0	14	0	0	0	0	0	0	0	6	0	0	0	0	0	0	0	0	0	0	98	10	0	0	0	0	0	0	0	0	0	0	0
#25	B-Lymphocytes	0	0	0	0	0	0	0	0	0	0	0	0	0	74	0	0	17	0	0	0	0	0	3	0	0	0	0	0	0	0	3	0	0	0	1	24	0	0	0	0	0	0	0	0	0	3	0	0
#12	Antibody-Producing Cells	0	0	0	0	0	0	0	0	0	0	0	0	0	70	0	0	14	0	0	0	0	0	2	0	0	0	0	0	0	0	2	0	0	0	0	20	0	0	0	0	0	0	0	0	0	2	0	0
#123	Mesangial Cells	0	0	1	0	0	0	0	0	0	0	0	0	0	36	0	0	56	0	0	0	0	0	1	0	1	0	0	0	0	0	0	0	0	0	0	25	0	0	0	0	0	0	0	0	0	0	0	0
#32	CHO Cells	0	0	0	0	0	0	0	0	1	0	0	0	0	32	0	0	13	0	0	0	7	0	3	0	0	0	0	0	0	0	1	0	0	0	0	39	1	0	0	0	1	0	0	0	0	8	0	0
#56	Erythrocytes	0	3	2	0	0	0	0	0	0	0	0	0	0	80	0	0	6	0	0	0	2	0	2	1	0	0	0	0	0	0	0	0	0	0	0	5	0	0	0	0	0	0	0	0	0	12	0	0
#39	COS Cells	0	0	0	0	0	0	0	0	0	0	0	0	0	17	0	0	5	0	0	2	1	0	0	0	0	0	0	0	0	0	2	1	0	0	0	47	1	0	0	0	2	0	0	1	0	1	0	1
#29	CD8-Positive T-Lymphocytes	0	0	1	0	0	0	0	0	0	0	0	0	0	28	0	0	28	0	0	0	0	0	2	0	0	0	0	0	0	0	0	0	0	0	1	2	0	0	0	0	0	0	0	0	0	1	0	0
#58	Erythroid Cells	0	0	2	0	0	0	0	0	0	0	0	0	0	54	0	0	4	0	0	0	2	0	1	1	0	0	0	0	0	0	0	0	0	0	0	19	0	0	0	0	0	0	0	0	0	13	0	0
#125	Microglia	0	2	0	0	0	0	0	0	0	0	0	0	0	11	0	0	56	0	0	0	0	0	10	0	0	0	0	0	0	0	0	0	0	0	0	23	0	0	0	0	0	0	0	0	0	2	0	0
#235	T-Lymphocytes, Helper-Inducer	0	0	0	0	0	0	0	0	0	0	0	0	0	20	0	0	58	0	0	0	0	0	6	0	0	0	0	0	0	0	0	0	0	0	0	10	0	0	0	0	0	0	0	0	0	1	0	0
#187	Posterior Horn Cells	0	0	0	0	0	0	0	0	1	0	0	0	0	6	0	0	0	0	0	0	0	0	0	0	0	0	0	0	0	0	0	0	0	0	0	91	0	0	0	0	0	0	0	0	0	0	0	0
#114	Mast Cells	0	0	2	0	0	0	0	0	0	0	0	0	0	13	0	0	34	0	0	0	1	0	4	0	0	0	0	0	0	0	7	0	0	0	0	19	1	0	0	0	0	0	0	0	0	2	0	0
#40	Dendrites	0	0	2	0	0	0	0	0	2	0	0	0	0	26	0	0	1	0	0	0	3	0	0	0	0	0	0	0	3	0	1	0	0	0	0	33	2	0	0	0	0	0	0	0	0	0	0	0
#224	Stromal Cells	0	0	0	0	0	0	0	0	1	0	0	0	0	6	0	0	29	0	0	0	1	0	4	0	3	0	0	0	0	0	0	0	0	0	0	19	1	0	0	0	0	0	0	0	0	0	0	0
#107	Lymphocyte Subsets	0	0	0	0	0	0	0	0	0	0	0	0	0	43	0	0	26	0	0	0	0	0	5	0	0	0	0	0	0	0	0	0	0	0	1	8	0	0	0	0	0	0	0	0	0	1	0	0
#113	Macrophages, Peritoneal	0	0	0	0	0	0	0	0	0	0	0	0	0	15	0	0	38	0	0	0	0	0	12	0	0	0	0	0	0	0	0	0	0	0	0	13	1	0	0	0	0	0	0	0	0	0	0	0
#65	Germ Cells	0	0	0	0	0	0	0	0	0	0	0	0	0	28	0	0	3	0	0	0	15	0	0	0	0	0	0	0	0	0	0	0	0	0	0	12	0	0	0	0	0	0	0	1	0	3	0	0
#129	Motor Neurons	0	0	0	0	0	0	0	0	5	0	0	0	0	21	0	0	4	0	0	0	0	2	0	0	1	0	0	0	10	0	0	0	0	0	0	23	0	0	0	0	0	0	0	1	0	0	0	0
#34	Chromaffin Cells	0	0	0	0	0	0	0	0	1	0	0	0	0	9	0	0	0	0	0	0	2	0	0	0	0	0	0	0	0	0	1	0	0	0	0	52	1	0	0	0	0	0	0	1	0	1	0	0
#178	PC12 Cells	0	0	0	0	0	0	0	0	1	0	0	0	0	10	0	0	0	0	0	0	2	0	0	0	0	0	0	0	0	0	1	0	0	0	0	49	1	0	0	0	0	0	0	1	0	1	0	0
#89	Interneurons	0	0	0	0	0	0	0	0	1	0	0	0	0	12	0	0	0	0	0	0	0	2	0	0	0	0	0	0	0	0	0	0	0	0	0	52	1	0	0	0	0	0	0	0	0	0	0	0
#50	Eosinophils	0	0	1	0	0	0	0	0	0	0	0	0	0	20	0	0	39	0	0	0	0	0	8	0	0	0	0	0	0	0	0	0	0	0	0	2	0	0	0	0	0	0	0	0	0	0	0	0
#143	Myocytes, Cardiac	0	0	0	0	0	0	0	0	2	0	0	0	0	15	0	0	15	0	0	0	0	0	1	0	1	0	0	0	0	0	0	0	0	0	0	27	3	0	0	0	0	0	0	4	0	0	0	0
#112	Macrophages, Alveolar	0	0	2	0	0	0	0	0	0	0	0	0	0	5	0	0	39	0	0	0	1	0	18	0	0	0	0	0	0	0	0	0	0	0	0	5	0	0	0	0	0	0	0	0	0	0	0	0
#228	Th1 Cells	0	0	0	0	0	0	0	0	0	0	0	0	0	11	0	0	42	0	0	0	0	0	6	0	0	0	0	0	0	0	0	0	0	0	0	6	0	0	0	0	0	0	0	0	0	0	0	0
#229	Th2 Cells	0	0	0	0	0	0	0	0	0	0	0	0	0	16	0	0	39	0	0	0	0	0	7	0	0	0	0	0	0	0	0	0	0	0	0	6	0	0	0	0	0	0	0	0	0	0	0	0
#144	Myocytes, Smooth Muscle	0	0	0	0	0	0	0	0	0	0	0	0	0	9	0	0	21	0	0	0	0	0	0	0	4	0	0	0	0	0	0	0	0	0	0	26	1	0	0	0	0	0	0	0	0	1	0	0
#156	Neurons, Efferent	0	0	0	0	0	0	0	0	4	0	0	0	0	20	0	0	3	0	0	0	0	1	0	0	1	0	0	0	7	0	0	0	0	0	0	18	0	0	0	0	0	0	0	1	0	0	0	0
#170	Osteoclasts	0	0	0	0	0	0	0	0	1	0	0	0	0	2	0	0	7	0	0	0	0	0	0	0	0	0	0	0	0	0	0	0	0	0	0	49	2	0	0	0	0	0	0	0	0	0	0	0
#241	Vero Cells	0	0	0	0	0	0	0	0	0	0	0	0	0	5	0	0	4	0	0	0	50	0	2	0	0	0	0	0	0	0	0	0	0	0	0	3	0	0	0	0	0	0	0	0	0	0	0	0
#232	T-Lymphocyte Subsets	0	0	1	0	0	0	0	0	0	0	0	0	0	26	0	0	20	0	0	0	0	0	4	0	0	0	0	0	0	0	0	0	0	0	0	6	0	0	0	0	0	0	0	0	0	0	0	0
#82	Hematopoietic Stem Cells	0	1	5	2	1	0	0	0	0	0	0	0	0	6	0	0	6	0	0	0	0	0	4	0	0	0	0	0	0	0	1	0	0	0	0	24	0	0	0	0	0	0	0	0	0	2	0	0
#93	Killer Cells	0	0	0	0	0	0	0	0	0	0	0	0	0	19	0	0	24	0	0	0	0	0	4	0	0	0	0	0	0	0	1	1	0	0	0	7	0	0	0	0	0	0	0	0	0	0	0	0
#95	Killer Cells, Natural	0	0	0	0	0	0	0	0	0	0	0	0	0	18	0	0	24	0	0	0	0	0	4	0	0	0	0	0	0	0	1	1	0	0	0	7	0	0	0	0	0	0	0	0	0	0	0	0
#160	NIH 3T3 Cells	0	1	0	0	0	0	0	0	0	0	0	0	0	8	0	0	2	0	0	0	1	1	0	0	0	0	0	0	0	0	6	0	0	0	0	26	0	0	0	0	0	0	0	1	0	0	0	0
#5	Adipocytes	0	0	0	0	0	0	0	0	3	0	0	0	0	11	0	0	20	0	0	0	1	0	0	0	1	0	0	0	1	0	0	0	0	0	0	12	3	0	0	0	0	0	0	0	0	0	0	0
#148	Neurites	0	0	0	0	0	0	0	0	4	0	0	0	0	25	0	0	1	0	0	0	0	0	0	0	0	0	0	0	1	0	1	0	0	0	0	15	0	0	0	0	0	0	0	0	0	0	0	0
#234	T-Lymphocytes, Cytotoxic	0	0	0	0	0	0	0	0	0	0	0	0	0	16	0	0	5	0	0	0	0	0	0	0	0	0	0	0	0	0	0	0	0	0	0	2	0	0	0	0	0	0	0	0	0	0	0	0
#23	Blood Platelets	0	1	1	0	0	0	0	0	0	0	0	0	0	17	0	0	16	0	0	0	0	0	1	0	0	0	0	0	0	0	0	0	0	0	0	0	0	0	0	0	0	0	0	0	0	0	0	0
#240	U937 Cells	0	0	1	0	0	0	0	0	0	0	0	0	0	8	0	0	28	0	0	0	0	0	2	0	0	0	0	0	0	0	0	0	0	0	0	13	0	0	0	0	0	0	0	0	0	0	0	0
#33	Chondrocytes	0	0	1	0	0	0	0	0	0	0	0	0	0	6	0	0	6	0	0	0	0	0	0	0	4	0	0	0	0	0	0	0	0	0	2	27	3	0	0	0	0	0	0	0	0	0	0	0
#167	Oocytes	0	0	0	0	0	0	0	0	0	0	0	0	0	18	0	0	1	0	0	0	16	0	0	0	0	0	0	0	0	0	0	0	0	0	0	4	0	0	0	0	0	0	0	0	0	3	0	0
#172	Ovum	0	0	0	0	0	0	0	0	0	0	0	0	0	20	0	0	1	0	0	0	13	0	0	0	0	0	0	0	0	0	0	0	0	0	0	4	0	0	0	0	0	0	0	0	0	3	0	0
#204	Schwann Cells	0	0	0	0	0	0	0	0	4	0	0	0	0	8	0	0	11	0	0	9	0	0	0	0	0	0	0	0	0	0	0	0	0	0	0	12	1	0	0	0	0	0	0	0	0	0	0	0
#188	Presynaptic Terminals	0	0	0	0	0	0	0	0	0	0	0	0	0	9	0	0	0	0	0	0	2	0	0	0	0	0	0	0	1	0	0	0	0	0	0	22	1	0	0	0	0	0	0	0	0	0	0	0
#27	Caco-2 Cells	0	0	0	0	0	0	0	0	0	0	0	0	0	6	0	0	4	0	0	0	11	0	1	0	0	0	0	0	0	0	1	1	0	0	0	5	0	0	0	0	0	0	0	0	0	0	0	0
#86	HL-60 Cells	0	0	1	1	1	0	0	0	0	0	0	0	0	8	0	0	3	0	0	0	0	0	1	0	0	0	0	0	0	0	0	0	0	0	0	22	1	0	0	0	0	0	0	0	0	0	0	0
#181	Photoreceptors	0	0	0	0	0	0	0	0	0	0	0	0	0	6	0	0	2	0	0	0	1	0	0	0	0	0	0	0	0	0	0	0	0	0	0	29	0	0	0	0	0	0	0	0	0	0	0	0
#72	Granulocyte Precursor Cells	0	0	1	1	1	0	0	0	0	0	0	0	0	7	0	0	3	0	0	0	0	0	1	0	0	0	0	0	0	0	1	0	0	0	0	20	1	0	0	0	0	0	0	0	0	0	0	0
#165	Oligodendroglia	0	1	0	0	0	0	0	0	2	0	0	0	0	10	0	0	8	0	0	3	2	0	0	0	0	0	0	0	0	0	0	0	0	0	0	11	0	0	0	0	0	0	0	0	0	0	0	0
#133	Muscle Fibers	0	0	0	0	0	0	0	0	0	0	0	0	0	10	0	0	6	0	0	0	0	0	0	0	0	0	0	0	0	0	0	0	0	0	0	7	0	0	0	0	0	0	0	0	0	0	0	0
#146	Nerve Fibers, Myelinated	0	0	0	0	0	0	0	0	3	0	0	0	0	6	0	0	10	0	0	9	0	0	0	0	0	0	0	0	0	0	0	0	0	0	0	7	0	0	0	0	0	0	0	0	0	0	0	0
#59	Erythroid Progenitor Cells	0	0	0	0	0	0	0	0	0	0	0	0	0	7	0	0	1	0	0	0	0	0	0	0	0	0	0	0	0	0	0	0	0	0	0	15	0	0	0	0	0	0	0	0	0	3	0	0
#237	Trophoblasts	0	0	0	0	0	0	0	0	0	0	0	0	0	3	0	0	0	0	0	0	1	0	0	0	0	0	0	0	0	0	0	0	0	0	0	7	1	0	0	0	0	0	0	0	0	0	0	0
#96	Kupffer Cells	0	0	1	0	0	0	0	0	1	0	0	0	0	6	0	0	8	0	0	0	0	0	10	0	0	0	0	0	4	0	0	0	0	0	0	1	0	0	0	0	0	0	0	0	0	0	0	0
#70	Goblet Cells	0	0	0	0	0	0	0	0	0	0	0	0	0	1	0	0	2	0	0	0	0	0	0	0	0	0	0	0	0	0	0	0	0	0	0	0	0	0	0	0	0	0	4	0	0	0	0	0
#215	Spermatozoa	0	0	0	0	0	0	0	0	0	0	0	0	0	9	0	0	1	0	0	0	0	0	0	0	0	0	0	0	0	0	0	0	0	0	0	5	0	0	0	0	0	0	0	1	0	0	0	0
#192	Pyramidal Cells	0	0	0	0	0	0	0	0	0	0	0	0	0	1	0	0	0	0	0	0	1	0	0	0	0	0	0	0	0	0	0	0	0	0	0	24	1	0	0	0	0	0	0	0	0	0	0	0
#63	Foam Cells	0	0	0	0	0	0	0	0	0	0	0	0	0	0	0	0	23	0	0	0	0	0	0	0	0	0	0	0	0	0	0	0	0	0	0	3	0	0	0	0	0	0	0	0	0	0	0	0
#66	Giant Cells	0	0	0	0	0	0	0	0	0	0	0	0	0	8	0	0	3	0	0	0	5	0	0	0	0	0	0	0	0	0	0	0	0	1	0	3	0	0	0	0	0	0	0	0	0	0	0	0
#60	Eukaryotic Cells	0	0	2	0	0	0	0	0	0	0	0	0	0	5	0	0	0	0	0	0	1	0	0	0	0	0	0	0	0	0	0	1	0	0	0	10	0	0	0	0	0	0	0	0	0	0	0	0
#136	Myelin Sheath	0	0	0	0	0	0	0	0	2	0	0	0	0	5	0	0	7	0	0	9	0	0	0	0	0	0	0	0	0	0	0	0	0	0	0	3	0	0	0	0	0	0	0	0	0	0	0	0
#191	Purkinje Cells	0	0	0	0	0	0	0	0	0	0	0	0	0	4	0	0	2	0	0	0	2	0	0	0	0	0	0	0	0	0	0	0	0	0	0	17	0	0	0	0	0	0	0	0	0	0	0	0
#183	Photoreceptors, Vertebrate	0	0	0	0	0	0	0	0	0	0	0	0	0	4	0	0	2	0	0	0	0	0	0	0	0	0	0	0	0	0	0	0	0	0	0	17	0	0	0	0	0	0	0	0	0	0	0	0
#197	Retinal Ganglion Cells	0	0	0	1	1	0	0	0	0	0	0	0	0	6	0	0	1	0	0	0	0	0	0	0	0	0	0	0	0	0	0	0	0	0	0	14	0	0	0	0	0	0	0	0	0	0	0	0
#218	Spores	0	0	0	0	0	0	0	0	0	0	0	0	0	3	0	0	4	0	0	0	12	0	2	0	0	0	0	0	0	0	0	0	0	0	0	2	0	0	0	0	0	0	0	0	0	0	0	0
#90	K562 Cells	0	0	0	0	0	0	0	0	0	0	0	0	0	4	0	0	1	0	0	0	0	0	0	0	0	0	0	0	0	0	0	0	0	0	0	11	0	0	0	0	0	0	0	0	0	2	0	0
#124	Mesenchymal Stem Cells	0	0	4	0	0	0	0	0	0	0	0	0	0	5	0	0	2	0	0	0	0	0	0	0	2	0	0	0	1	0	0	0	0	0	0	7	0	0	0	0	0	0	0	0	0	0	0	0
#36	Cones	0	0	0	0	0	0	0	0	0	0	0	0	0	7	0	0	0	0	0	0	0	0	0	0	0	0	0	0	1	0	0	0	0	0	0	9	0	0	0	0	0	0	0	0	0	0	0	0
#20	Basophils	0	0	0	0	0	0	0	0	0	0	0	0	0	2	0	0	14	0	0	0	1	0	0	0	0	0	0	0	0	0	2	0	0	0	0	0	0	0	0	0	0	0	0	0	0	0	0	0
#139	Myoblasts	0	0	0	0	0	0	0	0	0	0	0	0	0	7	0	0	0	0	0	0	1	0	0	0	0	0	0	0	0	0	0	0	0	0	0	8	0	0	0	0	0	0	0	0	0	0	0	0
#200	Rods	0	0	0	0	0	0	0	0	0	0	0	0	0	6	0	0	2	0	0	0	0	0	0	0	0	0	0	0	0	0	0	0	0	0	0	7	0	0	0	0	0	0	0	0	0	0	0	0
#74	Granulosa Cells	0	0	0	0	0	0	0	0	0	0	0	0	0	1	0	0	3	0	0	0	1	0	0	0	0	0	0	0	0	0	0	0	1	0	0	7	1	0	0	0	0	0	0	0	0	0	0	0
#44	Embryonic Stem Cells	0	0	8	0	0	0	0	0	0	0	0	0	0	0	0	0	0	0	0	0	1	0	0	0	0	0	0	0	0	0	0	0	0	0	0	5	0	0	0	0	0	0	0	0	0	0	0	0
#87	HT29 Cells	0	0	0	0	0	0	0	0	1	0	0	0	0	3	0	0	1	0	0	0	0	0	0	0	0	0	0	0	0	0	0	0	0	0	0	6	0	0	0	0	0	0	0	0	0	0	0	0
#138	Myeloid Progenitor Cells	0	0	0	0	0	0	0	0	0	0	0	0	0	2	0	0	2	0	0	0	0	0	0	0	0	0	0	0	0	0	1	0	0	0	0	7	0	0	0	0	0	0	0	0	0	1	0	0
#55	Erythrocyte Membrane	0	3	0	0	0	0	0	0	0	0	0	0	0	7	0	0	0	0	0	2	1	0	0	0	0	0	0	0	0	0	0	0	0	0	0	0	0	0	0	0	0	0	0	0	0	2	0	0
#117	Melanocytes	0	0	1	0	0	0	0	0	0	0	0	0	0	7	0	0	2	0	0	0	0	0	1	0	2	0	0	0	1	0	0	0	0	0	0	1	1	0	0	0	0	0	0	0	0	0	0	0
#24	B-Lymphocyte Subsets	0	0	0	0	0	0	0	0	0	0	0	0	0	9	0	0	1	0	0	0	0	0	1	0	0	0	0	0	0	0	0	0	0	0	0	2	0	0	0	0	0	0	0	0	0	0	0	0
#76	Hair Cells	0	0	1	0	0	0	0	0	0	0	0	0	0	1	0	0	1	0	0	0	0	0	0	0	0	0	0	0	0	0	0	0	0	0	0	9	0	0	0	0	0	0	0	0	0	0	0	0
#42	Dendritic Cells, Follicular	0	0	0	0	0	0	0	0	0	0	0	0	0	12	0	0	2	0	0	0	0	0	0	0	0	0	0	0	0	0	0	0	0	0	0	0	0	0	0	0	0	0	0	0	0	0	0	0
#145	Myofibrils	0	0	0	0	0	0	0	0	0	0	0	0	0	3	0	0	0	0	0	0	0	0	0	0	0	0	0	0	0	0	0	0	0	0	0	0	0	0	0	0	0	0	0	0	0	0	0	0
#75	Growth Cones	0	0	0	0	0	0	0	0	0	0	0	0	0	7	0	0	0	0	0	0	0	0	0	0	0	0	0	0	1	0	0	0	0	0	0	2	0	0	0	0	0	0	0	0	0	0	0	0
#91	KB Cells	0	0	0	0	0	0	0	0	0	0	0	0	0	3	0	0	2	0	0	0	2	0	0	0	0	0	0	0	0	0	0	0	0	0	0	2	0	0	0	0	0	0	0	0	0	0	0	0
#186	Podocytes	0	0	0	0	0	0	0	0	0	0	0	0	0	7	0	0	5	0	0	0	0	0	0	0	1	0	0	0	0	0	0	0	0	0	0	0	0	0	0	0	0	0	0	0	0	0	0	0
#206	Sertoli Cells	0	0	0	0	0	0	0	0	0	0	0	0	0	2	0	0	1	0	0	0	0	0	0	0	0	0	0	0	0	0	0	0	0	0	0	6	0	0	0	0	0	0	0	0	0	0	0	0
#219	Spores, Bacterial	0	0	0	0	0	0	0	0	0	0	0	0	0	1	0	0	0	0	0	0	10	0	1	0	0	0	0	0	0	0	0	0	0	0	0	1	0	0	0	0	0	0	0	0	0	0	0	0
#104	Leydig Cells	0	0	0	0	0	0	0	0	0	0	0	0	0	1	0	0	2	0	0	0	0	0	0	0	0	0	0	0	0	0	0	0	0	0	0	4	0	0	0	0	0	0	0	0	0	0	0	0
#184	Plasma Cells	0	0	0	0	0	0	0	0	0	0	0	0	0	1	0	0	6	0	0	0	0	0	0	0	0	0	0	0	0	0	0	0	0	0	0	3	0	0	0	0	0	0	0	0	0	0	0	0
#106	Luteal Cells	0	0	0	0	0	0	0	0	0	0	0	0	0	1	0	0	6	0	0	0	0	0	0	0	0	0	0	0	0	0	0	0	0	0	0	3	1	0	0	0	0	0	0	0	0	0	0	0
#157	Neuropil	0	0	0	0	0	0	0	0	0	0	0	0	0	4	0	0	0	0	0	0	0	0	0	0	0	0	0	0	0	0	0	0	0	0	0	5	0	0	0	0	0	0	0	0	0	0	0	0
#48	Enterocytes	0	0	0	0	0	0	0	0	0	0	0	0	0	1	0	0	1	0	0	0	1	0	0	0	0	0	0	0	0	0	0	0	0	0	0	3	0	0	0	0	0	0	0	0	0	0	0	0
#52	Epithelioid Cells	0	0	0	0	0	0	0	0	0	0	0	0	0	4	0	0	1	0	0	0	0	0	0	0	0	0	0	0	0	0	0	0	0	0	0	2	0	0	0	0	0	0	0	0	0	0	0	0
#100	Langerhans Cells	0	0	0	0	0	0	0	0	0	0	0	0	0	2	0	0	4	0	0	0	0	0	0	0	0	0	0	0	0	0	0	0	0	0	0	0	0	0	0	0	0	0	1	0	0	0	0	0
#115	Megakaryocytes	0	0	0	0	0	0	0	0	0	0	0	0	0	2	0	0	0	0	0	0	0	0	0	0	0	0	0	0	0	0	0	0	0	0	0	6	0	0	0	0	0	0	0	0	0	0	0	0
#205	Senile Plaques	0	0	0	0	0	0	0	0	0	0	0	0	0	1	0	0	6	0	0	0	0	0	1	0	0	0	0	0	0	0	0	0	0	0	0	1	0	0	0	0	0	0	0	0	0	0	0	0
#4	Acrosome	0	0	0	0	0	0	0	0	0	0	0	0	0	6	0	0	0	0	0	0	0	0	0	0	0	0	0	0	0	0	0	0	0	0	0	1	0	0	0	0	0	0	0	0	0	0	0	0
#49	Enteroendocrine Cells	0	0	0	0	0	0	0	0	0	0	0	0	0	0	0	0	0	0	0	0	2	0	0	0	0	0	0	0	0	0	0	0	0	0	0	2	0	0	0	0	0	0	0	0	0	0	0	0
#162	Nitrergic Neurons	0	0	0	0	0	0	0	0	0	0	0	0	0	0	0	0	0	0	0	0	0	0	0	0	0	0	0	0	1	0	0	0	0	0	0	8	0	0	0	0	0	0	0	0	0	0	0	0
#150	Neuroepithelial Cells	0	0	1	0	0	0	0	0	0	0	0	0	0	0	0	0	0	0	0	0	0	0	0	0	0	0	0	0	0	0	0	0	0	0	0	5	0	0	0	0	0	0	0	0	0	0	0	0
#193	Ranvier's Nodes	0	0	0	0	0	0	0	0	0	0	0	0	0	0	0	0	0	0	0	8	0	0	0	0	0	0	0	0	0	0	0	0	0	0	0	0	0	0	0	0	0	0	0	0	0	0	0	0
#212	Spermatids	0	0	0	0	0	0	0	0	0	0	0	0	0	3	0	0	0	0	0	0	0	0	0	0	0	0	0	0	0	0	0	0	0	0	0	2	0	0	0	0	0	0	0	0	0	0	0	0
#9	Amacrine Cells	0	0	0	0	0	0	0	0	0	0	0	0	0	0	0	0	0	0	0	0	0	0	0	0	0	0	0	0	0	0	0	0	0	0	0	6	0	0	0	0	0	0	0	0	0	0	0	0
#17	Autonomic Fibers, Preganglionic	0	0	0	0	0	0	0	0	0	0	0	0	0	0	0	0	0	0	0	0	0	0	0	0	0	0	0	0	0	0	0	0	0	0	0	7	0	0	0	0	0	0	0	0	0	0	0	0
#83	Hemocytes	0	0	0	0	0	0	0	0	0	0	0	0	0	7	0	0	0	0	0	0	0	0	0	0	0	0	0	0	0	0	0	0	0	0	0	0	0	0	0	0	0	0	0	0	0	0	0	0
#110	Lymphocytes, Tumor-Infiltrating	0	0	0	0	0	0	0	0	0	0	0	0	0	2	0	0	2	0	0	0	0	0	0	0	0	0	0	0	0	0	0	0	0	0	0	0	0	0	0	0	0	0	0	0	0	0	0	0
#179	Pericytes	0	1	0	0	0	0	0	0	0	0	0	0	0	1	0	0	2	0	0	0	0	0	0	0	0	0	0	0	0	0	0	0	0	0	0	1	0	0	0	0	0	0	0	0	0	0	0	0
#209	Sperm Head	0	0	0	0	0	0	0	0	0	0	0	0	0	5	0	0	0	0	0	0	0	0	0	0	0	0	0	0	0	0	0	0	0	0	0	0	0	0	0	0	0	0	0	0	0	0	0	0
#238	Trophozoites	0	0	0	0	0	0	0	0	0	0	0	0	0	3	0	0	0	0	0	0	3	0	0	0	0	0	0	0	0	0	0	0	0	0	0	0	0	0	0	0	0	0	0	0	0	0	0	0
#141	Myoblasts, Skeletal	0	0	0	0	0	0	0	0	0	0	0	0	0	1	0	0	0	0	0	0	0	0	0	0	0	0	0	0	0	0	0	0	0	0	0	4	0	0	0	0	0	0	0	0	0	0	0	0
#164	Olfactory Receptor Neurons	0	0	0	0	0	0	0	0	0	0	0	0	0	1	0	0	2	0	0	0	0	0	0	0	0	0	0	0	0	0	0	0	0	0	0	3	0	0	0	0	0	0	0	0	0	0	0	0
#213	Spermatocytes	0	0	0	0	0	0	0	0	0	0	0	0	0	1	0	0	1	0	0	0	0	0	0	0	0	0	0	0	0	0	0	0	0	0	0	4	0	0	0	0	0	0	0	0	0	0	0	0
#226	Swiss 3T3 Cells	0	0	1	0	0	0	0	0	0	0	0	0	0	1	0	0	1	0	0	0	0	0	0	0	0	0	0	0	0	0	0	0	0	0	0	3	0	0	0	0	0	0	0	0	0	0	0	0
#242	Zona Pellucida	0	0	0	0	0	0	0	0	0	0	0	0	0	4	0	0	0	0	0	0	1	0	0	0	0	0	0	0	0	0	0	0	0	0	0	0	0	0	0	0	0	0	0	0	0	0	0	0
#2	3T3-L1 Cells	0	0	0	0	0	0	0	0	0	1	0	0	0	1	0	0	1	0	0	0	0	0	0	0	0	0	0	0	0	0	0	0	0	0	0	2	0	0	0	0	0	0	0	0	0	0	0	0
#88	Insulin-Secreting Cells	0	0	0	0	0	0	0	0	0	0	0	0	0	0	0	0	0	0	0	0	1	0	0	0	0	0	0	0	0	0	0	0	0	0	0	0	0	0	0	0	0	0	0	0	0	1	0	0
#171	Osteocytes	0	0	0	0	0	0	0	0	0	0	0	0	0	2	0	0	0	0	0	0	0	0	0	0	0	0	0	0	0	0	0	0	0	0	0	3	0	0	0	0	0	0	0	0	0	0	0	0
#175	Paneth Cells	0	0	0	0	0	0	0	0	0	0	0	0	0	0	0	0	0	0	0	0	0	0	0	0	0	0	0	0	0	0	0	0	0	0	0	0	0	0	0	0	0	0	0	0	0	1	0	0
#195	Reticulocytes	0	0	1	0	0	0	0	0	0	0	0	0	0	3	0	0	0	0	0	0	0	0	0	0	0	0	0	0	0	0	0	0	0	0	0	0	0	0	0	0	0	0	0	0	0	1	0	0
#220	Spores, Fungal	0	0	0	0	0	0	0	0	0	0	0	0	0	1	0	0	3	0	0	0	0	0	1	0	0	0	0	0	0	0	0	0	0	0	0	0	0	0	0	0	0	0	0	0	0	0	0	0
#225	Substantia Gelatinosa	0	0	0	0	0	0	0	0	0	0	0	0	0	0	0	0	0	0	0	0	0	0	0	0	0	0	0	0	0	0	0	0	0	0	0	5	0	0	0	0	0	0	0	0	0	0	0	0
#239	Tumor Stem Cells	0	0	0	0	1	0	0	0	0	0	0	0	0	1	0	0	0	0	0	0	0	0	0	0	0	0	0	0	0	0	0	0	0	0	0	0	0	0	0	0	0	0	0	0	0	0	0	0
#243	Zygote	0	0	0	0	0	0	0	0	0	0	0	0	0	1	0	0	0	0	0	0	1	0	0	0	0	0	0	0	0	0	0	0	0	0	0	2	0	0	0	0	0	0	0	0	0	0	0	0
#10	Ameloblasts	0	0	0	0	0	0	0	0	0	0	0	0	0	0	0	0	0	0	0	0	0	0	0	0	0	0	0	0	0	0	0	0	0	0	1	0	0	0	0	0	0	0	0	0	0	0	0	0
#47	Enterochromaffin-like Cells	0	0	0	0	0	0	0	0	0	0	0	0	0	1	0	0	0	0	0	0	0	0	0	0	0	0	0	0	0	0	0	0	0	0	0	0	0	0	0	0	0	0	0	0	0	0	0	0
#85	Histiocytes	0	0	0	0	0	0	0	0	0	0	0	0	0	3	0	0	0	0	0	0	0	0	0	0	0	0	0	0	0	0	0	0	0	0	0	0	0	0	0	0	0	0	0	0	0	0	0	0
#103	Lewy Bodies	0	0	0	0	0	0	0	0	0	0	0	0	0	0	0	0	0	0	0	0	0	0	0	0	0	0	0	0	0	0	0	0	0	0	0	1	0	0	0	0	0	0	0	0	0	0	0	0
#105	LLC-PK1 Cells	0	1	0	0	0	0	0	0	0	0	0	0	0	2	0	0	0	0	0	0	0	0	0	0	0	0	0	0	0	0	0	0	0	0	0	1	0	0	0	0	0	0	0	0	0	0	0	0
#163	Odontoblasts	0	0	0	0	0	0	0	0	0	0	0	0	0	0	0	0	0	0	0	0	0	0	0	0	0	0	0	0	0	0	0	0	0	0	1	3	0	0	0	0	0	0	0	0	0	0	0	0
#182	Photoreceptors, Invertebrate	0	0	0	0	0	0	0	0	0	0	0	0	0	1	0	0	0	0	0	0	0	0	0	0	0	0	0	0	0	0	0	0	0	0	0	3	0	0	0	0	0	0	0	0	0	0	0	0
#190	Protoplasts	0	0	0	0	0	0	0	0	0	0	0	0	0	4	0	0	0	0	0	0	0	0	0	0	0	0	0	0	0	0	0	0	0	0	0	0	0	0	0	0	0	0	0	0	0	0	0	0
#214	Spermatogonia	0	0	0	0	0	0	0	0	0	0	0	0	0	1	0	0	1	0	0	0	0	0	0	0	0	0	0	0	0	0	0	0	0	0	0	2	0	0	0	0	0	0	0	0	0	0	0	0
#11	Anterior Horn Cells	0	0	0	0	0	0	0	0	0	0	0	0	0	1	0	0	0	0	0	0	0	0	0	0	0	0	0	0	0	0	0	0	0	0	0	2	0	0	0	0	0	0	0	0	0	0	0	0
#16	Autonomic Fibers, Postganglionic	0	0	0	0	0	0	0	0	0	0	0	0	0	0	0	0	0	0	0	0	0	0	0	0	0	0	0	0	0	0	0	0	0	0	0	3	0	0	0	0	0	0	0	0	0	0	0	0
#19	BALB 3T3 Cells	0	0	0	0	0	0	0	0	0	0	0	0	0	0	0	0	0	0	0	0	0	0	0	0	0	0	0	0	0	0	0	0	0	0	0	2	0	0	0	0	0	0	0	0	0	0	0	0
#38	Corticotrophs	0	0	0	0	0	0	0	0	0	0	0	0	0	0	0	0	0	0	0	0	1	0	0	0	0	0	0	0	0	0	0	0	0	0	0	0	0	0	0	0	0	0	0	0	0	0	0	0
#46	Enterochromaffin Cells	0	0	0	0	0	0	0	0	0	0	0	0	0	0	0	0	0	0	0	0	0	0	0	0	0	0	0	0	0	0	0	0	0	0	0	1	0	0	0	0	0	0	0	0	0	0	0	0
#77	Hair Cells, Inner	0	0	1	0	0	0	0	0	0	0	0	0	0	1	0	0	0	0	0	0	0	0	0	0	0	0	0	0	0	0	0	0	0	0	0	1	0	0	0	0	0	0	0	0	0	0	0	0
#128	Mossy Fibers, Hippocampal	0	0	0	0	0	0	0	0	0	0	0	0	0	0	0	0	0	0	0	0	0	0	0	0	0	0	0	0	0	0	0	0	0	0	0	3	0	0	0	0	0	0	0	0	0	0	0	0
#135	Muscle Fibers, Slow-Twitch	0	0	0	0	0	0	0	0	0	0	0	0	0	1	0	0	0	0	0	0	0	0	0	0	0	0	0	0	0	0	0	0	0	0	0	1	0	0	0	0	0	0	0	0	0	0	0	0
#151	Neurofibrillary Tangles	0	0	0	0	0	0	0	0	0	0	0	0	0	3	0	0	0	0	0	0	0	0	0	0	0	0	0	0	0	0	0	0	0	0	0	0	0	0	0	0	0	0	0	0	0	0	0	0
#189	Prokaryotic Cells	0	0	0	0	0	0	0	0	0	0	0	0	0	1	0	0	0	0	0	0	0	0	0	0	0	0	0	0	0	0	0	0	0	0	0	1	0	0	0	0	0	0	0	1	0	0	0	0
#202	Satellite Cells, Skeletal Muscle	0	0	0	0	0	0	0	0	0	0	0	0	0	0	0	0	0	0	0	0	0	0	0	0	0	0	0	0	0	0	0	0	0	0	0	2	0	0	0	0	0	0	0	0	0	0	0	0
#230	Theca Cells	0	0	0	0	0	0	0	0	0	0	0	0	0	1	0	0	0	0	0	0	0	0	0	0	0	0	0	0	0	0	0	0	0	0	0	2	0	0	0	0	0	0	0	0	0	0	0	0
#8	Adult Stem Cells	0	0	1	0	0	0	0	0	0	0	0	0	0	1	0	0	0	0	0	0	0	0	0	0	0	0	0	0	0	0	0	0	0	0	0	0	0	0	0	0	0	0	0	0	0	0	0	0
#21	Blastomeres	0	0	0	0	0	0	0	0	0	0	0	0	0	1	0	0	0	0	0	0	0	0	0	0	0	0	0	0	0	0	0	0	0	0	0	0	0	0	0	0	0	0	0	0	0	0	0	0
#30	Cells, Immobilized	0	0	0	0	0	0	0	0	0	0	0	0	0	0	0	0	0	0	0	0	1	0	0	0	0	0	0	0	0	0	0	0	0	0	0	1	0	0	0	0	0	0	0	0	0	0	0	0
#35	Chromatophores	0	0	0	0	0	0	0	0	0	0	0	0	0	2	0	0	0	0	0	0	0	0	0	0	0	0	0	0	0	0	0	0	0	0	0	0	0	0	0	0	0	0	0	0	0	0	0	0
#69	Glucagon-Secreting Cells	0	0	0	0	0	0	0	0	0	0	0	0	0	0	0	0	0	0	0	0	0	0	0	0	0	0	0	0	0	0	0	0	0	0	0	1	0	0	0	0	0	0	0	0	0	0	0	0
#118	Melanophores	0	0	0	0	0	0	0	0	0	0	0	0	0	2	0	0	0	0	0	0	0	0	0	0	0	0	0	0	0	0	0	0	0	0	0	0	0	0	0	0	0	0	0	0	0	0	0	0
#119	Melanosomes	0	0	0	0	0	0	0	0	0	0	0	0	0	2	0	0	0	0	0	0	0	0	0	0	0	0	0	0	0	0	0	0	0	0	0	0	0	0	0	0	0	0	0	0	0	0	0	0
#121	Merkel Cells	0	0	0	0	0	0	0	0	0	0	0	0	0	0	0	0	0	0	0	0	0	0	0	0	0	0	0	0	0	0	0	0	0	0	0	0	0	0	0	0	0	0	0	0	0	0	0	0
#134	Muscle Fibers, Fast-Twitch	0	0	0	0	0	0	0	0	0	0	0	0	0	1	0	0	0	0	0	0	0	0	0	0	0	0	0	0	0	0	0	0	0	0	0	0	0	0	0	0	0	0	0	0	0	0	0	0
#158	Neuropil Threads	0	0	0	0	0	0	0	0	0	0	0	0	0	1	0	0	0	0	0	0	0	0	0	0	0	0	0	0	0	0	0	0	0	0	0	1	0	0	0	0	0	0	0	0	0	0	0	0
#166	Oocysts	0	0	0	0	0	0	0	0	0	0	0	0	0	1	0	0	1	0	0	0	0	0	0	0	0	0	0	0	0	0	0	0	0	0	0	0	0	0	0	0	0	0	0	0	0	0	0	0
#211	Sperm Tail	0	0	0	0	0	0	0	0	0	0	0	0	0	0	0	0	0	0	0	0	0	0	0	0	0	0	0	0	0	0	0	0	0	0	0	0	0	0	0	0	0	0	0	1	0	0	0	0
#227	Sympathetic Fibers, Postganglionic	0	0	0	0	0	0	0	0	0	0	0	0	0	0	0	0	0	0	0	0	0	0	0	0	0	0	0	0	0	0	0	0	0	0	0	2	0	0	0	0	0	0	0	0	0	0	0	0
#43	Dendritic Spines	0	0	0	0	0	0	0	0	0	0	0	0	0	0	0	0	0	0	0	0	0	0	0	0	0	0	0	0	0	0	0	0	0	0	0	1	0	0	0	0	0	0	0	0	0	0	0	0
#53	Erythroblasts	0	0	0	0	0	0	0	0	0	0	0	0	0	0	0	0	0	0	0	0	0	0	0	0	0	0	0	0	0	0	0	0	0	0	0	0	0	0	0	0	0	0	0	0	0	1	0	0
#57	Erythrocytes, Abnormal	0	0	0	0	0	0	0	0	0	0	0	0	0	0	0	0	0	0	0	0	0	0	0	0	0	0	0	0	0	0	0	0	0	0	0	0	0	0	0	0	0	0	0	0	0	1	0	0
#61	Fetal Stem Cells	0	0	0	0	0	0	0	0	0	0	0	0	0	0	0	0	0	0	0	0	0	0	0	0	0	0	0	0	0	0	0	0	0	0	0	1	0	0	0	0	0	0	0	0	0	0	0	0
#67	Giant Cells, Foreign-Body	0	0	0	0	0	0	0	0	0	0	0	0	0	0	0	0	1	0	0	0	0	0	0	0	0	0	0	0	0	0	0	0	0	0	0	0	0	0	0	0	0	0	0	0	0	0	0	0
#71	Gonadotrophs	0	0	0	0	0	0	0	0	0	0	0	0	0	0	0	0	0	0	0	0	0	0	0	0	0	0	0	0	0	0	0	0	0	0	0	1	0	0	0	0	0	0	0	0	0	0	0	0
#78	Hair Cells, Outer	0	0	0	0	0	0	0	0	0	0	0	0	0	0	0	0	0	0	0	0	0	0	0	0	0	0	0	0	0	0	0	0	0	0	0	0	0	0	0	0	0	0	0	0	0	0	0	0
#79	Hair Cells, Vestibular	0	0	0	0	0	0	0	0	0	0	0	0	0	0	0	0	0	0	0	0	0	0	0	0	0	0	0	0	0	0	0	0	0	0	0	1	0	0	0	0	0	0	0	0	0	0	0	0
#94	Killer Cells, Lymphokine-Activated	0	0	0	0	0	0	0	0	0	0	0	0	0	1	0	0	0	0	0	0	0	0	0	0	0	0	0	0	0	0	0	0	0	0	0	0	0	0	0	0	0	0	0	0	0	0	0	0
#99	Lactotrophs	0	0	0	0	0	0	0	0	0	0	0	0	0	0	0	0	0	0	0	0	0	0	0	0	0	0	0	0	0	0	0	0	0	0	0	1	0	0	0	0	0	0	0	0	0	0	0	0
#131	Multipotent Stem Cells	0	0	0	0	0	0	0	0	0	0	0	0	0	0	0	0	0	0	0	0	0	0	0	0	0	0	0	0	0	0	0	0	0	0	0	1	0	0	0	0	0	0	0	0	0	0	0	0
#140	Myoblasts, Cardiac	0	0	0	0	0	0	0	0	0	0	0	0	0	1	0	0	0	0	0	0	0	0	0	0	0	0	0	0	0	0	0	0	0	0	0	0	0	0	0	0	0	0	0	0	0	0	0	0
#152	Neurofibrils	0	0	0	0	0	0	0	0	0	0	0	0	0	1	0	0	0	0	0	0	0	0	0	0	0	0	0	0	0	0	0	0	0	0	0	0	0	0	0	0	0	0	0	0	0	0	0	0
#161	Nissl Bodies	0	0	0	0	0	0	0	0	0	0	0	0	0	0	0	0	0	0	0	0	0	0	0	0	0	0	0	0	0	0	0	0	0	0	0	1	0	0	0	0	0	0	0	0	0	0	0	0
#176	Parasympathetic Fibers, Postganglionic	0	0	0	0	0	0	0	0	0	0	0	0	0	0	0	0	0	0	0	0	0	0	0	0	0	0	0	0	0	0	0	0	0	0	0	1	0	0	0	0	0	0	0	0	0	0	0	0
#177	Parietal Cells, Gastric	0	0	0	0	0	0	0	0	0	0	0	0	0	1	0	0	0	0	0	0	0	0	0	0	0	0	0	0	0	0	0	0	0	0	0	0	0	0	0	0	0	0	0	0	0	0	0	0
#194	Reed-Sternberg Cells	0	0	0	0	0	0	0	0	1	0	0	0	0	0	0	0	0	0	0	0	0	0	0	0	0	0	0	0	0	0	0	0	0	0	0	0	0	0	0	0	0	0	0	0	0	0	0	0
#199	Rod Outer Segments	0	0	0	0	0	0	0	0	0	0	0	0	0	0	0	0	1	0	0	0	0	0	0	0	0	0	0	0	0	0	0	0	0	0	0	0	0	0	0	0	0	0	0	0	0	0	0	0
#201	Satellite Cells, Perineuronal	0	0	0	0	0	0	0	0	0	0	0	0	0	0	0	0	0	0	0	0	0	0	0	0	0	0	0	0	0	0	0	0	0	0	0	1	0	0	0	0	0	0	0	0	0	0	0	0
#207	Somatostatin-Secreting Cells	0	0	0	0	0	0	0	0	0	0	0	0	0	0	0	0	0	0	0	0	0	0	0	0	0	0	0	0	0	0	0	0	0	0	0	0	0	0	0	0	0	0	0	0	0	0	0	0
#216	Spherocytes	0	0	0	0	0	0	0	0	0	0	0	0	0	1	0	0	0	0	0	0	0	0	0	0	0	0	0	0	0	0	0	0	0	0	0	0	0	0	0	0	0	0	0	0	0	0	0	0
#217	Spheroplasts	0	0	0	0	0	0	0	0	0	0	0	0	0	1	0	0	0	0	0	0	0	0	0	0	0	0	0	0	0	0	0	0	0	0	0	0	0	0	0	0	0	0	0	0	0	0	0	0
#221	Spores, Protozoan	0	0	0	0	0	0	0	0	0	0	0	0	0	0	0	0	1	0	0	0	0	0	0	0	0	0	0	0	0	0	0	0	0	0	0	0	0	0	0	0	0	0	0	0	0	0	0	0
#222	Sporozoites	0	0	0	0	0	0	0	0	0	0	0	0	0	0	0	0	1	0	0	0	0	0	0	0	0	0	0	0	0	0	0	0	0	0	0	0	0	0	0	0	0	0	0	0	0	0	0	0
#3	Acanthocytes	0	0	0	0	0	0	0	0	0	0	0	0	0	0	0	0	0	0	0	0	0	0	0	0	0	0	0	0	0	0	0	0	0	0	0	0	0	0	0	0	0	0	0	0	0	0	0	0
#6	Adipocytes, Brown	0	0	0	0	0	0	0	0	0	0	0	0	0	0	0	0	0	0	0	0	0	0	0	0	0	0	0	0	0	0	0	0	0	0	0	0	0	0	0	0	0	0	0	0	0	0	0	0
#7	Adipocytes, White	0	0	0	0	0	0	0	0	0	0	0	0	0	0	0	0	0	0	0	0	0	0	0	0	0	0	0	0	0	0	0	0	0	0	0	0	0	0	0	0	0	0	0	0	0	0	0	0
#14	APUD Cells	0	0	0	0	0	0	0	0	0	0	0	0	0	0	0	0	0	0	0	0	0	0	0	0	0	0	0	0	0	0	0	0	0	0	0	0	0	0	0	0	0	0	0	0	0	0	0	0
#31	Chief Cells, Gastric	0	0	0	0	0	0	0	0	0	0	0	0	0	0	0	0	0	0	0	0	0	0	0	0	0	0	0	0	0	0	0	0	0	0	0	0	0	0	0	0	0	0	0	0	0	0	0	0
#54	Erythrocyte Inclusions	0	0	0	0	0	0	0	0	0	0	0	0	0	0	0	0	0	0	0	0	0	0	0	0	0	0	0	0	0	0	0	0	0	0	0	0	0	0	0	0	0	0	0	0	0	0	0	0
#64	Gastrin-Secreting Cells	0	0	0	0	0	0	0	0	0	0	0	0	0	0	0	0	0	0	0	0	0	0	0	0	0	0	0	0	0	0	0	0	0	0	0	0	0	0	0	0	0	0	0	0	0	0	0	0
#68	Giant Cells, Langhans	0	0	0	0	0	0	0	0	0	0	0	0	0	0	0	0	0	0	0	0	0	0	0	0	0	0	0	0	0	0	0	0	0	0	0	0	0	0	0	0	0	0	0	0	0	0	0	0
#80	Heinz Bodies	0	0	0	0	0	0	0	0	0	0	0	0	0	0	0	0	0	0	0	0	0	0	0	0	0	0	0	0	0	0	0	0	0	0	0	0	0	0	0	0	0	0	0	0	0	0	0	0
#98	Labyrinth Supporting Cells	0	0	0	0	0	0	0	0	0	0	0	0	0	0	0	0	0	0	0	0	0	0	0	0	0	0	0	0	0	0	0	0	0	0	0	0	0	0	0	0	0	0	0	0	0	0	0	0
#109	Lymphocytes, Null	0	0	0	0	0	0	0	0	0	0	0	0	0	0	0	0	0	0	0	0	0	0	0	0	0	0	0	0	0	0	0	0	0	0	0	0	0	0	0	0	0	0	0	0	0	0	0	0
#116	Megaloblasts	0	0	0	0	0	0	0	0	0	0	0	0	0	0	0	0	0	0	0	0	0	0	0	0	0	0	0	0	0	0	0	0	0	0	0	0	0	0	0	0	0	0	0	0	0	0	0	0
#120	Melanotrophs	0	0	0	0	0	0	0	0	0	0	0	0	0	0	0	0	0	0	0	0	0	0	0	0	0	0	0	0	0	0	0	0	0	0	0	0	0	0	0	0	0	0	0	0	0	0	0	0
#122	Merozoites	0	0	0	0	0	0	0	0	0	0	0	0	0	0	0	0	0	0	0	0	0	0	0	0	0	0	0	0	0	0	0	0	0	0	0	0	0	0	0	0	0	0	0	0	0	0	0	0
#127	Monocytes, Activated Killer	0	0	0	0	0	0	0	0	0	0	0	0	0	0	0	0	0	0	0	0	0	0	0	0	0	0	0	0	0	0	0	0	0	0	0	0	0	0	0	0	0	0	0	0	0	0	0	0
#130	Motor Neurons, Gamma	0	0	0	0	0	0	0	0	0	0	0	0	0	0	0	0	0	0	0	0	0	0	0	0	0	0	0	0	0	0	0	0	0	0	0	0	0	0	0	0	0	0	0	0	0	0	0	0
#142	Myoblasts, Smooth Muscle	0	0	0	0	0	0	0	0	0	0	0	0	0	0	0	0	0	0	0	0	0	0	0	0	0	0	0	0	0	0	0	0	0	0	0	0	0	0	0	0	0	0	0	0	0	0	0	0
#147	Neurilemma	0	0	0	0	0	0	0	0	0	0	0	0	0	0	0	0	0	0	0	0	0	0	0	0	0	0	0	0	0	0	0	0	0	0	0	0	0	0	0	0	0	0	0	0	0	0	0	0
#149	Neuroepithelial Bodies	0	0	0	0	0	0	0	0	0	0	0	0	0	0	0	0	0	0	0	0	0	0	0	0	0	0	0	0	0	0	0	0	0	0	0	0	0	0	0	0	0	0	0	0	0	0	0	0
#168	Oogonia	0	0	0	0	0	0	0	0	0	0	0	0	0	0	0	0	0	0	0	0	0	0	0	0	0	0	0	0	0	0	0	0	0	0	0	0	0	0	0	0	0	0	0	0	0	0	0	0
#173	Oxyphil Cells	0	0	0	0	0	0	0	0	0	0	0	0	0	0	0	0	0	0	0	0	0	0	0	0	0	0	0	0	0	0	0	0	0	0	0	0	0	0	0	0	0	0	0	0	0	0	0	0
#174	Pancreatic Polypeptide-Secreting Cells	0	0	0	0	0	0	0	0	0	0	0	0	0	0	0	0	0	0	0	0	0	0	0	0	0	0	0	0	0	0	0	0	0	0	0	0	0	0	0	0	0	0	0	0	0	0	0	0
#185	Pluripotent Stem Cells	0	0	0	0	0	0	0	0	0	0	0	0	0	0	0	0	0	0	0	0	0	0	0	0	0	0	0	0	0	0	0	0	0	0	0	0	0	0	0	0	0	0	0	0	0	0	0	0
#196	Retinal Bipolar Cells	0	0	0	0	0	0	0	0	0	0	0	0	0	0	0	0	0	0	0	0	0	0	0	0	0	0	0	0	0	0	0	0	0	0	0	0	0	0	0	0	0	0	0	0	0	0	0	0
#198	Retinal Horizontal Cells	0	0	0	0	0	0	0	0	0	0	0	0	0	0	0	0	0	0	0	0	0	0	0	0	0	0	0	0	0	0	0	0	0	0	0	0	0	0	0	0	0	0	0	0	0	0	0	0
#203	Schizonts	0	0	0	0	0	0	0	0	0	0	0	0	0	0	0	0	0	0	0	0	0	0	0	0	0	0	0	0	0	0	0	0	0	0	0	0	0	0	0	0	0	0	0	0	0	0	0	0
#208	Somatotrophs	0	0	0	0	0	0	0	0	0	0	0	0	0	0	0	0	0	0	0	0	0	0	0	0	0	0	0	0	0	0	0	0	0	0	0	0	0	0	0	0	0	0	0	0	0	0	0	0
#210	Sperm Midpiece	0	0	0	0	0	0	0	0	0	0	0	0	0	0	0	0	0	0	0	0	0	0	0	0	0	0	0	0	0	0	0	0	0	0	0	0	0	0	0	0	0	0	0	0	0	0	0	0
#231	Thyrotrophs	0	0	0	0	0	0	0	0	0	0	0	0	0	0	0	0	0	0	0	0	0	0	0	0	0	0	0	0	0	0	0	0	0	0	0	0	0	0	0	0	0	0	0	0	0	0	0	0
#236	Totipotent Stem Cells	0	0	0	0	0	0	0	0	0	0	0	0	0	0	0	0	0	0	0	0	0	0	0	0	0	0	0	0	0	0	0	0	0	0	0	0	0	0	0	0	0	0	0	0	0	0	0	0
[truncated: 51 more columns]

## Sheet: LitLabCellType
CellTypes-MeSH	Association	Gene X Term Abstracts	Term Abstracts	Nonzero Genes	LPF	Random Sets	Experiment Set				OrigID	KLK3	CCL2	LTF	DPP4	NR4A2	CXCL2	PTGDS	MAOB	GRP58	KRT7	MYLK	KRT14	B3GAT1	FOSB	KRT5	SLC18A2	NR2F1	ABAT	CPE	MUC4	MSMB	ALDH1A1	LDB3	KRT13	CYR61	FMOD	ZFP36	KLK2	C3	ATF3	SIAT1	ALDH1A2	KCNN4	KLF4	MYL9	SCGB1D2	ABCC4	CNN1
											Symbol	KLK3	CCL2	LTF	DPP4	NR4A2	CXCL2	PTGDS	MAOB	GRP58	KRT7	MYLK	KRT14	B3GAT1	FOSB	KRT5	SLC18A2	NR2F1	ABAT	CPE	MUC4	MSMB	ALDH1A1	LDB3	KRT13	CYR61	FMOD	ZFP36	KLK2	C3	ATF3	SIAT1	ALDH1A2	KCNN4	KLF4	MYL9	SCGB1D2	ABCC4	CNN1
Count						Count	Term rank	Score	P-Value	Score rank	Max PF	9165	3789	2088	1190	878	715	682	539	506	470	460	452	283	261	233	220	219	217	202	190	173	159	159	145	145	138	130	123	118	110	110	91	89	86	84	82	82	80
Ranvier's Nodes	Moderate	11	207	3	-1.74	705	14	2.61	0.0091	1	0.9957									0.0005				0.0037
Macrophages, Alveolar	Moderate	134	3543	6	-2.73	1000	16	2.42	0.0154	2	0.8351		0.1576	0.0026	0.002	0.0002	0.8351
Keratinocytes	Moderate	307	9970	30	-2.22	1000	48	2.05	0.0407	3	0.5683	0	0.0093	0	0.0004	0.0002	0.0011	0	0	0.0008	0.0009		0.5683		0.0041	0.2756	0.0001	0.0003			0.0001				0.0333		0.0001				0.0014			0.0008	0.0008			0.0002
Goblet Cells	Moderate	43	1427	12	-2.62	995	50	2	0.0455	4	0.9658	0	0.0007	0.0013	0.0002			0.0004		0.0006	0.0225		0.0006								0.9658	0.0017										0.0027			0.0034
Monocytes	Positive	1945	54034	37	-1.97	1000	28	1.84	0.0663	5	0.8855	0.0001	0.8855	0.009	0.0063	0.0151	0.0724	0.0018	0	0.0023	0.0001	0	0	0	0.0002	0.0001	0			0	0		0.0001		0	0	0.0001	0.0038		0.0002	0.0001	0.0001		0		0	0	0
Enterochromaffin-like Cells	Positive	13	230	3	-2.54	645	40	1.81	0.0702	6	0.9897								0.0028								0.9897			0.0075
Phagocytes	Positive	2098	62188	36	-2	1000	61	1.76	0.0783	7	0.614	0	0.614	0.0834	0.0037	0.0056	0.2788	0.0023	0	0.0025	0	0.0003		0	0.0001	0.0001	0			0	0		0.0001		0	0	0.0002	0.0032		0.0014	0.0001	0.0001		0		0	0	0
Neutrophils	Positive	1062	28979	22	-2.08	1000	55	1.75	0.0795	8	0.6166	0	0.1265	0.246	0.0002	0.0004	0.6166	0.0017		0.0005		0.0004	0	0	0	0.0004											0.0001	0.0003		0.0006		0
Nerve Fibers, Myelinated	Positive	37	4352	8	-2.63	1000	53	1.67	0.0943	9	0.9659		0.0016				0.0001			0.0008				0.022				0.0004													0.0079						0.0012
Macrophages		1528	52241	38	-2.18	1000	83	1.66	0.0969	10	0.7641	0.0001	0.7641	0.0115	0.0035	0.0196	0.1752	0.0052	0	0.0023	0.0005	0.0001	0	0	0.0003	0.0003	0			0.0001	0	0	0.0002		0	0.0001	0.0002	0.0128		0.0009	0.0002	0		0		0	0	0
Luteal Cells	Positive	17	789	8	-3.37	993	47	1.65	0.0999	11	0.7869		0.0384			0.0034				0.0059					0.0114			0.0543				0.0172
Myelin Sheath	Positive	32	3262	9	-2.57	1000	67	1.6	0.1091	12	0.9597		0.0007				0.0002			0.0002				0.0324				0.0005													0.001						0.0014
Protoplasts		9	1888	4	-3.68	990	61	1.58	0.1143	13	0.8709			0.0012						0.0796
Myeloid Cells		2285	77989	41	-2.06	1000	85	1.44	0.1495	14	0.612	0.0001	0.612	0.0909	0.0038	0.015	0.2551	0.0076	0	0.0036	0.0001	0.0004	0	0	0.0002	0.0002	0			0	0	0	0.0001		0	0	0.0002	0.0041		0.0006	0.0001	0.0005	0	0		0	0	0.0002
Enteroendocrine Cells		18	678	4	-2.98	954	85	1.41	0.1587	15	0.9238				0.0107				0.0026								0.9238			0.0629
Kupffer Cells		46	2366	9	-3.59	1000	97	1.4	0.1619	16	0.7505		0.0857	0.0071	0.0056		0.7505	0.0874		0.0033			0.0037										0.0417									0.0151
Mast Cells		244	8725	22	-2.63	1000	78	1.36	0.1728	17	0.8635		0.0685	0.006	0	0.0035	0.0082	0.8635	0.0004	0.0001		0.0004	0.0017		0.0007		0.0055			0.0002								0.0015		0.0016
Mesangial Cells		124	3437	11	-3.05	1000	80	1.34	0.1793	18	0.9384		0.9384	0.0014	0.0003	0.0015	0.0225	0.0019		0.0162		0.0007														0.0091	0.0024
Satellite Cells, Skeletal Muscle		3	110	3	-3.31	606	56	1.33	0.1832	19	0.851		0.0049																									0.144
Myofibrils		24	2611	6	-2.93	992	91	1.3	0.1949	20	0.5335			0.0002								0.0454												0.0328												0.0621
Adult Stem Cells		3	282	1	-3.86	765	71	1.28	0.1993	21	1															1
Enterochromaffin Cells		7	318	2	-3.29	678	84	1.27	0.2026	22	0.9993	0.0007															0.9993
Schwann Cells		56	5581	16	-2.75	1000	125	1.27	0.2051	23	0.8625		0.0045		0.0001		0.0001	0.0001		0.0008			0.0002	0.1166	0.0004	0.0004		0.0005													0.0037						0.0012
Purkinje Cells		26	3468	12	-3.16	1000	118	1.24	0.2135	24	0.8898		0.0001			0.0019	0.0006					0.0009		0.0722	0.0016			0.0019	0.0019	0.0021
Granulocytes		953	36404	29	-2.36	1000	143	1.19	0.2323	25	0.5529	0	0.1374	0.2759	0.001	0.0041	0.5529	0.014	0	0.0021	0	0.0009	0	0		0.0002				0.0001	0	0	0				0.0002	0.0004		0.0013		0.0009	0.0001					0.0003
Epithelial Cells		2369	118133	67	-2.44	1000	147	1.11	0.2675	26	0.2247	0.025	0.1994	0.0292	0.0605	0.021	0.03	0.0047	0.0001	0.016	0.0286	0.0032	0.2247	0.006	0.008	0.0721	0.0047	0.0096	0.0002	0.0009	0.0486	0.0034	0.0042	0.0004	0.0597	0.0019	0.0001	0.0018	0.0009	0.0002	0.0061	0.0085	0.0026	0.0085	0.026	0	0.0023	0.0023	0.0019
Adipocytes		99	6701	21	-2.47	1000	158	1.1	0.2728	27	0.9743	0.0001	0.0012	0	0.0001	0.0013		0.0001		0.0003	0.0001	0.0001	0.0004		0.0027	0.0002		0.0032		0.0035					0.0003	0.0003		0.0003		0.9743	0.0016				0.0005
Myocytes, Smooth Muscle		28	861	10	-3.72	1000	131	1.07	0.2857	28	0.3147		0.3147			0.0069		0.0089		0.0481		0.119	0.1211		0.0233											0.1678
Merkel Cells		6	198	5	-3.63	742	82	1.06	0.2913	29	0.4889								0.0399		0.1831		0.1904				0.0978
Myoblasts, Skeletal		3	242	3	-3.66	881	107	1.02	0.3099	30	0.851		0.0049																									0.144
Basophils		78	1895	5	-3.17	999	175	0.99	0.3223	31	0.6208		0.6208	0.0034	0.0026			0.3694												0.0038
Bone Marrow Cells		1005	41578	39	-2.47	1000	173	0.87	0.387	32	0.9156	0.0004	0.9156	0.0206	0.0081	0.0261	0.0121	0.005	0.0001	0.0011	0	0	0.0001	0.0001	0.0002		0.0001			0	0		0.0011	0		0.0004	0.0005	0.0035			0.0003	0.0001		0.0007	0.0001			0.0008
Caco-2 Cells		81	3202	12	-3.28	1000	175	0.85	0.3947	33	0.6847		0.0308	0.041	0.6847					0.0012		0.0323			0.0023			0.0109			0.0282														0.0277			0.029
Foam Cells		37	1326	3	-3.61	994	196	0.82	0.4123	34	0.992		0.992	0.0015							0.0065
Microglia		123	5157	14	-3.28	1000	177	0.81	0.4159	35	0.7895		0.7895	0.0016	0.0003	0.0067	0.0744	0.0049	0.0062									0.0152										0.0028			0.0034			0.0373				0.0405
BALB 3T3 Cells		4	143	4	-3.69	836	182	0.8	0.4221	36	0.6074		0.0091												0.1326												0.2509
Epithelioid Cells		9	761	5	-4.07	946	184	0.8	0.4229	37	0.5212		0.004								0.5212		0.0339			0.2628																			0.178
Macrophages, Peritoneal		82	4368	8	-3.59	1000	198	0.77	0.4438	38	0.493		0.493	0.0714			0.2778	0.0052		0.0157																		0.0068
Ameloblasts		8	479	5	-3.58	934	143	0.73	0.467	39	0.8634										0.0169		0.8634		0.0305	0.0342									0.0549
Endothelial Cells		734	34210	38	-2.67	1000	218	0.71	0.4796	40	0.8127	0.0005	0.8127	0.0041	0.009	0.0008	0.0109	0.0051		0.0045	0.0001	0.0266	0.0003	0.0039	0.0005	0.0001			0.0001	0.0003		0.0001			0.0004	0.0496	0.0016		0.0001	0.0005	0.0061	0.0031	0.0006	0.0014	0.0006			0.0007
Erythrocytes, Abnormal		2	511	1	-4.06	803	157.5	0.7	0.4812	41	1																																	1
Muscle Cells		408	29856	39	-3	1000	216	0.68	0.4938	42	0.28	0.0001	0.2556	0.001	0.001	0.0006	0.0007	0.026	0.0001	0.0265	0.0003	0.28	0.0027	0.0058	0.0046	0.0006		0.0002		0.0027				0.0019	0.0002	0.0668				0.0026	0.0003		0.0004	0.0034	0.0004	0.1596	0.0004		0.0105
Corticotrophs		5	226	3	-3.91	777	185	0.68	0.4982	43	0.6569					0.6569												0.1646		0.1785
Insulin-Secreting Cells		3	260	3	-3.81	893	238	0.66	0.5078	44	0.697				0.0211																													0.2819
Leukocytes		3525	174030	57	-2.13	1000	268	0.65	0.5126	45	0.4578	0.0008	0.4578	0.0695	0.0834	0.2335	0.1216	0.0045	0.0001	0.0014	0	0.0003	0.0009	0.0002	0.0008	0.0002	0	0		0.0001	0.0001	0.0001	0	0	0	0	0.0001	0.001	0	0.0005	0.0002	0.0018	0	0.0031	0		0	0.0006	0
Oxyphil Cells		2	64	2	-4.17	245	60	0.63	0.5257	46	0.5098										0.4902		0.5098
Muscle Fibers, Fast-Twitch		6	1477	3	-3.83	973	269	0.63	0.5264	47	0.8726											0.01																								0.8726
Theca Cells		3	730	2	-3.79	980	232	0.63	0.529	48	0.9978		0.0022
Connective Tissue Cells		2036	108025	66	-2.47	1000	252	0.63	0.5301	49	0.5475	0.0011	0.5475	0.0155	0.0146	0.031	0.1179	0.0685	0.0001	0.0187	0.0006	0.0034	0.0051	0.0022	0.0143	0.0009	0.0018	0.0144	0.0001	0.0009	0.0005		0.0011	0.0001	0.0007	0.0108	0.0104	0.0257	0	0.0267	0.003	0.0036	0.0003	0.0005	0.0062	0.0016	0.0003	0.0016	0.0003
Presynaptic Terminals		28	4891	5	-3.44	999	293	0.63	0.5308	50	0.4279							0.0008				0.0012					0.4279		0.2567
Lactotrophs		3	298	3	-3.94	859	178	0.59	0.5534	51	0.8038											0.0629							0.1333
T-Lymphocytes		1516	85731	50	-2.3	1000	259	0.57	0.5708	52	0.6702	0.0011	0.1025	0.0024	0.1668	0.6702	0.0076	0.001	0	0.0019	0	0	0.0023	0	0.0006	0.0005		0.0001		0	0	0	0.0001	0.0001		0	0	0.0003	0	0	0.0001	0.0003	0	0.0095	0		0	0.0007	0.0001
Gonadotrophs		2	349	2	-4.07	826	238	0.54	0.5877	53	0.9274											0.0726
Muscle Fibers, Slow-Twitch		4	1134	2	-3.93	956	307	0.54	0.5878	54	0.8069																																			0.8069
Leukocytes, Mononuclear		2451	133787	53	-2.24	1000	286	0.49	0.6267	55	0.4249	0.001	0.4249	0.0071	0.128	0.3896	0.0084	0.0015	0.0001	0.0012	0	0	0.0014	0.0002	0.0013	0.0001	0.0001	0		0.0001	0.0001	0	0.0001	0		0.0001	0.0001	0.0006	0	0.0002	0.0002	0.0026	0	0.0053	0.0001		0	0.0008	0.0001
Blood Cells		3380	201670	55	-2.26	1000	300	0.47	0.6381	56	0.4422	0.0012	0.4422	0.0771	0.0936	0.2282	0.1178	0.0087	0.0029	0.0017	0	0.0005	0.001	0.0002	0.0009	0.0002	0.0002	0	0	0.0001	0.0001	0.0002	0.0002			0	0.0001	0.0012	0	0.0006	0.0001	0.0024	0	0.0068	0.0001	0	0	0.0013	0
Trophoblasts		47	3202	18	-3.49	1000	269	0.46	0.6446	57	0.6617		0.0063	0.0005	0.0395	0.0011		0.0014			0.6617			0.0034			0.0044	0.0044		0.0048					0.0066			0.0074		0.0081		0.0087
Muscle Fibers		48	11978	13	-3.37	1000	318	0.44	0.6565	58	0.5986	0.0002	0.0013	0.0004	0.0002			0.0003				0.0346		0.0028										0.0111												0.5986
Blastomeres		7	1473	5	-4.19	995	308	0.43	0.6703	59	0.7305			0.0051								0.0229																0.7305					0.1159			0.1256
Enterocytes		49	2319	11	-3.59	1000	311	0.42	0.6775	60	0.4576		0.0217	0.136	0.4576		0.0094	0.0025				0.0037			0.0064						0.0354														0.1759
Oligodendroglia		33	5032	12	-3.3	1000	295	0.41	0.6788	61	0.8424		0.0051				0.0022	0.0006		0.0071				0.1139				0.0018					0.0025								0.0036						0.0049	0.0049
Melanotrophs		1	87	1	-4.28	352	100	0.39	0.6979	62	1																		1
3T3-L1 Cells		9	543	8	-3.57	997	322	0.36	0.7191	63	0.3604					0.0078		0.01										0.0313												0.2321
KB Cells		10	951	8	-4.13	985	342	0.36	0.7209	64	0.8204	0.0015	0.0149	0.0068	0.0119	0.0161						0.0308													0.0976
Hepatocytes		230	17774	32	-3.19	1000	379	0.34	0.7311	65	0.3625		0.0066	0.0634	0.1902	0.0009	0.0439	0.0184		0.0084	0.1779	0.0002	0.0048		0.0013		0.0004	0.0322	0.0004		0.0005		0.0137							0.0007	0.0127	0.0032	0.0038		0.001	0.001		0.0265	0.0011
Neuroglia		275	22475	31	-3.06	1000	350	0.31	0.7581	66	0.511		0.2509	0.0012	0.0004	0.0059	0.0184	0.0048	0.0187	0.0065		0.0018	0.0001	0.1135	0.0008	0.0002		0.0059	0.0059	0.0003			0.0003			0.0004		0.0036			0.0075			0.0052			0.0006	0.0056
Paneth Cells		2	246	2	-4.27	779	301	0.3	0.7636	67	0.8408										0.1592																							0.8408
Osteocytes		5	879	4	-4.18	972	386	0.3	0.7673	68	0.5048		0.0046																							0.1201	0.5048
Eosinophils		183	9829	14	-3.32	1000	362	0.28	0.777	69	0.4243	0.0002	0.4222	0.0973	0.0044	0.0154	0.0296	0.4243		0.0004	0.0004	0.0018	0.0005			0.0009						0.0012		0.0013
Amacrine Cells		6	878	4	-3.87	980	399	0.28	0.7828	70	0.5314																0.0386		0.3526												0.0773
Erythroblasts		4	1006	4	-4.05	995	358	0.26	0.7922	71	0.8604	0.0012				0.0127																												0.1257
Osteoblasts		114	8118	21	-3.3	1000	378	0.2	0.845	72	0.5059	0.0119	0.044	0.0019		0.0101	0.0003	0.0058		0.0078			0.0005		0.1361	0.0011		0.0011								0.0612	0.0876				0.0022		0.0027	0.0028
Giant Cells		24	4073	11	-4.12	1000	365	0.2	0.8451	73	0.5392	0.0004	0.0692		0.0109						0.1721		0.0072			0.0139								0.0203						0.0274
Sperm Tail		5	572	4	-4.17	829	335	0.19	0.8458	74	0.6557			0.0122								0.2224				0.1097
Chondrocytes		64	5868	22	-3.39	1000	377	0.19	0.8467	75	0.6769		0.0027	0.0032	0.0014	0.0019	0.0023	0.0055		0.0131			0.0009	0.0528	0.0143			0.0019		0.0021						0.1403	0.6769						0.0046				0.0051
Chromaffin Cells		88	6972	21	-3.26	1000	373	0.19	0.8469	76	0.1826		0.0001		0.0002	0.0147		0.0015	0.0703	0.0187		0.0051		0.0232	0.0091		0.1721			0.1055								0.0728			0.0215			0.003
Astrocytes		204	12720	29	-3.34	1000	365	0.19	0.8492	77	0.6514		0.6514	0.004	0.0001	0.007	0.0539	0.0023	0.0919	0.0054		0.0134	0.0004	0.0606	0.0007	0.0007			0.0032	0.0008			0.0011			0.0106	0.0012	0.0053			0.0016							0.0084
Neuroepithelial Cells		15	3005	6	-4.05	1000	385	0.18	0.8555	78	0.8352					0.0168						0.0321		0.8352			0.0168		0.017
Lymphocytes		1949	137156	53	-2.4	1000	389	0.18	0.8564	79	0.5612	0.0016	0.163	0.0088	0.1923	0.5612	0.0129	0.0017	0.0001	0.0023	0.0001	0	0.0023	0.0005	0.0014	0.0006	0	0.0001		0.0001	0.0002	0.0001	0.0001	0	0	0	0.0001	0.0007	0	0.0002	0.0003	0.0043	0	0.0074	0.0001		0	0.0006	0.0001
Osteoclasts		62	4550	11	-3.54	1000	340	0.13	0.8927	80	0.8926	0.0013	0.0517	0.0033		0.8926	0.0011				0.0016				0.0117	0.0033											0.0055			0.0065
HT29 Cells		27	1517	10	-3.92	1000	454	0.13	0.894	81	0.4558		0.0229	0.0234	0.4558			0.008		0.0429						0.0233					0.1142										0.1972	0.0493			0.0631
Axons		131	24463	26	-3.15	1000	485	0.1	0.9185	82	0.5709	0	0.0001	0.0004		0.0003	0.0001	0.0003	0.0052	0.0041		0.0031		0.0812	0.0009		0.1632	0.0066	0.0447				0.0004					0.0004			0.0256		0.0057
Erythrocyte Membrane		21	4280	8	-4.08	1000	424	0.1	0.9204	83	0.6649	0.0003	0.003	0.1638	0.0024			0.0041																										0.127				0.0345
PC12 Cells		76	5550	20	-3.3	1000	417	0.09	0.9296	84	0.2522		0.0001		0.0003	0.0265		0.0021	0.1139	0.0179		0.0008		0.0051	0.0125		0.1057			0.0647								0.1006			0.0297			0.0041
Olfactory Receptor Neurons		6	1103	4	-4.51	964	449	0.09	0.9305	85	0.4128		0.0077										0.2585	0.4128																			0.321
Th1 Cells		128	6844	8	-3.46	1000	436	0.08	0.9374	86	0.4671	0.0002	0.4671	0.0032	0.2028	0.2309	0.0844	0.0098							0.0016
Cones (Retina)		2	1443	2	-4.33	938	428	0.08	0.9388	87	0.9313																		0.0687
Pluripotent Stem Cells		2	509	2	-4.33	965	481	0.06	0.953	88	0.9523					0.0477
Prokaryotic Cells		2	955	2	-4.56	966	515	0.06	0.9532	89	0.9817			0.0183
Th2 Cells		130	6676	8	-3.44	1000	451	0.05	0.9633	90	0.3635		0.3635	0.0018	0.182	0.2056	0.0464	0.1945					0.0009
Podocytes		10	672	6	-3.98	992	356	0.04	0.9657	91	0.6259		0.0338	0.0068	0.0479																					0.0982							0.6259
Sperm Head		13	1738	6	-4.34	987	436	0.04	0.9717	92	0.5217	0.022		0.006	0.0106					0.2237						0.216			0.5217
Interneurons		27	5685	12	-3.83	1000	477	0.02	0.9808	93	0.4202					0.0013			0.0088					0.0668	0.0181		0.086		0.1362				0.0074								0.0107		0.013
Anterior Horn Cells		3	466	2	-4.63	896	432	0.02	0.987	94	0.6774								0.6774					0.3226
CD4-Positive T-Lymphocytes		366	24598	20	-3.11	1000	486	0.01	0.9921	95	0.41	0.001	0.2588	0.003	0.274	0.41	0.0237	0.0077		0.0001			0.0029		0.0018						0.0003	0.0003	0.0003									0.0019		0.0094			0.0006
T-Lymphocytes, Helper-Inducer		181	10701	11	-3.38	1000	485	-0.02	0.9877	96	0.4248	0.0002	0.4248	0.0017	0.1917	0.2933	0.0449	0.0327					0.0044		0.0009																			0.0025
Trophozoites		6	1068	4	-5.08	857	437	-0.02	0.9849	97	0.4903			0.4903	0.0956			0.1668				0.2473
Acrosome		12	2224	5	-4.25	992	460	-0.04	0.9674	98	0.5926	0.0035						0.0118		0.2541						0.138			0.5926
Swiss 3T3 Cells		12	525	8	-3.81	997	524	-0.05	0.9633	99	0.2874					0.014		0.2874		0.0969					0.0469											0.0845		0.0942		0.1038
T-Lymphocyte Subsets		129	9183	13	-3.42	1000	510	-0.06	0.9555	100	0.4937	0	0.0819	0.0012	0.3643	0.4937	0.0143	0.0038					0.0006			0.0012
Nissl Bodies		1	110	1	-4.77	348	166	-0.06	0.9539	101	1								1
Blood Platelets		105	12170	18	-3.57	1000	452	-0.08	0.9393	102	0.7279		0.046	0.0036	0.0003	0.0003	0.0004	0.1283	0.7279	0.0024		0.0059		0.0011		0.0013	0.022		0.0014			0.0157				0.0021										0.0036
Hair Cells, Outer		2	858	1	-4.99	783	419.5	-0.08	0.9384	103	1											1
Langerhans Cells		32	2041	12	-4.09	998	503	-0.1	0.9184	104	0.4847	0.0007	0.1301	0.0729	0.0051	0.0069	0.0085	0.0803		0.0481			0.4847				0.0277													0.0516
Pyramidal Cells		21	5434	8	-4.13	1000	521	-0.11	0.9105	105	0.5563					0.0253			0.0183			0.0054		0.2176					0.5563																		0.03
Odontoblasts		1	748	1	-4.35	960	508	-0.16	0.8726	106	1
Lymphocyte Subsets		177	14039	16	-3.35	1000	560	-0.17	0.8625	107	0.4507	0.0001	0.089	0.0037	0.4507	0.4011	0.0109	0.0009	0.0003				0.0004			0.0007											0.0012					0.0014
Stromal Cells		185	8558	29	-3.49	1000	552	-0.18	0.8574	108	0.2682	0.0799	0.2682	0.0249	0.0596	0.0593	0.0081			0.0064	0.0069		0.0288		0.0014	0.0062		0.0149			0.0076		0.0023		0.0025	0.01	0.0419	0.0028		0.0031	0.0033		0.0159		0.0042
Melanophores		1	594	1	-4.45	935	506.5	-0.19	0.8524	109	1
Totipotent Stem Cells		1	81	1	-4.58	624	369	-0.19	0.8493	110	1										1
Hair Cells, Inner		2	447	2	-4.74	797	461	-0.2	0.8449	111	0.566													0.434					0.566
Schizonts		1	359	1	-5.39	591	357	-0.23	0.8181	112	1							1
Leydig Cells		16	2135	8	-4.24	1000	551	-0.26	0.7936	113	0.3944	0.0009	0.0192					0.1897							0.1239			0.1477					0.0508									0.0735					0.3944
Lewy Bodies		4	1521	3	-5.14	890	539	-0.28	0.7802	114	0.4158					0.4158			0.1693								0.4149
Melanocytes		30	3649	17	-3.99	1000	514	-0.28	0.777	115	0.2876		0.0028	0.0114	0.0357		0.0037			0.021	0.0056		0.2876	0.0094	0.0102	0.0114									0.1647	0.0732
Dendritic Spines		2	957	2	-4.44	973	629	-0.29	0.7686	116	0.9579							0.0421
CD8-Positive T-Lymphocytes		193	19211	15	-3.5	1000	599	-0.3	0.7643	117	0.6534	0.0131	0.1002	0.0028	0.1331	0.6534	0.0083			0.0029			0.0179								0.0009									0.0014		0.0015		0.0019					0.0082
Histiocytes		8	1760	5	-5	982	629	-0.32	0.7491	118	0.5176	0.0248	0.1352								0.1211			0.2012																		0.5176
Sympathetic Fibers, Postganglionic		1	266	1	-5.26	564	348	-0.33	0.7441	119	1							1
Sporozoites		4	851	2	-5.27	807	534	-0.34	0.7335	120	0.9423		0.0577	0.9423
Rod Outer Segments		2	904	2	-4.72	930	570	-0.35	0.7289	121	0.9847		0.0153
Rods (Retina)		4	1913	4	-4.36	991	619	-0.36	0.7198	122	0.7412		0.0031																0.0547
Reed-Sternberg Cells		6	682	4	-4.5	972	623	-0.36	0.7181	123	0.4231		0.0123		0.352													0.2125														0.4231
Posterior Horn Cells		2	937	2	-4.84	925	630	-0.4	0.6921	124	0.6636																		0.3364												0.6636
Spermatogonia		5	1519	6	-4.4	1000	684	-0.44	0.6598	125	0.4275		0.0044													0.0716							0.1049										0.1832						0.2084
Erythrocytes		115	25504	24	-3.95	1000	635	-0.46	0.6445	126	0.4706	0.0006	0.0179	0.2521	0.0012	0.0142	0.0005	0.0046	0.0103	0.0109		0.012		0.0012								0.032	0.0544							0.0264		0.0031		0.4706				0.038	0.0043
Neurons		840	146465	48	-2.93	1000	655	-0.48	0.6299	127	0.2395	0	0.0059	0.001	0.0008	0.06	0.0008	0.0181	0.1062	0.0033		0.0032	0.0005	0.1387	0.0453		0.2395	0.0038	0.1356	0.0084		0.0003	0.0006			0.0004		0.0011		0	0.0332	0.0002	0.0031			0.0001	0.0003	0.0001	0.0001
HL-60 Cells		51	5494	18	-3.81	1000	702	-0.48	0.6282	128	0.6543	0.0001	0.0252	0.0564	0.001	0.0657		0.0276	0.0022	0.0838			0.0026	0.0042				0.0054			0.0062		0.0074									0.0107	0.0129					0.0144
Autonomic Fibers, Postganglionic		1	358	1	-5.39	622	441	-0.49	0.6271	129	1							1
Antigen-Presenting Cells		239	16020	16	-3.45	1000	675	-0.51	0.6125	130	0.409	0.0392	0.2703	0.0103	0.0538	0.409	0.0635	0.0127		0.0126	0.0004		0.0475				0.0008						0.0045							0.0015
Motor Neurons		34	10608	15	-4.05	1000	681	-0.51	0.6099	131	0.3456		0.0025		0.0035			0.0015	0.0176					0.2388				0.0048	0.0049	0.0052											0.3456		0.1044			0.0126
Neuropil		6	2132	4	-4.51	1000	721	-0.52	0.5998	132	0.5057		0.004											0.2144			0.2758
Senile Plaques		13	2140	3	-4.87	996	716	-0.55	0.5796	133	0.5901		0.5901	0.1506					0.2593
Dendritic Cells		228	12801	22	-3.46	1000	700	-0.58	0.5651	134	0.4266	0.0537	0.3396	0.0107	0.0421	0.4266	0.0377	0.0052		0.0159	0.0019		0.0315	0.0008	0.0009	0.0038	0.001						0.0056		0.0015					0.0019		0.002
Dendrites		75	12291	24	-3.66	1000	725	-0.6	0.5452	135	0.2962	0.0004	0.0001	0.0029	0.0003	0.0017		0.0049	0.0173	0.0066		0.0073		0.2962	0.0057	0.0016	0.2439	0.0017	0.1099									0.0029			0.0135		0.0041
T-Lymphocytes, Cytotoxic		64	9671	10	-4	1000	704	-0.61	0.5444	136	0.5652	0.0447	0.0133	0.0005	0.0138	0.5652	0.0057			0.0081			0.0204																										0.0128
Pericytes		8	1018	7	-4.83	993	757	-0.61	0.5435	137	0.2858		0.0703	0.0319				0.0977		0.1316			0.1473	0.2353		0.2858
Neurites		44	5408	17	-3.71	1000	733	-0.64	0.525	138	0.6558	0.0001		0.0041				0.0014	0.0281	0.0468		0.0082		0.6558			0.0387	0.0043	0.0175									0.0073			0.0344								0.0118
Killer Cells, Lymphokine-Activated		6	984	4	-5.04	955	705	-0.64	0.5248	139	0.5876		0.2652	0.0535	0.0938																0.5876
Neurons, Efferent		24	9631	12	-4.3	1000	717	-0.64	0.5226	140	0.4661		0.0022		0.0017			0.003	0.0152					0.2609					0.0095	0.0102											0.4661		0.0902			0.0244
Granulosa Cells		21	3207	15	-4.23	1000	728	-0.66	0.5098	141	0.3859		0.0125		0.0044	0.0241		0.0077		0.0104					0.0202	0.0227		0.3859		0.0261		0.0305										0.048	0.058
Thyrotrophs		1	118	1	-5.02	577	433.5	-0.66	0.5083	142	1					1
LLC-PK1 Cells		7	899	4	-4.41	997	758	-0.66	0.5063	143	0.3778				0.2165			0.3778		0.0566																												0.3491
B-Lymphocyte Subsets		9	1362	5	-4.35	996	732	-0.69	0.4913	144	0.4704		0.0044	0.0079		0.4704																										0.1502
Myocytes, Cardiac		17	2163	11	-4.28	1000	752	-0.69	0.4885	145	0.2247		0.037			0.01			0.0163			0.1714			0.1343									0.0551		0.0604					0.0797					0.1043	0.1069
Zona Pellucida		4	1858	4	-5.17	980	761	-0.7	0.4843	146	0.4651					0.0916				0.159				0.2843								0.4651
Myoblasts		21	2839	15	-3.94	1000	800	-0.72	0.4738	147	0.5083		0.0129	0.0015	0.0103	0.0139						0.0066		0.0108				0.0557									0.0221	0.0235		0.0258			0.0335						0.0381
Reticulocytes		9	1873	8	-4.37	1000	747	-0.72	0.4709	148	0.2797			0.0241				0.0185		0.0249																						0.1144		0.1414
Granulocyte Precursor Cells		41	4904	16	-3.93	1000	794	-0.73	0.4638	149	0.6164	0.0002	0.0224	0.0299	0.0015	0.0711		0.0229	0.0032	0.1233			0.0038								0.0091		0.0109									0.0158	0.019					0.0211
CHO Cells		196	15891	32	-3.34	1000	777	-0.75	0.4503	150	0.2813	0.0005	0.047	0.0111	0.0906	0.0014	0.0017	0.0073		0.1087		0.0003	0.0003	0.1404	0.0021		0.0056	0.0006	0.0025	0.0027		0.0509	0.0035	0.0078						0.0012		0.2813	0.006	0.0757	0.0576		0.0017
Photoreceptors, Invertebrate		3	1376	2	-4.95	979	789	-0.76	0.4454	151	0.5068									0.5068																		0.4932
Spheroplasts		2	352	1	-5.26	838	668.5	-0.77	0.4438	152	1			1
Plasma Cells		17	3861	11	-4.38	1000	789	-0.78	0.4339	153	0.2269	0.0007	0.0148	0.0478						0.111	0.0133																					0.2269			0.0725		0.0761
U937 Cells		52	3100	10	-3.93	1000	776	-0.78	0.4333	154	0.6905	0.0003	0.6905	0.0117	0.0824	0.1116		0.016										0.0124					0.0171									0.0248					0.0332
Killer Cells		124	11796	13	-3.88	1000	773	-0.8	0.4214	155	0.4221	0.0006	0.4221	0.0993	0.1054	0.0882	0.1288		0.019	0.0051			0.0014	0.1108	0.0025						0.0034
Spermatids		11	2385	7	-4.07	1000	788	-0.85	0.3974	156	0.5441							0.0291								0.1915		0.0226					0.0312										0.0545				0.5441
Tumor Stem Cells		22	1790	10	-4.37	1000	822	-0.85	0.3929	157	0.3741	0.0516	0.0139	0.0063	0.011	0.3741					0.1118		0.0291	0.1857		0.0564																						0.1602
Vero Cells		17	4484	5	-4.8	1000	825	-0.86	0.3925	158	0.6748	0.0015	0.0595	0.6748			0.0788
Oocytes		68	19384	23	-3.58	1000	810	-0.86	0.3878	159	0.6088		0.0013	0.0004	0.0007	0.0009	0.0003	0.0011		0.0139	0.0004	0.0017	0.0004				0.0009		0.2603	0.001						0.0013		0.0135				0.0018	0.0021	0.0549
Stem Cells		644	58472	45	-3.19	1000	844	-0.87	0.3853	160	0.2151	0.0018	0.2151	0.0303	0.0428	0.0874	0.0106	0.0112	0.0002	0.0188	0.0439	0.0112	0.1456	0.0301	0.0065	0.0137	0.0019	0.0011	0.0011	0.0005	0.0022		0.006	0.0002	0.0089	0.0408	0.0322	0.0051		0.002	0.001		0.0012	0.0027	0.0077	0.0113		0.0029	0.0003
Hemocytes		1	967	1	-5.82	866	710	-0.89	0.3749	161	1							1
L Cells (Cell Line)		16	1328	10	-4.32	1000	831	-0.92	0.3593	162	0.286		0.0165	0.0075	0.0526	0.0713	0.0219			0.2785				0.0553				0.286		0.0775										0.1327
Lymphocytes, Tumor-Infiltrating		13	1444	6	-4.93	993	839	-0.92	0.3563	163	0.5624	0.0258	0.5624	0.0284	0.199	0.0674				0.117
Mossy Fibers, Hippocampal		1	450	1	-4.99	910	773	-0.93	0.3501	164	1																		1
Megakaryocytes		11	2572	7	-4.5	1000	877	-0.98	0.3251	165	0.345		0.0033			0.0566		0.2914					0.0275																			0.1129
Killer Cells, Natural		84	10245	11	-4.13	1000	827	-1	0.319	166	0.3998	0.0001	0.3998	0.1061	0.0892	0.1806	0.1833		0.0219	0.0026				0.0046	0.005						0.0069
Mesenchymal Stem Cells		2	839	2	-5.05	987	858	-1.02	0.3097	167	0.9649		0.0351																								0.9649
Sertoli Cells		16	2654	11	-4.42	1000	842	-1.02	0.3078	168	0.2324	0.0043	0.0105					0.2324		0.0196		0.0215						0.1809					0.0623										0.1088		0.1152		0.1208		0.1238
Growth Cones		7	1816	5	-4.21	1000	862	-1.02	0.3071	169	0.5606											0.1755		0.0317					0.0413
Spermatozoa		87	15742	22	-4.26	1000	857	-1.02	0.3066	170	0.2302	0.1069	0.0028	0.0357	0.0352			0.0427		0.2302		0.0633				0.045		0.0053	0.1342	0.0058		0.0606	0.0073					0.009	0.0379				0.0128		0.0135		0.0568		0.0146
B-Lymphocytes		186	22321	28	-3.54	1000	845	-1.04	0.2996	171	0.4732	0.0011	0.0586	0.0213	0.0569	0.4732	0.0019	0.0002	0.0026				0.0014	0.0049	0.0147		0.0007	0.0007			0.0008						0.0011	0.0012		0.0052	0.0014	0.2011		0.0017	0.0018
Erythroid Cells		107	23665	25	-3.95	1000	861	-1.04	0.2983	172	0.6092	0.0007	0.0254	0.1219	0.0051	0.0274	0.0047	0.0088	0.0063	0.0119		0.0131	0.0008	0.0013									0.0592							0.0032				0.6092	0.0175			0.0184
K562 Cells		26	3257	12	-3.98	1000	863	-1.04	0.297	173	0.5844	0.0013	0.0123	0.0126	0.0221	0.0133	0.0041			0.0058								0.0133					0.1654											0.1313	0.034
Antibody-Producing Cells		151	20183	26	-3.59	1000	844	-1.05	0.2958	174	0.4807	0.001	0.0315	0.0155	0.0464	0.4807	0.0011	0.0003	0.0014				0.0017	0.0007	0.0183		0.0009	0.0009			0.001									0.0065	0.0017	0.2102		0.0021	0.0022
Retinal Ganglion Cells		12	3245	10	-4.67	1000	859	-1.05	0.2939	175	0.2204		0.0038						0.1067	0.0284		0.125			0.2204		0.0654			0.0712			0.0904								0.1307		0.158
Multipotent Stem Cells		1	326	1	-5.17	953	829	-1.15	0.2514	176	1												1
Neurons, Afferent		57	20932	20	-4.07	1000	895	-1.19	0.2335	177	0.6133		0.0013			0.0006		0.0131	0.0041	0.0099		0.0194	0.0111	0.0315	0.0192		0.0228		0.0925	0.011			0.0035					0.0043			0.6133		0.0061
Neurofibrillary Tangles		4	2419	3	-5.47	999	928	-1.2	0.2283	178	0.909		0.0323	0.0587					0.909
Oocysts		2	1920	2	-6.41	738	641	-1.21	0.2267	179	0.6447		0.3553	0.6447
Neurofibrils		2	1620	2	-5.82	980	889	-1.24	0.2161	180	0.8917		0.1083									0.8917
NIH 3T3 Cells		30	2527	16	-3.77	1000	895	-1.28	0.1993	181	0.6449		0.0221	0.0011	0.002	0.0106	0.0033	0.0034		0.0414		0.0051						0.0425					0.0146					0.6449							0.0271			0.0284
Myeloid Progenitor Cells		30	5347	14	-4.27	1000	946	-1.31	0.1912	182	0.3087		0.0229	0.0416		0.0633	0.0194	0.0815		0.0069			0.0077																					0.1561	0.0404
Spores, Protozoan		1	378	1	-6.16	423	380.5	-1.32	0.1881	183	1		1
Hair Cells		6	3503	5	-5.2	998	928	-1.32	0.1867	184	0.3974			0.0219								0.3974		0.1615				0.2087	0.2106
Dendritic Cells, Follicular		1	197	1	-5.87	721	665.5	-1.35	0.1782	185	1		1
Photoreceptors, Vertebrate		14	6330	10	-4.65	1000	932	-1.36	0.1727	186	0.4451		0.0075						0.0132	0.0141		0.0619			0.1091		0.0324		0.1313												0.0647
Fibroblasts		903	64342	64	-2.96	1000	922	-1.38	0.1686	187	0.2756	0.001	0.2756	0.012	0.0388	0.021	0.0124	0.0213	0.0007	0.0472	0.0019	0.0164	0.0247	0.0129	0.0314	0.0039	0.0041	0.0624	0.0003	0.0011	0.0019		0.0032	0.0004	0.0016	0.0769	0.0202	0.063	0.0001	0.0236	0.0105	0.0156		0.0014	0.0423	0.0061	0.0028	0.0085	0.0016
3T3 Cells		207	15387	44	-3.33	1000	945	-1.44	0.1495	188	0.2403	0.0002	0.0709	0.0011	0.0057	0.0267	0.0017	0.0165		0.0538	0.0012	0.0075	0.0151		0.0532	0.0024		0.0913		0.011	0.0007		0.0035		0.001	0.0345	0.001	0.2403		0.0294	0.0202				0.0581	0.0017	0.0017	0.0271	0.0017
Ovum		62	21226	24	-3.99	1000	952	-1.52	0.1276	189	0.4202	0.0002	0.0011	0.0036	0.0016		0.0007	0.0007		0.0331		0.0091	0.001	0.0066			0.0021		0.4202			0.0108				0.0032		0.0322				0.0042	0.0051	0.0836
Eukaryotic Cells		29	7121	14	-3.94	1000	935	-1.61	0.1073	190	0.4089	0.0001	0.0013	0.0147	0.0093	0.0349	0.0017			0.0388		0.0027
Hematopoietic Stem Cells		104	17575	24	-4.12	1000	988	-1.65	0.0987	191	0.2792	0.0013	0.0647	0.0815	0.0407	0.2792	0.0381	0.071		0.0239	0.0016		0.0017	0.0107			0.0034						0.119	0.0048				0.0058					0.0083	0.0765	0.0088			0.0369
Erythroid Progenitor Cells		41	7228	17	-4.22	1000	986	-1.65	0.098	192	0.4095	0.001	0.0216	0.0175	0.0172	0.0649	0.0127	0.0534		0.018			0.005										0.0573											0.4095	0.106
Photoreceptors		25	10179	15	-4.66	1000	971	-1.7	0.0893	193	0.2793		0.0047					0.0262	0.0332	0.0795		0.0389		0.0632	0.0685		0.0203		0.1853	0.0221			0.0281					0.0344			0.0406
Melanosomes		1	714	1	-6.17	899	870.5	-1.73	0.0839	194	1			1
Zygote		1	2009	1	-5.42	1000	958.5	-1.78	0.075	195	1																											1
APUD Cells		1	73	1	-5.83	254	237	-1.82	0.0694	196	1	1
Spermatocytes		6	2248	6	-4.6	1000	968	-1.83	0.0675	197	0.4565		0.0047									0.1548				0.0764							0.112										0.1956
Germ Cells		133	33885	35	-3.94	1000	986	-1.9	0.0572	198	0.344	0.0124	0.0025	0.0079	0.0106	0.0003	0.0004	0.0136		0.0863		0.0359	0.0006	0.0228		0.01	0.0012	0.0012	0.344	0.0013		0.0134	0.0016			0.0018		0.0497	0.0021			0.0023	0.0454	0.0464	0.003		0.0031
Spores, Fungal		6	1752	2	-5.34	998	970	-1.93	0.0538	199	0.8251		0.8251				0.1749
Embryonic Stem Cells		15	2312	12	-4.54	1000	995	-1.96	0.0502	200	0.2134		0.004	0.0651	0.0127	0.1548	0.0211				0.0321		0.0334	0.2134							0.0795				0.1041	0.1041									0.1756
COS Cells		192	14484	47	-3.31	1000	989	-2.17	0.0303	201	0.2152	0.0018	0.0196	0.0006	0.034	0.0193	0.0018	0.0131	0.0042	0.01		0.0027	0.0012	0.0242	0.0021	0.0006	0.0312	0.1848			0.0066		0.0035	0.0035				0.0097	0.0011	0.0012	0.0013	0.2152	0.0015	0.0063	0.0586		0.0154	0.0017	0.0018
Spores		7	6663	2	-5.79	1000	999	-3.22	0.0013	202	0.8717		0.8717				0.1283
Hela Cells		218	22168	42	-3.57	1000	999	-3.59	0.0003	203	0.1946	0.0052	0.0538	0.0135	0.009	0.1185	0.0021	0.0022	0.0028	0.0556	0.0014	0.0232	0.0033		0.0159	0.0064	0.0008	0.1946			0.0009	0.0087	0.0094	0.001	0.0103	0.0103	0.0012	0.128	0.0014		0.0242	0.0015			0.0077			0.002	0.052
Adipocytes, White		0	0	0	-?	0	0	-?	-?	243
Adipocytes, Brown		0	0	0	-?	0	0	-?	-?	243
Oogonia		0	147	0	-?	520	520	-?	-?	243
Gastrin-Secreting Cells		0	53	0	-?	178	178	-?	-?	243
Cells, Immobilized		0	510	0	-?	687	687	-?	-?	243
Substantia Gelatinosa		0	248	0	-?	654	654	-?	-?	243
Chromatophores		0	717	0	-?	959	959	-?	-?	243
Lymphocytes, Null		0	28	0	-?	218	218	-?	-?	243
Chief Cells, Gastric		0	37	0	-?	300	300	-?	-?	243
Myoblasts, Cardiac		0	37	0	-?	272	272	-?	-?	243
Motor Neurons, Gamma		0	69	0	-?	95	95	-?	-?	243
Autonomic Fibers, Preganglionic		0	248	0	-?	648	648	-?	-?	243
Neurilemma		0	24	0	-?	87	87	-?	-?	243
Myoblasts, Smooth Muscle		0	9	0	-?	162	162	-?	-?	243
Neuroepithelial Bodies		0	89	0	-?	379	379	-?	-?	243
Acanthocytes		0	102	0	-?	278	278	-?	-?	243
Nitrergic Neurons		0	149	0	-?	445	445	-?	-?	243
Merozoites		0	496	0	-?	616	616	-?	-?	243
Monocytes, Activated Killer		0	21	0	-?	170	170	-?	-?	243
Neuropil Threads		0	180	0	-?	515	515	-?	-?	243
Megaloblasts		0	16	0	-?	67	67	-?	-?	243
Giant Cells, Langhans		0	22	0	-?	59	59	-?	-?	243
Somatotrophs		0	299	0	-?	792	792	-?	-?	243
Retinal Bipolar Cells		0	103	0	-?	340	340	-?	-?	243
Satellite Cells, Perineuronal		0	37	0	-?	328	328	-?	-?	243
Sperm Midpiece		0	33	0	-?	119	119	-?	-?	243
Somatostatin-Secreting Cells		0	55	0	-?	388	388	-?	-?	243
Fetal Stem Cells		0	31	0	-?	352	352	-?	-?	243
Giant Cells, Foreign-Body		0	86	0	-?	412	412	-?	-?	243
Retinal Horizontal Cells		0	66	0	-?	140	140	-?	-?	243
Labyrinth Supporting Cells		0	49	0	-?	325	325	-?	-?	243
Parietal Cells, Gastric		0	595	0	-?	916	916	-?	-?	243
Spores, Bacterial		0	1984	0	-?	827	827	-?	-?	243
Glucagon-Secreting Cells		0	13	0	-?	126	126	-?	-?	243
Pancreatic Polypeptide-Secreting Cells		0	4	0	-?	103	103	-?	-?	243
Parasympathetic Fibers, Postganglionic		0	64	0	-?	246	246	-?	-?	243
Erythrocyte Inclusions		0	66	0	-?	229	229	-?	-?	243
Hair Cells, Vestibular		0	273	0	-?	548	548	-?	-?	243
Heinz Bodies		0	69	0	-?	238	238	-?	-?	243
Spherocytes		0	60	0	-?	120	120	-?	-?	243
[truncated: 60 more columns]

[truncated: 6 more sheets: GeneCiteMetabolism, LitLabMetabolism, (CellPhysiologyIndex), (CellStructureIndex), (CellTypeIndex), (MetabolismIndex)]
